# Supplementary material for: IL2RG, identified as overexpressed by RNA-seq profiling of pancreatic intraepithelial neoplasia, mediates pancreatic cancer growth
Source: Oncotarget. 2017 Aug 3;8(48):83370–83. doi: 10.18632/oncotarget.19848 (PMC5663522; doi:10.18632/oncotarget.19848)
Supplement: Supplementary file 2 [file oncotarget-08-83370-s002.xlsx]

## Sheet: Sheet1
Table S1: TPM expression values	Normal Pancreatic Duct			PanIN1				PanIN2					PanIN3
	12412N	1213	15043	4699_1A	77668_1A_B	9033_B	9797_A	4699_2	77688_2	12250_2	12471_B	43581	47910_3	77257_3.2	76746_3.1	66078_3	15332_3	77257_3.1	69808_3.1	39581_B	13047_A
TSPAN6	8.23968	17.0544	35.114	8.29289	13.655	35.5354	31.0106	13.6319	9.56628	7.66821	35.744	23.4326	12.666	18.9107	6.64389	8.96793	10.3786	10.4173	9.26731	66.3725	40.8126
TNMD	1.42524	0	0	2.08695	1.36751	0	0	1.20385	1.12545	1.37449	0	0	1.27077	1.72297	0.580171	0.333321	0.64393	4.51483	1.10325	0	0
DPM1	23.8505	35.7495	54.5836	10.8558	16.1487	53.1552	39.2379	18.1286	15.4146	17.6152	48.3269	42.3431	20.8531	13.3005	12.4269	11.2536	15.0755	13.7595	25.7057	8.12509	52.4134
SCYL3	7.61614	29.3355	26.0412	9.83065	13.5947	18.5068	25.7789	6.28483	10.551	12.4789	51.0995	25.2826	9.89533	9.24523	12.352	6.42834	7.82185	6.6843	23.9847	70.2767	25.9039
C1orf112	3.89715	4.47491	8.72945	2.7826	6.55602	3.37024	4.13475	1.62874	3.93906	5.02774	13.2227	11.593	3.77064	2.79458	4.34192	3.07925	2.10224	2.52127	9.99545	11.9238	7.17482
FGR	1.02439	3.82853	0.931795	0.951943	1.42785	1.41905	1.60327	3.08045	1.4671	1.28406	0.127962	0.657757	0.937452	1.38678	0.786038	1.11107	0.890138	2.03265	1.30184	1.47729	1.817
CFH	49.3936	61.5548	86.5098	40.2196	8.74807	41.4481	35.5673	25.8475	11.3147	12.5693	18.0853	9.29082	14.1451	17.3138	6.06372	2.38087	4.77266	13.2122	2.60367	5.90915	0.745436
FUCA2	16.8802	44.1027	34.0841	24.9519	21.6188	55.1064	61.4306	12.1979	13.3647	23.2578	59.1184	52.9906	11.5619	40.1957	32.5831	10.6345	24.7724	43.0766	12.5109	19.4158	65.5517
GCLC	8.97457	16.3583	15.4972	11.2219	14.1176	34.412	19.408	12.1625	19.5546	8.55439	27.8104	34.6145	16.7283	14.8974	9.13301	5.36488	13.2006	9.85054	8.36264	26.2746	17.9836
NFYA	38.7265	54.8922	54.8778	24.5125	27.491	29.327	26.7493	28.1666	22.6295	31.0345	38.4739	30.5446	21.7905	32.7155	28.7465	12.936	28.7117	24.5482	42.1663	13.2956	27.4879
C1orf201	2.78368	0	0	3.40503	4.08243	0	0	2.19526	4.09984	3.92453	0	0	4.79142	2.03815	1.90895	1.90469	2.82193	1.73948	4.61159	0	0
NIPAL3	6.9926	13.4247	18.3417	10.7094	11.5434	24.3604	23.4162	5.54127	12.9426	9.51292	22.564	19.7738	24.0821	5.02184	7.01819	5.26965	11.0036	4.57347	11.0325	25.3249	10.1566
LAS1L	8.03926	32.2691	35.4082	6.53546	9.85414	18.7433	18.2688	6.46186	9.38541	8.1746	19.0237	35.1489	11.4786	9.18219	13.7931	3.63479	8.73093	6.1175	9.90719	35.0328	22.3165
ENPP4	25.6544	36.8931	24.4719	14.0595	16.7319	12.4167	27.1712	11.295	10.9731	11.2672	33.0995	19.8149	18.9574	15.0865	11.7906	10.9202	14.3937	9.0883	19.1083	1.16073	25.7641
SEMA3F	2.9841	7.25929	2.50113	2.45308	2.6747	2.54246	0.0421913	1.434	3.57731	1.7362	18.9384	4.43986	2.16656	2.29029	1.70308	2.20627	3.16283	1.50494	1.45629	9.49685	0.652256
CFTR	272.711	441.226	542.55	230.791	312.879	255.488	56.1145	222.465	296.896	30.293	175.606	129.167	27.3111	27.6937	40.9488	30.1576	113.161	26.1704	32.3915	31.3396	303.206
ANKIB1	22.7593	33.5121	28.7385	15.6888	23.107	34.5302	32.0654	18.7129	20.9815	19.1705	29.6019	23.3915	23.9154	24.1427	17.1431	17.92	20.1323	29.1021	33.4726	64.051	51.7146
CYP51A1	3.38495	302.603	234.077	1.28146	0.723978	210.788	209.691	1.46941	0.120583	3.81602	168.355	189.557	2.47904	1.63893	1.98381	1.06345	1.42043	2.14992	0.794341	116.495	148.202
KRIT1	21.1559	26.4517	29.9155	18.6361	23.6298	23.1187	26.9603	18.5712	20.5997	21.4854	17.2749	23.6793	29.7068	19.3309	19.2018	11.3488	22.708	19.877	30.7366	65.6338	20.3131
RAD52	9.04138	13.1264	8.92562	7.06635	8.72796	13.7766	4.59885	7.25853	7.55656	8.62673	3.7109	6.28981	9.1037	9.32927	11.697	5.74582	8.54154	7.13383	10.3485	35.666	4.14649
MYH16	7.61614	0	0	1.33638	1.00552	0	0.168765	2.93882	0.924473	0.90427	0.895733	0	0.749962	1.07161	1.29135	0.412683	0.984834	0.547252	0.992926	0	0.885205
BAD	2.67233	29.9819	31.9753	3.6064	4.64552	24.656	41.9382	1.09763	3.6376	3.23729	32.9715	43.0831	4.99974	7.83743	7.69194	2.92053	4.67796	6.95792	2.60367	67.9553	32.473
LAP3	10.4666	50.8648	34.2802	13.5103	13.7154	55.5203	53.5408	7.43557	6.83306	12.5874	58.1374	57.4304	20.0406	11.3884	6.21344	27.4117	11.6854	10.261	15.9971	25.8525	53.0191
CD99	3.87488	36.2467	50.9545	5.14416	6.55602	44.8183	39.9974	4.76231	5.18509	5.67881	36.3838	40.2465	2.77069	12.46	14.1674	1.93644	10.7953	10.2414	8.47297	23.8477	31.2151
CD99	3.87488	36.2467	50.9545	5.14416	6.55602	44.8183	39.9974	4.76231	5.18509	5.67881	36.3838	40.2465	2.77069	12.46	14.1674	1.93644	10.7953	10.2414	8.47297	23.8477	31.2151
HS3ST1	54.2038	279.334	413.717	26.1418	47.6619	84.0196	35.4407	15.4023	47.4496	12.3523	104.588	75.5188	25.2904	10.3378	22.7015	17.2533	13.5793	7.27064	20.1233	59.3026	85.3058
ABP1	4.23119	23.8662	4.26664	16.0366	18.0592	55.2247	66.831	16.376	11.6765	18.845	76.7345	64.1725	34.7482	58.7702	45.7212	28.8402	29.9996	65.1817	39.2537	104.571	124.208
WNT16	1.22482	0.696097	0.392335	1.83066	2.25238	0	0.9704	0.56652	1.74846	0.994697	0.42654	0.12333	0.91662	0.77744	0.655031	0.841239	0.871199	0.7427	1.03706	0	0.652256
HECW1	0.668082	0	0	0.897024	0.663646	0	0	0.460297	1.22593	0.632989	0	0	0.583303	0.882499	0.580171	0.412683	0.757564	0.566797	0.573691	0	0.372718
MAD1L1	2.02652	5.41961	2.1088	0.750571	1.3474	2.66072	5.14734	1.32778	1.08525	1.06704	1.62085	1.47995	1.64575	2.62649	0.711177	1.34916	1.51513	1.6613	1.05912	17.1999	6.42938
LASP1	114.264	175.814	147.273	91.6612	101.659	205.053	213.572	82.7473	96.5069	126.218	154.706	145.57	137.16	185.346	141.487	106.758	129.127	190.796	176.167	238.793	238.306
SNX11	3.13999	14.0711	15.3011	3.42333	3.88133	15.1957	6.41308	2.15986	6.10956	5.06391	8.27487	9.70192	9.27036	4.2444	1.32878	3.74589	4.7916	3.77213	5.73691	8.65269	8.66569
TMEM176A	46.699	381.908	294.104	9.90387	39.2155	42.7489	45.0603	5.47045	29.5429	14.2513	179.573	127.235	25.8737	52.3616	27.137	1.82533	13.5604	92.1925	90.9741	264.013	577.014
M6PR	19.5303	52.3067	66.2555	18.7277	13.8762	63.266	69.7423	10.8878	12.7215	17.4705	98.4454	100.02	27.3944	27.1053	29.3828	14.2376	24.6587	9.57692	14.4967	83.5723	79.2025
KLHL13	0.77943	0.0497212	2.64826	0.713958	0.82453	3.60675	1.05478	0.743557	0.844084	0.777672	0.554502	1.19219	0.708297	3.06773	0.991905	0.682515	0.64393	3.34215	0.728146	0.211041	0
CYP26B1	2.27148	0	0	7.4874	3.76066	0	0	2.88571	5.66742	1.33832	0.383886	0	0.729129	2.87863	1.12291	0.761877	1.40149	0.820879	0.926731	0.422082	0
ICA1	11.3797	35.2026	48.7476	16.5675	21.1361	84.0196	86.5344	14.9774	25.2421	19.7312	94.7345	75.8888	32.3317	38.1786	37.6175	13.0789	24.0905	22.9846	30.6704	128.946	75.1026
DBNDD1	2.49417	12.2811	5.63981	3.24027	4.80641	7.2135	3.24873	1.13304	6.5718	2.33302	5.88625	8.59196	9.12453	5.02184	2.5827	1.25392	4.356	7.52472	4.81017	22.2648	7.36118
ALS2	9.50904	24.1148	13.7808	5.08924	10.4575	15.0774	17.7625	4.90394	9.82755	9.92888	17.0616	14.7584	14.3534	15.2966	10.4992	6.85689	9.56425	13.3295	9.3335	25.0084	28.3731
CASP10	14.6533	21.0818	24.0305	8.56749	9.08994	24.4195	28.0572	7.52409	8.05899	8.9161	16.7204	19.2805	11.4369	17.8391	13.0071	15.0471	11.1362	17.7075	17.5858	37.1432	41.1387
CFLAR	22.4253	80.3494	94.1113	11.405	19.8289	94.8398	63.076	14.1807	17.9669	15.8971	40.436	68.6534	28.9777	30.3412	29.6823	16.0312	15.9089	23.0628	20.3439	161.658	63.8279
TFPI	32.7806	63.9912	89.9427	40.1098	62.8654	47.5382	47.0433	24.8738	24.599	11.7555	94.3506	32.4768	50.8516	31.2026	31.1421	13.2376	15.7952	30.7634	50.5289	40.5199	187.104
C2orf56	6.54721	0	0	5.60182	7.78276	0	0	7.50638	5.58703	5.73307	0	0	9.0412	6.87088	6.47545	2.95227	6.47718	7.73971	9.17905	0	0
RBM5	43.5144	185.51	236.333	21.9496	33.0818	144.684	140.202	31.2648	38.5666	33.3856	132.867	109.106	41.5812	50.7647	25.6959	8.65048	38.257	43.272	51.8528	190.676	122.671
MTMR7	1.93744	0.994424	2.59922	1.24485	3.64	2.12857	1.4767	1.15074	2.27099	1.55534	0.853079	1.93216	2.70819	3.25684	2.39554	1.01584	1.57195	1.91538	2.29476	2.95458	1.817
SLC7A2	18.7954	11.2867	22.7064	6.49884	7.50122	1.59643	0.210957	3.82401	8.88298	1.95322	2.81516	2.17882	3.47899	2.20625	5.80171	1.20631	4.22342	5.96114	15.3352	0.422082	13.3247
ARF5	3.71899	88.3546	31.681	2.37986	4.32376	33.1112	51.0515	2.58475	2.75332	3.07452	46.1943	51.0995	3.2915	5.18993	2.75113	2.85704	4.05297	3.83077	3.72899	69.2215	34.1037
SARM1	1.6034	7.40846	4.8061	1.68421	1.76972	6.03096	4.34571	0.796668	1.58768	1.55534	2.04739	3.00102	1.9999	1.2397	1.4785	1.26979	1.79922	1.21177	1.56662	8.54717	1.39769
POLDIP2	22.4476	58.1738	61.1061	22.2608	18.6424	43.754	43.0773	28.804	23.6745	16.6566	38.6872	39.301	29.2693	23.1341	19.5199	22.1103	28.3518	22.6523	17.2107	100.667	44.4
PLXND1	2.13786	2.18773	1.07892	2.12357	2.81547	3.4885	1.4345	3.39912	2.29108	2.17025	2.55924	2.63103	1.49992	4.7697	2.54526	1.92056	3.59843	5.90251	2.82432	0.738644	1.72382
AK2	27.5918	99.7904	105.244	36.2471	28.6373	136.938	108.347	22.1651	24.6392	25.7355	116.488	141.007	38.0605	13.8678	9.09558	29.11	29.3177	18.4307	33.6933	214.734	51.0158
CD38	1.87063	0	0	0.988557	0.884862	0	0	1.06222	2.43177	1.17555	0	0	0.624968	1.53387	1.17906	1.12694	1.40149	0.996781	1.14738	6.6478	0
FKBP4	27.6141	54.4447	44.6771	19.6247	17.4358	45.0548	45.6088	16.4822	19.3134	50.6391	40.6919	61.1303	28.561	25.2773	32.4708	31.9195	26.6852	28.1835	29.6554	29.5458	90.5238
KDM1A	31.4221	66.4772	60.3215	31.945	31.0908	50.9675	47.2965	37.1956	30.0253	26.0791	46.8341	55.0461	46.8934	23.2812	19.4076	22.1897	32.5185	21.851	49.6684	121.876	49.5715
RBM6	42.1783	90.7909	146.341	22.4073	38.2301	109.503	98.2214	25.4226	42.0434	22.8418	58.4359	70.9145	20.9156	37.6953	39.227	7.38068	34.4313	27.8903	55.9569	241.431	102.032
CAMKK1	1.13574	2.78439	1.96167	0.677344	1.28707	0.532144	0	0.531112	1.14554	1.22981	0.21327	1.35662	0.999949	1.34476	1.12291	0.634897	0.624991	1.23132	1.54455	0.316562	2.23631
RECQL	7.2821	16.408	11.9172	5.51029	6.59624	13.008	8.98675	5.15179	4.44149	6.40223	12.7962	15.704	9.31202	6.05142	5.33383	7.44417	7.10217	7.97425	5.18528	17.5164	16.4928
CCDC132	5.32239	9.24814	13.3884	5.96795	9.31116	19.4528	15.3576	5.62979	6.99384	9.33206	17.1896	20.8427	9.31202	8.34172	7.05562	5.11092	7.3105	10.7887	9.99545	21.9483	16.5859
HSPB6	5.27785	0.497212	0.931795	1.86727	4.9874	5.20318	0	5.87764	1.94943	4.7022	0.0853079	0.986636	1.95823	6.95493	2.4704	0.730132	2.87874	3.67441	1.8314	0	0
ARHGAP33	1.29163	1.44191	0.980837	1.77574	1.58873	1.00516	1.35012	1.96511	1.60778	1.22981	0.0853079	0.411098	1.91657	2.01714	0.804753	0.666642	1.70452	1.32904	2.51541	5.90915	0.745436
NDUFAB1	13.3394	112.817	145.752	18.1235	24.3136	144.625	149.821	17.9693	29.8042	18.1577	105.227	136.032	30.6026	12.9853	21.1669	34.586	18.9391	15.5771	16.3722	17.833	175.038
PDK4	63.7573	60.461	78.516	17.9588	20.3317	39.3195	50.0389	18.6951	22.5089	13.2204	10.8341	59.1571	26.7695	19.5621	8.59027	9.41235	10.265	20.5611	8.0758	39.2537	16.8655
SLC22A16	0.512197	0	0	0.311212	0.603315	0	0	0.478001	0.341653	0.47022	0	0	0.479142	0.651368	0.617601	0.253959	0.64393	0.566797	0.463365	0	0
ZMYND10	1.67021	0.0994424	3.87431	1.68421	1.10608	0	0	0.832076	1.74846	0.831928	0	0	1.62492	1.47083	1.19777	1.42852	1.38256	0.820879	0.860536	6.12019	0
ABCB5	0.801699	0.894981	0.833711	0.732264	0.784309	0.532144	0.295339	0.548816	0.884278	0.542562	0.127962	0.246659	0.499974	0.840475	0.524025	0.253959	0.606052	0.488618	0.617821	0	0.186359
ARX	1.0912	0	0	0.640731	0.784309	0	0	0.28326	1.08525	0.596818	0	0.0411098	0.479142	0.966547	0.711177	0.904729	0.795443	0.664521	3.37595	1.79385	0
SLC25A13	19.5748	22.6231	26.6297	14.3158	13.6349	32.0469	31.2638	13.4725	12.0985	13.0215	21.2417	30.5035	16.4367	19.0578	13.5311	9.28538	19.2232	13.0363	10.7677	28.4906	25.9505
ST7	10.7561	35.5507	24.4228	5.12585	9.04972	20.931	28.3948	6.07238	8.07909	8.30119	21.8815	28.8591	10.062	6.8919	15.2903	5.49186	7.7461	7.7788	8.84807	7.06988	30.656
CDC27	19.3744	41.02	32.7109	15.9084	28.4564	32.0469	40.799	15.7209	21.7452	19.4056	35.872	31.0379	23.9571	24.2687	16.3009	15.4598	15.5111	22.8087	31.5309	101.722	37.4581
SLC4A1	0.534466	0.0994424	0	0.585811	0.583204	0	0.0421913	0.513408	0.783792	0.434049	0	0	0.333316	0.588333	0.486595	0.317449	0.511356	0.37135	0.551626	0	0
CALCR	0.734891	0	0	0.512585	0.603315	0	0	0.548816	0.823987	0.47022	0	0	0.583303	0.546309	0.561455	0.222214	0.41666	0.625431	0.4413	0.633124	0.326128
HCCS	16.8579	18.0985	29.9646	16.3844	28.1547	46.4739	25.5257	23.1565	22.8908	11.7736	21.7962	35.6422	23.7696	16.1791	13.6808	16.0947	15.1323	19.3102	17.6741	16.1447	32.4265
DVL2	4.83246	15.0655	8.04286	3.07551	5.32928	4.3754	10.1681	1.34548	4.01945	5.13625	5.41705	11.4285	2.22905	2.05916	3.9489	1.77771	4.73478	4.39756	3.22149	5.38155	2.2829
PRSS22	8.03926	7.15985	12.9961	7.26772	13.6952	1.35992	1.64546	3.06275	24.9809	3.77985	2.09004	1.2333	21.3739	7.39618	6.81233	5.79344	5.83325	2.404	5.38387	9.39133	12.5326
UPF1	13.5175	16.5074	23.9324	8.73225	11.4429	16.733	15.4842	6.09009	9.56628	8.86184	17.1469	14.0185	14.4784	13.4266	7.74809	6.44421	10.0567	12.5477	11.1649	33.0279	8.24638
SKAP2	5.01062	9.29786	6.71873	11.7528	15.103	28.9131	26.6227	14.6233	12.2995	13.8534	47.8578	49.414	16.7491	37.9685	32.396	12.9519	19.0149	35.1805	29.8981	46.4291	59.728
SLC25A5	55.4954	293.057	278.165	46.5903	49.693	381.251	346.981	42.4536	44.9374	70.4607	384.654	501.047	77.0169	79.551	51.9159	105.25	62.9915	118.656	88.0615	67.0056	286.9
CCDC109B	2.29375	4.12686	1.42221	6.02287	7.13923	9.28295	7.25691	6.46186	8.13938	5.15434	6.82464	2.83658	10.5411	6.95493	4.95952	3.5713	5.17038	4.4562	8.05373	20.26	22.2699
HOXA11	0.623544	0	0	0.604118	0.361989	0	0	0.318667	0.22107	0.614903	0	0	0.145826	0.861487	0.486595	0.619025	0.454539	0.664521	1.89759	0	10.2963
POLR2J	15.0987	34.3076	52.1805	12.0457	22.202	54.5743	51.8109	13.685	19.3335	11.8278	45.0426	49.414	20.8531	18.8687	15.0657	10.4917	14.7536	16.4762	18.2257	44.6352	47.3352
DHX33	5.83459	8.30344	5.49269	5.34553	7.50122	7.8639	6.28651	7.04609	6.12966	7.25224	8.53079	11.223	6.77049	7.6063	6.25087	3.61892	8.31427	9.94827	5.84723	10.0245	10.0634
MEOX1	1.02439	0	0	0.91533	1.20663	0	0	6.12549	0.94457	0.922355	0	0	0.708297	3.21482	0.842183	0.619025	0.890138	1.13359	0.860536	0	0
THSD7A	1.95971	2.13801	6.62065	1.61098	2.85569	2.71985	1.05478	1.04452	1.94943	1.12129	0.170616	1.27441	8.72872	1.30274	0.430449	0.492046	1.23104	1.11405	0.970861	4.85395	0.559077
LIG3	14.3192	13.0767	20.4995	6.42562	6.79735	8.04128	9.11332	5.16949	7.9786	6.99905	14.6303	10.8119	5.02058	5.98839	6.2883	6.88864	7.78397	6.99701	9.48796	25.3249	5.26464
RPAP3	16.613	21.7282	32.809	15.0663	16.9129	16.5556	23.8803	14.0568	14.2891	14.3779	27.3412	14.7173	15.8534	10.7371	12.4456	7.96796	14.8483	10.1242	22.9697	16.4612	14.8621
ACSM3	5.25558	16.5572	14.9578	7.50571	3.27801	13.7175	8.14292	3.94793	3.73809	11.231	29.6445	22.8571	6.93714	3.59303	6.83104	17.3168	6.66657	1.13359	2.09618	38.0929	3.1681
AC004381.6	1.8929	0	0	2.54462	1.28707	0	0	1.61104	1.20583	4.28624	0	0	1.81241	2.60547	1.29135	3.79351	1.81815	0.684065	2.05205	0	0
CIAPIN1	7.70522	16.1097	22.4121	8.64072	11.2217	38.3143	10.3791	4.90394	16.0979	6.47457	12.7535	20.0616	11.3328	11.9978	8.57155	8.92031	7.95443	22.0269	9.26731	38.7261	14.536
AC004410.1	7.12621	0	0	4.39358	7.74254	0	0	3.3106	8.78249	5.66073	0	0	6.99964	6.17749	4.79109	4.04747	7.23474	6.17613	5.8031	0	0
KIAA1539	3.07318	0	0	4.50342	8.92906	0	0	3.11586	11.8976	5.00965	0	0	5.66638	24.4368	9.22658	3.44432	6.07945	16.0071	6.57538	0	0
COPZ2	1.22482	2.08829	0.245209	0.732264	0.945193	1.00516	0	1.68186	0.301459	1.93514	0	0	1.54159	3.78214	4.06119	0.809494	0.587112	2.89262	6.72983	0	3.49423
PRKAR2B	0.75716	2.78439	0.441377	0.750571	1.04575	0.946033	1.98299	0.973706	0.904376	1.12129	1.36493	0.411098	0.91662	2.08018	1.12291	0.793622	0.909077	1.32904	0.639886	2.21593	0.0931795
MSL3	4.34254	22.5237	24.668	4.9794	7.17945	16.5556	20.2518	4.23119	6.37082	6.67351	18.3839	20.226	8.33291	9.83356	6.38188	7.23783	6.96959	6.64521	8.69362	30.9175	19.4745
CREBBP	58.9694	53.7486	71.2578	33.3912	43.5996	47.1243	39.9552	24.0771	43.3296	25.8079	41.6303	30.8324	47.2267	33.1147	37.6549	29.2688	30.8518	26.7958	37.6871	93.7023	41.6512
BZRAP1	4.18665	4.62407	4.90418	1.99542	2.83558	0.650398	2.78463	2.69097	2.95429	3.11069	0.298578	0.863307	2.85402	3.76113	2.45169	1.17456	3.40904	2.26719	2.42715	0.633124	0.186359
MPO	0.690352	0	0	0.91533	0.462541	0	0	0.42489	0.542625	0.488306	0	0	0.416645	0.735416	0.411734	0.396811	0.473478	0.664521	0.4413	0	0
PON1	2.49417	1.88941	0.637544	0.732264	1.80994	0.118254	0	1.04452	0.94457	2.15216	0	0.164439	1.8749	0.903511	1.16034	0.539663	2.14012	1.44631	2.07411	3.79874	1.49087
C2orf3	7.32664	0	0	5.87642	11.5836	0	0	6.03697	10.1089	8.26502	0	0	6.89548	4.83273	6.71875	3.99985	8.57942	6.64521	10.172	0	0
WDR54	9.44223	13.7728	33.2504	3.82608	8.52685	1.59643	17.9735	1.94741	5.788	3.05643	9.1706	8.18086	5.72887	1.68095	3.40616	1.8412	5.18932	1.8372	4.54539	63.4179	3.68059
CROT	4.76565	18.6454	24.1286	6.49884	9.7737	18.5659	12.2777	6.09009	7.61685	7.93949	17.8294	23.9259	8.3954	9.58142	5.35254	4.07922	6.74232	5.64843	5.53832	10.5521	13.6042
ABCB4	1.71474	0.795539	0.882753	1.26316	1.78983	1.5373	0.253148	0.778964	1.34651	1.19364	0.255924	1.31551	0.91662	1.36577	1.25392	0.603153	1.19316	0.644976	1.21358	5.06499	0.838615
MLL5	87.6524	99.7904	101.468	51.0571	72.2972	99.6883	100.879	64.0521	71.2246	70.3703	85.7771	65.5702	64.6009	69.3812	57.7925	28.0783	56.4007	60.7059	96.6448	97.9231	83.6286
RHBDD2	19.6639	60.9582	78.7612	18.5995	24.8365	55.4612	69.6157	15.6324	27.0911	22.5706	56.1326	70.9145	40.8521	32.0431	16.0389	14.3804	27.8216	42.0798	22.2636	237.21	102.824
SOX8	1.95971	0.646375	6.96394	0.988557	1.44796	1.3008	1.4345	0.690446	1.26613	1.04895	1.62085	0.0411098	1.3541	0.882499	0.598886	0.206342	1.06059	0.840423	0.684016	0	0
IBTK	42.9577	38.4345	58.9973	22.8649	21.84	63.1477	91.3442	28.4322	20.4389	32.8431	67.6919	56.4027	21.4781	37.9054	29.8507	17.6343	31.8556	24.4114	24.8452	21.8428	82.8831
ZNF195	10.4221	36.8434	22.0198	9.18992	12.7903	30.8643	16.8765	7.94898	13.224	12.1715	34.1232	21.9938	15.8742	9.03511	14.8411	9.7298	14.4884	9.57692	25.7719	121.771	13.0917
MYCBP2	36.0542	46.5888	46.5898	22.9931	24.8365	45.3505	40.2927	22.112	25.3828	29.3888	32.2891	38.3966	31.54	27.5466	22.2711	11.7615	26.0981	24.1964	38.5476	64.3676	28.839
FBXL3	23.3161	39.4786	50.4641	14.0961	22.0009	22.4683	37.5503	10.8347	17.3238	16.4939	35.1469	29.1058	24.9362	23.071	19.8007	5.92042	15.3596	17.3557	29.8319	23.8477	40.7194
ITGAL	4.76565	4.2263	4.65898	1.68421	2.4937	1.06429	1.89861	6.28483	3.47682	5.58839	4.05213	3.57656	1.24994	1.87006	0.729892	3.111	2.34845	1.44631	2.09618	12.768	0.512487
PDK2	3.60765	62.6984	33.2994	3.22196	6.95823	28.6766	55.9457	2.07134	6.06936	3.58091	30.9668	41.9731	5.2914	2.45839	3.42488	4.74586	4.14767	2.30628	13.1508	62.4682	19.7075
ITGA3	32.4243	76.0734	52.6219	36.9427	74.7507	71.3073	46.4526	27.0867	65.5773	25.7536	56.2179	61.6648	92.0994	63.2878	23.2068	24.1896	18.7687	52.5558	61.9365	198.801	189.667
ZFX	19.9534	30.8271	20.9409	14.5354	17.1543	16.0234	15.7796	12.1094	15.5553	15.8428	23.1185	20.8838	15.3117	16.1581	18.0227	12.571	19.299	10.1828	15.953	18.9937	15.9337
LAMP2	61.2186	119.778	147.616	33.3912	42.4533	61.0783	76.957	24.2895	46.7261	24.4153	49.0947	55.9916	35.5607	36.6027	30.8426	27.6974	30.0942	25.799	33.9139	59.4081	52.4134
GGNBP2	38.6152	108.442	147.469	23.5606	26.2844	82.6005	60.207	21.3684	21.0217	24.994	90.8103	66.4335	33.3733	33.7871	18.3222	15.2375	27.6322	26.6395	43.3578	91.6974	100.774
ITGA2B	0.267233	0	0	1.373	1.44796	0	0	1.52252	0.94457	0.90427	0	0	1.47909	1.55488	1.32878	1.20631	1.23104	0.684065	0.794341	0	0
ASB4	1.18028	0.248606	0.147126	0.878717	1.1463	0.118254	0	1.02682	1.4671	1.13938	0.042654	0.0822197	1.47909	1.21869	0.804753	1.20631	2.14012	1.70039	1.54455	0.422082	0.232949
GDE1	75.6937	59.2179	57.9675	49.6841	67.712	67.3457	93.7491	48.5259	68.9536	46.3529	72.4691	54.5939	71.413	34.0182	46.9377	91.1237	57.1961	28.633	60.8553	75.4472	50.2703
C19orf60	7.90564	30.7774	13.6827	13.1808	10.1759	19.3346	13.3325	7.52409	17.0425	7.21607	8.40283	18.9105	8.68705	6.59773	17.2928	5.99978	9.33698	4.22166	15.0704	110.691	13.2315
CRLF1	1.00212	0	0	0.787184	1.08597	0	0	0.619631	0.864181	0.343622	0	0	0.499974	1.11363	0.692462	0.301576	0.700747	0.781789	1.01499	0	0
OSBPL7	4.00849	7.45818	7.11107	15.3409	16.2694	38.7874	29.7027	15.42	20.6198	21.594	15.2275	19.4861	26.0195	31.875	20.0252	10.2536	19.5262	24.3918	25.7499	377.764	13.4178
TMEM98	20.9778	118.883	112.453	20.778	26.9883	130.02	192.814	10.7108	32.8992	21.3046	125.616	108.612	9.58284	28.219	23.1507	13.4916	38.4843	19.0366	21.1604	82.9392	14.6758
YBX2	0.601274	0	0	0.897024	0.583204	0	0	0.230149	0.643112	0.506391	0	0	0.729129	1.19768	0.580171	0.904729	1.26892	0.644976	0.573691	0	0
KRT33A	0.645813	0	0	1.0984	0.140773	0	0	0.28326	0.401945	0.0723416	0	0	0.18749	0.525297	0.168437	0.0634897	0.41666	0.0977236	1.50042	0	0
MAP3K14	10.3775	13.0767	20.8918	3.77116	5.69127	2.77897	1.01259	1.38089	5.788	4.44901	4.56397	1.02775	4.68726	6.15648	3.51845	3.55543	4.356	4.69073	6.00169	46.4291	1.49087
ABCC8	2.65006	4.47491	1.56934	0.91533	1.38762	0	1.30793	0.956002	3.73809	3.03835	0.767771	0.822197	0.708297	0.756428	0.786038	0.444428	0.984834	1.71994	0.595756	5.48707	0
CCL18	0.734891	0	0	0.732264	0.643536	0	0	3.7709	0.381847	0.687245	0	0	0.249987	0.168095	0.318158	0.809494	0.321965	0.488618	0.242715	0	0
CCL3	2.80595	24.6617	73.6118	1.59267	2.81547	18.6842	0	2.79719	2.25089	0.868099	0.725118	0	0.687465	1.49184	0.954474	1.5555	0.284087	1.71994	1.67694	0	0
SYNRG	14.9873	37.0423	28.1991	8.97024	16.752	19.5711	21.3066	11.2773	15.1332	11.2853	19.109	18.2939	16.1867	15.0235	13.8118	8.23779	12.6892	15.5185	23.6978	36.088	27.6743
CACNG3	1.46978	0	0	0.988557	0.884862	0	0	0.584223	1.24603	0.452135	0	0	1.06245	1.09262	0.973189	0.52379	0.890138	0.488618	0.617821	0	0
TMEM132A	0.890777	0.0497212	0	1.15332	1.24685	0	0.126574	1.98282	1.74846	0.976611	0.511848	0	1.60408	2.29029	0.973189	0.619025	1.36362	1.40722	2.47128	10.5521	1.67723
AP2B1	79.7022	96.5586	102.252	53.8031	62.6643	111.75	124.971	46.2245	61.0755	83.7715	126.128	146.104	98.5783	107.644	75.3099	51.887	63.3324	115.47	89.5178	168.516	178.578
TAC1	0.75716	26.8992	1.32413	0.805491	1.87028	0	0.126574	0.513408	1.08525	0.578733	0.981041	0	1.08328	0.231131	0.711177	0.52379	0.662869	0.273626	0.48543	0	0
ZNF263	8.72961	15.9108	18.6849	5.49198	5.89238	10.8794	12.3621	7.91357	7.05413	7.54161	12.199	10.7297	12.9368	8.23666	7.56093	8.58699	6.68551	2.73626	5.73691	17.9385	17.9836
CX3CL1	6.36905	17.1041	26.4336	1.1167	3.43889	3.31112	0.928209	5.36423	4.90373	1.88088	0.767771	0.534428	2.16656	1.55488	0.673747	73.6005	2.06436	4.39756	1.52249	5.80363	3.49423
SPATA20	5.21104	61.7537	72.9743	13.437	15.6661	62.0243	19.5346	11.7376	17.4444	12.6055	32.1184	47.2352	15.1451	10.59	11.304	6.41246	21.6853	18.2157	17.8727	121.243	22.0369
CACNA1G	0.75716	0	0	1.00686	0.603315	0	0.0843826	0.531112	0.763695	0.488306	0	0	0.437478	1.02958	0.50531	0.333321	0.700747	0.488618	0.617821	0	0
TNFRSF12A	248.772	745.569	847.835	39.9633	52.4683	258.09	23.7537	27.7949	79.0223	26.6217	164.26	64.2958	117.473	57.1523	27.0434	30.0783	89.5441	30.1771	20.2998	76.2914	89.4057
DLX6	0.668082	0	0	0.823797	0.864751	0	0	0.601927	0.301459	0.614903	0	0	0.520807	2.71053	0.804753	0.571408	0.946956	0.664521	0.772276	0	0.232949
MAP3K9	3.4963	3.87825	2.25592	4.1556	4.18298	4.96667	2.53148	3.93023	4.66256	4.66603	2.81516	1.76772	2.54154	7.12303	3.21901	2.49197	4.356	4.33893	4.67778	13.9287	2.74879
RALA	22.069	42.8597	37.7132	15.3775	16.4303	58.9497	30.1246	15.4731	19.8762	15.6439	54.0426	101.212	19.2073	29.1435	10.4618	8.79333	15.2081	25.3104	15.269	59.0915	43.7478
AC093799.1	190.849	0	0	70.4072	88.3454	0	0	57.5194	90.8194	62.1414	0	0	110.973	156.37	86.5016	49.522	70.7944	114.376	131.022	0	0
JHDM1D	21.6681	21.2807	11.1325	20.064	20.1306	41.0342	45.0603	16.9779	17.9066	19.0258	36	36.67	21.8322	42.6751	20.8861	11.4916	22.4239	28.0662	36.1866	53.921	27.255
ETV1	8.01699	10.7398	23.442	12.3387	15.646	13.954	14.4716	10.0557	9.76726	4.48518	6.35544	8.96195	10.7286	3.59303	6.49417	1.33328	6.59081	1.28995	2.55954	19.0992	3.35446
AGK	6.63629	16.2588	20.6957	8.3112	11.7646	19.2754	21.5598	5.87764	12.5005	11.5747	16.4644	23.3093	10.6661	8.76195	10.2372	5.28552	13.7309	7.01656	15.7103	50.9664	24.4596
ALDH3B1	19.4635	70.6041	91.7573	10.5995	11.1814	29.6227	45.651	6.05468	8.62171	7.99374	9.42653	31.9835	22.4572	10.569	3.53717	7.26958	7.23474	8.6974	14.0113	56.2425	39.5081
TTC22	8.77415	3.43076	1.22605	8.45765	14.1779	3.72501	8.64922	7.87816	11.6363	13.9077	0.895733	3.04213	17.7074	16.8305	7.28021	8.96793	10.265	27.3626	26.7649	25.8525	4.05331
PHTF2	3.62991	5.8671	9.41603	1.72082	2.77525	2.01032	0.717252	2.47852	3.13517	1.55534	2.00474	0.698867	2.29155	3.63506	2.11482	1.66661	2.23482	3.79168	2.93465	14.5618	4.05331
CCL26	0.690352	0.447491	2.30497	0.768877	0.603315	0	10.3369	0.106222	0.36175	0.289366	31.7772	0	0.312484	1.26071	0.299443	0.507918	0.738625	0.899057	0.595756	0	1.77041
FARP2	13.7625	19.5404	16.8704	10.1419	13.3735	29.0314	30.7575	7.5949	13.2843	13.9619	23.2038	20.3083	17.8533	15.3597	16.4506	8.33303	11.9316	10.5932	19.2186	60.3578	17.937
USH1C	68.8793	293.454	330.052	65.1532	49.9947	241.652	113.748	47.3575	53.5591	51.7604	258.27	172.661	59.8303	77.765	51.8785	48.0141	65.018	56.2302	67.519	415.54	97.7918
GGCT	7.12621	13.375	15.1539	7.90845	6.09348	18.9207	18.1001	10.3567	8.80259	8.08417	33.1421	44.7686	8.58289	6.93392	10.0126	12.2218	10.2461	9.38147	12.6433	54.2376	33.8707
DBF4	2.24921	2.98327	1.12796	1.18993	2.23227	2.48334	1.81423	1.98282	2.1906	2.24259	3.41232	1.84994	2.08323	1.97512	1.45978	2.50784	2.49996	2.85353	4.0379	0.105521	2.18972
TBXA2R	2.11559	3.77881	3.38389	1.6659	1.46807	0.886906	0.886018	1.11534	1.58768	1.04895	0.63981	1.02775	1.79157	1.80702	1.66565	0.58728	1.6477	1.62221	2.58161	2.42697	0.605666
IFRD1	13.5621	35.6501	58.556	4.86956	4.58519	28.2627	16.2437	5.24031	7.09432	6.14903	17.5308	15.4162	9.60367	10.2118	4.62265	6.20612	8.4279	6.37158	5.05289	10.0245	20.4995
LGALS14	1.00212	0	0	0.695651	0.703867	0	0	0.690446	0.7235	0.560647	0	0	0.208323	0.714404	0.46788	0.492046	0.397721	0.117268	0.39717	0	0
COX10	4.43161	7.75651	6.71873	4.32036	6.79735	6.3266	6.66623	3.71778	5.26548	4.88306	6.9526	10.5241	4.72892	4.64363	4.49164	8.14256	4.58326	5.86342	3.83931	4.74843	3.02833
GTF2IRD1	9.90989	7.55762	6.9149	3.881	7.90343	9.1647	8.35388	5.87764	8.34035	5.76924	13.436	5.8376	8.49956	6.76583	8.30954	3.99985	4.77266	5.80478	5.56039	48.856	20.1268
PAF1	41.822	45.7435	99.9473	21.8215	22.7852	50.3171	38.9004	38.8597	23.4736	13.5821	35.5308	45.3442	23.6655	24.0166	18.0789	56.2202	24.7724	14.4631	34.6862	84.522	56.9326
VPS41	19.0849	49.1245	55.3682	12.1373	16.4504	35.7128	33.4999	12.0208	15.1935	14.9385	40.18	32.3946	19.7282	14.5402	14.2984	12.3329	16.3634	8.5215	13.8127	49.4892	32.473
ARHGAP44	24.9417	43.9535	35.163	14.7002	18.019	12.5349	15.442	10.0557	20.6399	6.72777	16.891	9.82525	10.0203	11.7246	7.01819	12.6662	7.49989	11.6487	3.5966	13.6122	2.79538
ELAC2	6.79217	17.9991	17.9003	6.02287	7.76265	22.5274	17.636	8.0552	6.5115	8.5363	15.0142	19.3216	4.99974	6.82886	8.81485	4.3173	9.64001	8.38469	6.00169	21.9483	7.08164
SCIN	12.2704	11.5353	45.3147	5.85811	15.827	26.4298	44.3431	7.66572	20.459	15.0832	39.3696	25.9814	36.6023	45.974	5.95143	12.0948	14.4884	46.0083	27.824	29.6513	40.1138
ARSD	24.7191	58.7704	76.211	27.7711	25.5001	37.4866	60.207	18.6243	30.1659	26.5855	57.4976	65.6113	13.7076	15.3597	47.1623	18.6025	33.7306	6.2934	19.1966	66.2669	18.6359
PNPLA4	5.0997	6.71236	4.90418	5.12585	5.89238	2.66072	5.99117	4.21349	3.5974	5.26285	4.05213	18.7461	4.66643	4.2444	7.56093	6.09502	5.4734	2.93171	3.72899	5.69811	1.91018
MYH13	0.913046	0	0	0.695651	0.965304	0	0	0.832076	0.884278	0.777672	0	0	0.937452	1.07161	0.973189	0.825367	0.700747	0.781789	0.728146	0	0
ADIPOR2	27.7922	49.4726	48.3062	9.62927	7.70232	42.6897	83.37	7.27624	7.03403	12.1353	24.6966	40.9454	15.3325	15.5488	11.2478	8.72984	12.2157	13.5836	11.4076	47.1677	42.816
CDKL3	2.93956	1.04415	1.177	3.18535	1.64906	0.118254	0.168765	1.55793	2.31118	1.12129	0	0.246659	2.43737	1.42881	1.4785	1.06345	1.83709	0.977236	1.7652	1.47729	0
UPP2	1.87063	2.08829	1.32413	1.15332	2.37304	0	0	0.601927	1.12545	0.632989	0.127962	0	1.54159	1.53387	0.411734	1.5555	0.719686	0.469073	1.08119	10.6576	0.0465897
PRSS21	1.02439	8.05483	9.6122	4.28375	1.30718	5.43969	0.126574	3.70008	3.55721	1.30215	4.18009	0.12333	12.916	3.15178	1.14163	9.7298	7.3105	0.879513	1.30184	0	0
MARK4	10.1326	9.09898	7.65053	7.2128	8.92906	6.977	5.8224	4.92164	7.2551	3.23729	2.43128	1.93216	5.35389	6.40862	7.95395	1.74597	4.98099	6.43022	9.24524	18.2551	7.08164
PROM1	12.6045	60.6599	91.7573	45.1624	56.9931	76.0374	58.4772	29.9016	59.1261	17.7237	53.2322	33.3812	25.7278	12.397	28.1102	22.4595	34.6775	5.39434	58.3399	61.8351	182.678
CCDC124	3.05091	24.1645	12.2114	4.06407	3.51934	10.5837	4.05037	2.40771	3.93906	2.85749	8.87203	11.3874	3.45816	3.38291	1.25392	2.71419	2.34845	2.20855	2.55954	20.1544	12.2065
CEACAM21	1.00212	0	0.147126	0.86041	1.10608	0	0	0.619631	0.623014	0.795757	0	0.287769	1.20827	1.89107	0.860898	1.12694	0.700747	1.05542	0.639886	0	0
PAFAH1B1	81.4393	83.7802	119.025	41.4828	56.0882	82.4823	89.6566	42.7722	57.4178	36.9846	71.5307	71.8189	36.1231	53.7274	54.9665	16.9359	47.3099	47.396	35.304	33.5555	40.3933
NOS2	0.37858	0.0994424	0.0980837	0.768877	0.563094	0	0	0.318667	0.803889	0.687245	0	0	0.354149	0.609345	0.54274	0.58728	0.454539	0.429984	0.573691	3.37666	0
DNAH9	0.601274	0.198885	0.245209	0.823797	0.643536	0.118254	0	0.655038	0.683306	0.47022	0	0	0.520807	0.67238	0.524025	1.26979	0.492417	0.605887	0.48543	0	0
KIAA0100	24.2514	33.711	33.4465	31.5606	34.0068	39.8517	51.0937	21.4215	28.5582	29.2079	37.6208	50.524	39.5188	31.3497	33.4066	28.3006	30.0185	35.0828	29.192	85.6827	63.9677
SLC13A2	13.9852	30.5288	48.9438	4.17391	4.44442	4.73017	2.40491	0.637335	2.65283	29.4611	6.86729	86.9884	6.08302	1.87006	0.729892	13.7773	5.70067	1.3095	2.2065	154.271	0
GAS7	3.40722	1.04415	0.78467	0.91533	3.17746	1.89207	2.06737	4.53216	2.29108	2.45961	0.042654	1.27441	1.10411	3.74011	1.49721	1.5555	2.36739	6.62566	1.7652	0.527603	0.792025
TRAPPC6A	21.0001	37.6389	28.7876	30.151	23.0667	63.739	7.2991	10.7816	2969.69	4.9554	35.3601	68.0368	19.5198	14.5822	17.5923	5.06331	9.3938	3.86986	31.7957	97.0789	20.0802
MATK	0.846238	0.0994424	0.0980837	0.933637	0.623425	0	0.9704	0.548816	0.803889	0.271281	0	0.534428	0.270819	0.609345	0.486595	0.412683	0.321965	0.410439	0.39717	0.316562	0
CEACAM7	91.3269	152.296	54.8778	9.31806	11.7043	1.65556	0.210957	9.9318	7.57666	4.0873	6.44075	1.35662	47.8725	11.4095	2.84471	155.391	1.02271	9.6551	86.2522	17.9385	20.8256
CD79B	0.668082	0	2.25592	0.164759	0.341878	0	0	0.584223	1.22593	0.325537	0	0	0.45831	0.441249	0.411734	0.555535	0.662869	0.70361	0.463365	0	0
SCN4A	0.623544	0	0	1.83066	0.40221	0.473017	0	0.513408	0.823987	0.524476	0	0	0.45831	0.735416	0.46788	0.349194	0.492417	0.547252	0.4413	1.37177	0
ST7L	8.90777	11.6348	8.53328	5.21738	8.30563	10.5837	12.7418	6.47957	7.03403	9.42249	9.51184	6.90645	12.541	6.82886	4.97824	5.42837	8.93926	6.66475	9.59828	8.75821	7.87366
TKTL1	0.489927	0	0	0.475972	0.442431	0	0	0.407186	0.562723	0.47022	0.042654	0	0.583303	0.33619	0.299443	0.238087	0.568173	0.312716	0.39717	0	0
PAX6	1.51432	2.23745	4.31568	1.06178	1.44796	0.236508	1.26574	1.36319	2.83371	0.922355	1.36493	0.575538	1.16661	3.0047	1.60951	0.71426	1.3068	2.73626	4.19235	4.95947	0.792025
RPUSD1	1.18028	14.3197	4.70802	1.62929	2.8758	5.14406	4.55666	1.45171	6.16985	1.57343	5.28909	8.50974	0.833291	2.1222	1.31006	2.34912	2.04542	0.879513	2.00792	21.6317	10.5293
RHBDF1	8.32876	45.2463	51.3959	3.47825	7.01856	25.129	6.96157	3.59386	9.82755	3.41814	11.6019	8.30419	5.79137	12.397	6.40059	1.8412	5.49234	7.23155	7.03874	30.3899	38.1104
LUC7L	40.9757	141.009	125.351	19.4233	24.8566	67.7596	91.5552	22.3775	24.3378	20.4365	44.3175	65.7757	15.2701	31.0766	24.3297	6.95213	26.4769	13.1731	18.2698	275.725	117.965
CACNA2D2	1.73701	0.696097	1.177	1.02517	2.25238	0.295635	0.759444	6.26712	2.00972	1.13938	1.27962	2.67214	1.37493	0.945535	0.991905	0.71426	3.23859	1.56358	0.860536	3.69322	0.0465897
BAIAP3	0.712621	2.78439	0.490418	1.18993	1.42785	0.41389	0.548487	0.478001	1.4872	1.04895	0.42654	0.739977	1.2291	0.546309	0.54274	0.777749	0.890138	0.644976	0.970861	1.58281	0.745436
C16orf42	3.56311	0	0	5.74827	6.17392	0	0	4.30201	7.07423	6.00435	0	0	3.2915	8.42576	7.7668	6.53944	6.85596	1.95447	5.47213	0	0
PIGQ	5.54508	18.1482	20.9899	3.55148	7.15934	18.8615	10.0415	3.57616	7.2551	3.25537	13.2227	24.2548	2.83319	3.86619	3.53717	2.03167	6.23097	2.7949	3.30975	31.1286	18.1234
CRAMP1L	5.74551	7.70678	6.57161	6.90159	7.15934	5.14406	5.48487	6.21401	9.86774	5.22668	12.8815	10.113	4.89558	6.15648	5.70813	4.26969	6.81808	4.6321	6.48712	21.6317	9.41113
TEAD3	15.21	14.5186	15.252	12.5034	17.8983	11.2933	14.2607	4.92164	22.9912	9.56717	8.70141	4.89207	17.7283	19.541	7.71066	7.84098	10.5301	11.7855	14.2981	25.536	20.6393
SELE	1.44751	0	0	0.787184	0.864751	0	0	1.45171	0.924473	0.94044	0.725118	0	0.604136	1.00857	0.46788	0.682515	0.41666	0.390895	0.529561	0.105521	0
DNAJC11	6.4804	13.5739	13.7808	4.21052	6.11359	23.3552	20.3784	4.2843	6.12966	7.1799	14.545	19.0339	8.27041	4.93779	5.87657	7.8886	6.96959	3.69395	7.83308	33.6611	13.0917
FMO3	1.11347	0	0	1.50114	1.00552	0	0	0.885187	3.49692	0.850013	0.63981	0	1.12494	2.37434	1.62822	0.460301	1.19316	0.781789	0.948796	0	0.978384
MYLIP	8.10607	19.1924	38.3017	7.57893	9.55249	13.7766	29.7027	5.78912	9.02366	5.4437	11.218	18.0061	16.4992	9.66547	8.83357	4.65062	16.1551	2.81444	14.0113	7.49196	21.4779
NOX1	0.579005	0	0	0.384439	0.563094	1.47818	0	0.70815	0.7235	0.723416	0	0	0.937452	0.840475	0.374304	0.492046	0.549234	0.605887	1.3901	0	0
E2F2	1.26936	0.248606	0.0980837	1.55606	1.16641	0.0591271	0.0421913	0.725853	1.4671	0.759586	0	0.0411098	1.39576	2.26928	1.27263	1.28567	1.11741	1.19223	1.3901	1.89937	1.30451
PSMB1	22.8484	244.28	282.628	17.556	22.1618	228.231	208.636	14.1099	24.3779	19.0077	226.023	246.207	18.7074	13.2795	22.0839	16.5073	19.9808	13.5054	15.4676	241.431	459.98
SYN1	1.0912	1.78996	0.343293	0.842104	1.89039	0	0	1.84119	2.09011	1.3564	0.895733	0.0411098	2.97901	4.79071	0.954474	0.698387	0.946956	2.63854	2.95671	3.0601	1.77041
JARID2	13.5621	7.95539	11.9172	7.28603	9.13017	10.9385	17.2562	9.06431	8.84278	8.86184	9.59714	12.9907	8.85371	8.71993	9.37631	4.34905	9.90516	9.34238	10.8781	17.0943	11.0884
CDKL5	18.2832	20.7835	29.0818	29.6018	25.5604	34.4711	15.1045	16.252	34.527	17.5609	33.0142	22.1171	13.2285	23.3022	31.3105	14.3646	24.2799	23.0432	39.8715	25.747	26.463
CAMK1G	7.97245	0.198885	1.81455	8.01829	3.2579	1.59643	4.17694	9.70165	5.98898	1.28406	2.43128	1.64439	1.66658	5.46309	4.15477	3.17449	3.10601	1.95447	0.617821	4.00978	0.465897
CDK11A	15.4772	21.7282	24.668	9.81234	13.2126	24.0647	21.0535	9.80787	16.4596	10.2544	20.9431	20.226	14.9992	17.2297	2.93828	10.9837	11.5529	14.1113	13.0404	58.0363	12.5326
NADK	5.12197	29.4349	23.0987	5.32722	10.196	47.3017	49.1529	5.38194	8.78249	9.69377	27.7251	41.6032	10.8953	6.99696	5.03438	6.52357	6.60975	8.61923	11.3635	44.2131	22.2699
TFAP2B	1.0912	0	0	1.0984	1.30718	0	0	1.31008	1.68817	1.03087	0	0	0.979116	1.19768	1.25392	0.920601	1.11741	0.586342	1.01499	0	0
TFAP2D	1.49205	0	0	1.28146	1.80994	0	0	0.849779	0.140681	1.03087	0	0	0.791626	1.61791	0.879614	0.428556	0.909077	1.0945	1.03706	0	0
DLEC1	1.51432	1.49164	1.91263	0.933637	1.60884	0.118254	0	1.20385	1.70826	0.90427	0.21327	0.0822197	1.41659	1.42881	1.34749	1.11107	1.15529	0.723155	2.42715	0.422082	0.0465897
CYTH3	8.86323	18.198	18.0474	3.22196	4.20309	5.55795	5.90678	1.92971	3.6577	2.42344	2.77251	11.5519	2.81236	4.55958	2.88214	1.74597	3.46586	6.21522	3.44214	0.105521	4.37943
ADAM22	2.44964	1.6408	2.15784	2.41647	4.2232	2.60159	1.77204	2.8503	2.83371	3.25537	4.05213	2.95991	5.70804	3.38291	3.63075	3.06338	3.35222	2.46264	3.5966	3.0601	4.14649
SYPL1	61.3968	119.331	134.473	54.2425	63.3481	145.807	155.306	44.7373	61.7588	66.1744	195.824	217.635	68.184	41.2673	80.4566	26.3324	55.7567	40.653	66.7026	71.8595	141.4
CYB561	19.6416	38.1362	54.8288	22.2425	26.2442	54.7517	91.9771	18.7483	34.306	29.8771	57.6255	61.0892	20.8531	24.2897	21.2792	25.9991	31.5715	22.5155	36.1425	49.7002	60.3803
SPAG9	65.717	37.2909	56.5452	15.8352	22.383	18.152	11.5182	14.6941	22.2476	9.38632	24.526	26.5158	25.6237	18.9947	14.8599	13.4916	17.0073	13.095	18.2919	44.5297	34.8491
CELSR3	0.913046	1.44191	0.833711	1.59267	1.26696	0.41389	1.39231	0.867483	1.12545	1.50109	0.597156	2.58992	5.74971	6.28255	6.55031	2.26976	1.98861	3.18579	5.64865	10.0245	0.885205
AASS	23.1157	14.5683	46.4917	6.42562	8.16486	2.71985	11.8136	3.73549	8.56142	4.14155	8.36018	4.02876	5.1664	9.60243	3.63075	1.03171	2.78405	8.20879	14.1437	9.81342	3.21469
PLEKHG6	21.7127	9.74535	16.7723	11.3867	6.83757	6.56311	2.23614	6.51498	8.98346	2.64047	0.298578	4.76874	11.1453	15.1706	6.99948	9.2695	7.55671	17.0625	8.23025	17.1999	6.66233
SS18L2	7.92791	37.3406	83.224	7.57893	14.2181	88.6315	93.3694	12.6405	9.32512	9.83845	77.1184	59.6093	8.74955	7.01797	7.57965	7.96796	9.0529	25.9359	15.7324	65.0007	91.7818
MPND	1.73701	8.40288	6.3264	1.95881	2.75514	14.2496	11.3073	0.725853	3.11507	2.73089	8.44549	9.12638	4.27061	1.80702	2.73242	4.96807	2.21588	1.70039	2.93465	22.1593	1.77041
MGST1	10.3553	139.418	158.994	13.4737	14.9019	215.045	151.256	12.1802	21.0418	8.12034	241.635	200.164	12.166	5.23196	12.3333	0.666642	7.34838	5.82433	7.72276	117.233	222.28
CRY1	38.7711	18.1482	65.1766	7.4874	6.57613	8.69168	10.0415	7.82505	9.38541	4.52135	11.346	10.8941	6.83298	11.1363	4.26706	3.857	9.62107	4.90573	3.79518	5.59259	16.7723
PGLYRP1	0.75716	1.49164	0	1.48283	0.703867	0	0	1.16845	0.281361	0.325537	0	0	0.479142	0.357202	2.17096	1.50788	0.4356	0.801334	1.58868	2.11041	0.186359
NFIX	39.1942	45.6938	38.7431	31.2677	27.4307	22.4683	44.8916	24.6436	29.7439	19.3333	39.8388	44.9331	22.4988	23.0921	37.5239	15.2375	29.0526	25.1345	21.1824	56.4535	11.7872
ST3GAL1	10.8229	11.8834	5.34556	19.1304	26.4051	10.9976	1.22355	5.43505	20.5595	4.06921	8.44549	5.71427	29.7485	13.2375	8.32826	13.8725	3.25753	12.3327	20.5867	82.5171	52.2271
MMP25	2.67233	0.497212	0.78467	1.64759	1.22674	0.236508	0	1.07993	1.52739	1.64577	0.255924	0	2.16656	0.798451	1.34749	1.92056	1.11741	0.957692	1.25771	0.211041	0.0931795
IL32	12.8049	114.657	111.178	11.3318	36.7419	155.8	61.8947	15.5439	38.9484	18.5737	134.744	156.382	49.7683	41.5195	51.8972	104.298	23.2951	32.5029	16.4164	323.948	268.45
PKD1	2.62779	8.40288	4.11951	1.72082	2.17193	2.89723	1.72984	1.52252	2.43177	1.6096	2.17535	1.93216	1.47909	1.5969	2.30197	1.42852	2.25375	1.46585	1.91966	9.81342	1.86359
MAPK8IP2	1.55886	1.39219	0.686586	0.823797	0.623425	0	0	0.442593	0.623014	0.741501	0	0.781087	0.520807	0.819463	0.46788	0.507918	0.965895	0.547252	0.617821	0	0
MED24	12.1146	13.4247	9.07274	11.9176	12.6696	18.152	12.1933	10.8878	21.4237	9.44057	12.6256	15.4162	8.43707	13.3005	9.50731	7.22196	11.1173	11.5314	17.8285	35.9825	10.9486
RHOBTB2	4.27573	8.204	7.35628	4.54004	4.4042	10.3472	7.2991	3.68238	3.95916	3.81602	3.36966	3.69989	3.14567	4.58059	2.88214	2.39674	3.18177	6.46931	3.24356	19.5213	11.5543
HEATR5B	13.5621	18.9438	26.1883	12.1373	17.0738	28.4401	28.5213	10.2151	13.7465	16.3673	28.1516	25.7759	21.9155	25.8026	12.876	8.66635	16.5907	16.9257	23.2786	37.9874	29.1186
SEC62	37.1008	56.9308	65.1276	29.0892	37.7273	59.4818	96.5337	28.8925	36.6574	24.7408	63.725	42.672	35.9357	33.9762	34.0991	26.7451	32.2912	17.043	35.7674	48.2229	75.9413
RPS20	70.2823	2057.11	1960.3	73.7756	83.3379	1499.99	1821.99	53.3945	72.8726	49.8433	2033.06	2091.83	75.6836	66.3345	65.7652	60.3946	74.1656	85.3127	83.6926	1840.07	1675.69
CSDE1	171.319	247.164	357.074	119.286	144.735	332.235	359.006	107.055	119.257	101.604	375.184	387.46	209.218	139.414	64.4364	80.3304	147.441	120.454	125.087	267.706	418.143
UBE3C	17.1252	38.0864	36.6343	11.4599	12.8305	38.4917	24.7241	8.0729	13.7063	13.8896	36.8104	29.8869	26.2278	20.6127	11.4724	10.6028	14.5263	17.1994	18.7332	56.348	44.0739
REV3L	18.595	13.7728	19.3715	10.7826	15.7666	14.427	13.5012	11.9323	18.4091	16.8918	10.5355	11.4696	8.89538	7.03898	10.0688	5.17441	15.2839	9.98736	14.0334	18.3606	7.31459
ODZ1	1.15801	0	0	0.768877	0.663646	0	0	0.619631	0.904376	0.70533	0	0	1.04161	1.36577	1.12291	0.507918	0.909077	0.938147	0.639886	0	0
PAX7	0.712621	0	0	0.750571	0.864751	0	0	0.637335	0.904376	0.70533	0	0	0.708297	0.903511	0.729892	1.49201	0.700747	0.605887	0.595756	0	0
MASP2	4.81019	9.99396	11.721	4.81464	9.87425	5.08493	10.1681	3.02734	5.56693	4.68412	2.98578	2.71325	7.93709	1.87006	1.29135	3.60304	5.1325	1.44631	5.60452	25.4305	0.978384
IYD	11.1792	35.6004	22.265	7.17619	20.4323	22.9413	13.5012	2.49623	14.6911	5.19051	19.8341	27.8725	14.4368	8.67791	9.22658	14.0789	7.97337	7.75926	12.8198	40.3089	6.70892
FAM76A	8.46238	4.47491	8.48424	7.61555	10.3569	9.40121	9.78839	9.20594	7.71734	8.64482	10.0237	4.56319	9.39535	2.56345	2.90085	3.96811	13.7119	4.78846	6.37679	25.1139	1.72382
TRAF3IP3	4.36481	2.38662	0.735628	8.82378	2.77525	0.295635	0.717252	11.7553	3.25575	3.72559	0.255924	3.12435	2.12489	1.99613	1.70308	4.11096	3.86358	1.73948	1.69901	7.59748	0.186359
POMT2	3.67445	4.72351	4.31568	3.49656	5.04773	7.8639	3.71284	2.60245	5.72771	3.14686	5.80094	5.79649	4.83309	4.22339	3.53717	1.74597	3.31434	3.20534	4.32474	9.07477	6.01008
VTA1	17.9937	30.2802	39.822	16.9702	21.6791	33.9981	32.2764	12.0031	14.4298	18.3205	28.9194	35.3545	12.5619	23.9325	17.2928	14.9042	16.0414	25.7209	15.4455	20.471	34.7093
MLXIPL	28.1485	51.7598	23.2458	6.88328	6.65657	3.31112	0	1.54023	7.93841	1.10321	0.0853079	5.17984	7.99959	1.80702	0.748607	2.61895	1.83709	1.95447	5.16321	81.6729	0.559077
BAZ1B	176.641	68.5655	75.9658	182.407	145.479	44.5227	54.6378	136.549	130.15	169.171	37.1943	43.2887	179.574	197.953	139.615	213.468	206.493	211.572	94.2176	79.246	55.7213
RANBP9	41.2207	33.164	50.8564	25.6842	41.2265	49.3711	30.2512	29.1581	34.0849	30.9079	44.3175	36.8755	96.0159	34.2073	34.0242	10.8567	31.7609	33.3042	46.491	15.3005	55.8145
ETV7	2.07106	4.02742	1.76551	3.38672	3.59978	2.30596	0.0843826	0.849779	2.73322	1.19364	6.90994	3.28879	4.62476	4.47553	0.393019	4.93633	1.59089	3.34215	6.50918	15.617	6.28961
C1orf124	4.74339	0	0	2.39817	4.06232	0	0	3.3283	3.75818	5.5703	0	0	6.83298	7.35416	5.33383	3.93636	3.80676	4.47574	3.06704	0	0
METTL13	8.10607	10.0437	6.57161	8.09152	12.9914	15.373	7.67882	4.81542	10.551	12.5332	27.7251	26.8036	12.2077	10.2958	16.3009	9.92027	10.5112	9.4401	25.5954	38.1985	16.0269
DYRK4	2.04879	13.5739	11.2796	2.63615	3.74055	18.9207	19.4924	3.52304	4.20032	5.15434	13.9052	14.1829	4.27061	2.89964	4.51036	3.2221	4.22342	2.9708	2.36096	23.4256	12.0202
ZNF207	41.7329	308.669	311.71	22.0228	35.0124	248.925	194.249	24.9269	34.6878	34.2356	260.402	207.564	40.6646	40.0486	31.5725	21.904	33.4843	42.2752	52.4927	579.941	290.627
UQCRC1	4.92154	31.3741	27.9048	5.52859	7.13923	35.1806	46.4526	3.41682	5.34586	5.47987	22.7772	37.5744	7.79127	10.2958	7.80423	5.04743	11.4582	8.67786	5.69278	50.0168	66.8097
STARD3NL	11.6246	36.1473	36.7323	6.0961	6.93812	26.4298	26.5805	6.03697	6.10956	6.23946	19.4502	19.7738	9.06204	5.46309	7.86038	5.42837	7.19686	5.82433	8.56123	5.48707	36.2468
CD9	193.521	155.876	938.318	19.2402	24.1929	164.551	57.2536	43.1263	41.9429	11.5747	91.962	90.7705	70.0589	144.793	51.6913	22.9833	44.1281	88.9676	52.7133	94.5465	466.876
HHATL	0.423119	0	0	0.640731	0.663646	0	0	0.336371	0.623014	0.343622	0	0	0.354149	0.651368	0.355588	0.365066	0.397721	0.312716	0.286845	1.68833	0
NCAPD2	5.07743	4.77323	4.60993	5.89473	7.46099	10.9976	6.15993	6.49727	8.7222	6.47457	7.54975	13.9362	8.81205	4.03428	9.52603	6.19025	5.15144	7.46609	7.89928	16.3557	10.3429
IFFO1	1.11347	4.42519	1.5203	1.13501	1.93061	2.1877	0.0421913	2.12445	2.29108	1.26598	0.597156	1.19219	1.10411	2.22726	1.70308	1.19043	1.6477	2.77535	1.05912	10.341	0.792025
GIPR	3.34041	3.23188	0.833711	2.80091	4.70586	3.07461	3.92379	1.07993	2.1906	2.71281	1.49289	2.58992	9.687	14.5612	2.15225	1.60312	3.18177	13.349	16.637	0.844165	2.42267
PHF7	1.80382	4.02742	3.58005	1.28146	2.13171	1.41905	0.590678	0.655038	6.63209	1.89897	0.127962	1.60328	2.43737	2.16422	1.57208	1.04758	1.66664	1.32904	1.41216	7.1754	0.326128
SEMA3G	1.0912	0.198885	0.245209	0.695651	1.60884	0	0.421913	0.601927	0.7235	0.886184	0.0853079	0	0.708297	1.02958	0.935759	0.634897	1.06059	0.820879	0.772276	0.105521	0.0465897
NISCH	7.52706	40.0753	36.8795	5.63843	6.39514	20.8719	15.8639	3.7886	6.10956	5.5703	7.97629	12.2096	6.16635	9.77052	6.21344	2.9364	7.6514	5.27708	7.32559	33.239	12.9519
STAB1	1.55886	2.18773	1.66742	0.750571	2.05127	0.354762	0.801635	1.77037	2.73322	2.24259	0.170616	0.657757	1.64575	3.8872	1.27263	1.14282	1.57195	1.60267	1.12532	4.43186	0.279538
FUZ	2.11559	3.77881	13.6336	1.59267	3.33834	3.84326	8.05854	2.72638	3.15527	1.95322	2.34597	4.48097	5.58305	2.98369	2.45169	0.698387	4.71584	3.20534	4.25855	15.8281	5.96349
SLC6A13	0.645813	8.55204	0	0.439358	0.502762	0	0	0.407186	0.602917	0.307452	0	0	0.520807	0.630356	0.524025	0.507918	0.397721	0.37135	0.286845	1.16073	0
IDS	32.736	54.8425	94.1113	29.7299	49.2104	84.2561	85.8171	46.012	42.5458	29.443	46.0663	54.8816	59.6219	32.4634	37.5052	40.6334	24.7724	30.4702	30.0305	149.734	95.6021
PRSS3	41.1761	2724.17	71.7973	6.9199	11.9255	37.7822	225.555	4.19579	10.2496	5.06391	106.08	53.8128	1.47909	40.721	15.5336	18.4279	5.07568	52.888	35.8115	68.2718	133.806
ZNF200	3.07318	4.82296	3.18772	3.02059	2.79536	7.15438	7.80539	1.96511	3.45672	3.79793	5.75829	8.18086	11.8327	2.24827	4.47293	5.44425	4.7916	2.69717	3.50834	2.21593	6.84869
CD4	9.13046	0.944703	9.41603	12.5949	9.73348	29.0905	7.08814	7.50638	13.8671	6.54691	1.27962	3.98765	2.39571	11.1363	3.40616	3.23798	4.01509	7.70062	3.48627	24.7973	4.75215
LRRC23	3.65218	4.9224	4.16856	1.48283	3.11713	3.4885	5.52706	1.07993	2.95429	1.68194	0.0853079	7.81087	3.10401	1.13464	2.62013	3.19036	2.10224	1.54403	2.33889	12.8735	9.5043
BTK	1.58113	0.745818	2.74634	1.08009	1.06586	1.71469	1.09697	1.96511	1.22593	0.542562	1.49289	0	1.37493	3.21482	0.823468	0.857112	0.662869	1.54403	0.882601	1.37177	0.0465897
HFE	2.16013	3.43076	9.51412	3.27688	4.20309	15.0183	12.0245	2.90341	3.19546	2.62238	2.43128	2.46659	5.91636	3.06773	2.93828	2.1904	4.14767	2.95125	7.25939	4.00978	6.56915
SCMH1	55.2504	53.0028	62.5774	33.1166	43.2376	39.9108	28.015	23.2804	44.8369	22.9323	43.7203	35.19	25.8528	23.3652	13.6621	10.8885	26.2685	25.5059	32.8989	75.1307	29.3049
FYN	4.11984	6.06599	7.60149	2.91075	2.19204	11.8845	6.62404	4.99245	2.99449	6.67351	8.18956	11.9219	0.958284	5.75726	15.7208	1.50788	14.5074	3.10761	2.84639	18.8882	22.1767
HIVEP2	86.8062	42.3625	108.432	31.6155	48.9892	24.2421	27.0446	30.5212	51.3685	20.4907	34.0805	20.0616	21.3947	27.5886	27.8108	16.4597	27.367	16.5153	21.4472	42.6303	36.6195
FMO1	1.18028	1.29275	0	2.06865	1.38762	0	0	0.920594	1.16564	0.90427	0	0.246659	1.18744	2.33232	0.842183	0.619025	1.02271	0.938147	2.25063	0.527603	0.186359
TCEB3	12.0032	24.9103	22.1179	10.0686	13.5143	26.9028	30.3356	8.10831	9.62658	12.1353	28.8767	30.4213	13.4785	8.93005	6.79361	4.52364	11.3635	7.50518	15.6441	63.9455	20.2665
LYPLA2	15.3436	39.1803	41.3423	18.1968	12.6495	41.7437	32.867	13.1716	13.9877	10.3268	46.1516	29.5169	15.3117	7.85844	4.21092	5.61884	14.4505	12.0982	11.2973	74.9196	32.0537
CLCN6	31.9566	21.3801	25.3056	8.53088	13.3131	13.4218	8.18512	7.32935	14.1886	10.3991	10.6635	9.41415	16.02	4.89577	5.63327	7.30132	8.8635	7.66153	12.0254	28.8071	4.14649
MRC2	1.3807	1.19331	0.980837	0.439358	1.56862	0.946033	0.717252	1.11534	1.34651	1.53726	0.255924	0.411098	1.27077	3.57202	1.8528	0.984091	1.60982	3.08807	1.45629	2.84906	1.817
NME2	1.04666	469.318	363.057	1.6659	0.80442	982.337	842.561	0.672742	0.502431	1.3564	1020.67	1201.07	2.12489	0.924523	1.55336	1.03171	1.53407	1.52449	1.36803	844.798	1006.11
SLC6A7	1.33616	0	0	0.787184	1.80994	0	0	1.07993	1.34651	0.994697	0	0.0822197	0.979116	1.47083	1.08548	0.857112	1.38256	1.17268	3.42008	5.17051	0.792025
TSPAN9	2.93956	3.13244	2.64826	1.53775	1.5284	0.709525	1.81423	0.973706	2.57245	0.994697	2.17535	0.616648	2.10406	3.31988	0.786038	2.11103	1.36362	1.50494	1.16945	0.738644	1.86359
BTBD7	13.6512	42.1138	34.7707	13.254	20.3317	30.8052	39.7442	10.2859	19.3335	16.4034	40.6066	30.5035	12.3744	15.1496	14.0551	5.68233	16.9884	16.7107	21.4251	69.8546	57.9576
APBA3	1.3807	2.68494	2.35401	1.61098	1.99094	3.07461	0.843826	1.27467	3.11507	1.30215	2.00474	2.13771	1.89574	1.09262	1.4785	1.11107	1.60982	1.07496	1.47836	14.9839	2.32949
MKS1	2.53871	4.12686	3.23676	5.74827	4.38409	7.56827	4.68324	2.23067	4.78314	2.85749	8.18956	8.30419	2.49987	2.33232	0.804753	3.79351	4.99993	3.26397	6.59744	5.38155	6.75551
ABHD5	12.7381	10.0437	9.07274	7.34095	8.20508	14.0722	5.94898	5.89534	11.0736	8.98844	9.55449	12.8674	17.1033	10.0857	8.47798	9.12665	12.2347	12.45	8.56123	11.7128	10.3429
KAL1	1.0912	1.09387	2.55018	2.69107	5.38961	0.0591271	2.53148	4.83312	2.11021	3.32771	0	4.1932	1.06245	1.65994	0.804753	0.555535	7.7461	1.81766	1.94172	1.16073	0.139769
AKAP8L	15.3882	18.9935	25.1585	13.73	14.4997	9.69684	7.42567	14.7472	17.7258	12.497	5.80094	5.17984	17.8949	11.3254	18.8649	7.90447	10.8332	7.30973	15.5558	50.3333	3.35446
MBTD1	10.0658	8.99954	12.6038	11.5515	14.4997	22.5274	12.4042	8.30305	14.5504	11.2672	13.4787	17.9239	23.9779	6.59773	10.1436	8.19018	13.5225	9.98736	16.5929	20.5765	7.22141
UTP18	16.1231	36.9428	40.6066	10.508	8.00398	29.7409	29.9558	7.15231	9.68687	12.2076	32.2891	37.41	11.9369	7.20708	5.74556	7.2537	10.5112	7.17292	12.1358	10.13	16.8189
RNF216	10.2217	13.1761	14.1731	7.87184	10.5379	21.404	16.5812	9.82557	8.78249	12.0449	16.7204	6.98867	8.93704	8.29969	13.1755	7.63464	8.99608	9.18602	15.4014	11.5017	17.7041
TTC19	36.0765	53.8978	57.9675	19.9908	25.1985	35.831	51.2203	19.9521	27.5935	24.2344	31.6492	48.0163	19.5198	25.5925	16.6939	21.9833	24.583	27.4213	20.4763	64.262	14.7689
PTBP1	54.7382	91.7356	94.5036	42.8924	44.0621	79.112	71.9362	27.2815	54.7851	37.2197	70.4644	78.602	43.2269	52.7398	51.9721	36.8875	43.0297	64.1849	53.2208	145.829	81.5786
DPF1	1.78155	0	0	1.40961	2.27249	0	0	1.4163	2.2107	1.55534	0	0	2.27072	2.05916	1.55336	1.74597	1.40149	1.91538	2.38302	0	0
SYT7	1.44751	0.795539	0.588502	0.640731	0.925083	0.0591271	0.295339	0.796668	1.90924	0.94044	0	0	1.04161	0.735416	1.44107	0.888856	1.00377	1.36813	3.72899	2.11041	0.652256
LARS2	7.61614	11.2867	9.85741	5.58351	5.26895	10.5246	8.10073	6.07238	5.16499	4.68412	6.22748	9.29082	7.60378	5.77827	5.74556	3.38083	6.47718	5.15981	7.03874	12.4514	9.085
PIK3C2A	55.4731	68.3666	59.6839	31.5057	44.8062	45.9417	42.9508	29.9547	34.3462	39.6793	39.9668	45.3853	37.5606	40.0066	34.829	29.0148	34.5639	45.7151	55.0081	81.1453	25.8573
PLAUR	319.388	401.896	1006.98	49.1349	87.3198	305.864	62.3166	91.3513	105.249	40.0953	267.398	111.408	72.8713	122.226	49.7637	36.0304	101.552	58.2628	96.9758	129.263	139.723
ANLN	1.02439	0.198885	1.47126	1.73913	3.31823	1.00516	1.39231	5.08097	1.58768	5.17242	3.28436	5.59094	9.12453	6.66077	3.3313	5.14267	3.52267	10.6519	11.8048	41.0475	31.8674
WIZ	5.3892	8.90009	14.8597	4.41189	7.23978	10.1107	9.28209	4.49675	7.19481	3.68942	8.74406	8.83862	4.89558	8.3207	7.69194	3.38083	4.10979	5.64843	6.66364	25.3249	4.14649
RABGAP1	28.2376	68.665	75.1811	20.9977	22.6243	47.9521	44.2165	15.2075	22.4687	16.729	42.2274	43.2064	34.1441	35.6782	23.3753	10.7456	21.477	18.8411	26.6104	51.9161	40.4399
DCN	7.63841	31.3741	19.911	3.20366	7.44088	131.439	81.9777	8.92268	10.0687	13.6183	12.3697	16.855	6.77049	25.8236	6.79361	3.44432	8.27639	21.4601	4.96463	3.0601	6.84869
QPCTL	5.79005	3.67937	2.84443	3.24027	4.14276	1.47818	1.35012	3.64697	3.13517	2.58621	2.77251	2.01438	3.27067	4.45452	2.90085	2.0158	3.88252	4.98391	5.09702	2.95458	0.978384
PPP5C	15.8781	51.8095	43.8925	12.5949	14.8415	30.5687	29.4073	13.0831	15.0729	10.1459	25.0805	22.2815	15.0409	9.28725	9.09558	4.93633	13.0301	8.83422	15.7765	94.9685	39.4149
CEP68	10.7339	10.8392	10.4459	10.0686	14.8617	10.1699	10.59	10.8701	13.9274	9.33206	5.67298	9.45526	9.41618	7.7744	10.0875	6.61881	12.1021	8.77558	16.4164	20.9986	7.03505
MAP4K3	26.3224	34.5065	36.0458	28.1739	37.305	57.4715	53.0767	34.9472	37.3206	33.042	64.834	23.7615	26.1028	34.8377	33.5002	13.0313	40.2077	37.2132	46.9102	103.305	74.0777
ZBTB32	0.601274	0.298327	0.490418	0.604118	0.42232	0	1.4767	0.336371	2.61264	0.813843	0.042654	0	0.583303	0.504285	0.205867	0.682515	0.681808	0.195447	1.56662	2.11041	0.372718
TYROBP	19.9979	57.5771	62.6264	1.48283	32.7801	54.0421	23.374	41.409	31.5125	14.3779	7.84833	9.08527	7.04131	18.9527	6.70004	21.3326	9.3938	44.132	11.8269	40.6254	4.23967
TMEM159	3.45176	6.36431	4.07047	3.55148	5.42983	10.9976	20.8003	1.96511	6.25024	5.33519	5.58767	10.2775	7.43712	4.97982	9.97519	6.55532	7.42413	2.91216	6.15614	11.9238	7.87366
GABRA3	0.801699	0.0497212	0	0.695651	0.764199	0	0	0.56652	0.94457	0.596818	0	0	0.833291	3.97125	0.860898	0.603153	0.454539	0.469073	0.551626	0	0
BRCA1	2.65006	1.14359	1.96167	2.72768	2.19204	0.591271	1.4767	3.2929	2.04992	2.07982	1.62085	3.20657	2.5207	1.89107	1.7218	3.42845	2.02648	3.02943	4.72191	16.6723	3.26128
ERCC1	13.8961	44.8485	52.1805	7.2128	7.09901	31.3374	46.7058	4.2843	6.93355	7.34267	17.6161	32.1479	10.2495	6.61874	8.92714	2.80942	8.76881	5.5507	11.6503	15.195	21.7108
CD22	0.868507	0	2.01072	0.695651	1.10608	0.650398	3.03777	0.318667	1.32642	1.68194	0	0.205549	0.354149	2.03815	0.524025	1.19043	0.833321	2.48218	0.684016	0	0
SEMA3B	75.382	79.7031	146.488	10.0869	9.45193	18.2703	18.311	10.6931	15.1734	6.45648	7.16587	5.30317	7.77043	15.5908	10.4056	2.34912	9.48849	7.66153	9.26731	43.1579	13.8837
MBTPS2	5.56735	8.60177	13.1923	3.51487	5.69127	7.92303	17.9735	2.90341	4.28071	4.73837	12.5829	8.22197	6.81215	4.68565	7.71066	5.80931	5.909	4.29984	6.20027	5.59259	10.6225
PRICKLE3	5.18877	5.41961	1.02988	7.26772	5.9326	4.67104	5.23172	9.06431	9.12414	6.25755	3.19905	3.69989	5.97886	2.79458	3.98633	4.63475	7.3105	5.86342	9.73067	17.9385	2.74879
LTF	0.712621	0	0	0.787184	0.382099	0	0	0.513408	0.301459	0.379793	0.255924	0	0.270819	0.630356	0.50531	0.365066	0.909077	0.449529	0.639886	0	0.232949
EXTL3	5.30012	13.723	9.66124	6.46223	7.98387	14.5453	11.2651	3.94793	7.33549	5.06391	13.4787	12.0863	7.97876	3.08875	5.68942	3.04751	9.10971	3.18579	3.5304	24.2697	9.5043
NR1H4	36.4328	25.4075	82.8807	4.22883	5.63094	2.12857	0.590678	0.973706	2.9141	0.777672	0	0.0822197	3.33316	1.38678	0.411734	1.69835	1.09847	1.58312	0.706081	2.53249	4.70556
ELOVL5	50.6407	50.119	47.3744	14.7551	15.1633	22.35	20.8425	17.3674	14.4298	16.5662	31.9905	30.1746	16.895	11.2414	13.7369	13.1582	9.31804	11.3164	10.2382	57.8253	23.1551
ALOX5	31.2217	73.9851	37.8603	12.7597	24.3136	10.4064	3.54407	14.1984	14.9322	11.4842	45.5544	1.93216	14.8951	22.6718	29.7571	7.44417	9.58319	27.5972	42.9165	73.4423	84.3274
KDM5D	1.06893	31.921	14.4673	1.02517	1.18652	31.8695	32.7405	0.832076	1.36661	0.777672	24.6113	0.0411098	3.31233	11.5565	0.711177	0.58728	1.13635	10.3001	1.23564	1.79385	0
CALCOCO1	35.3861	97.0558	132.756	33.8489	55.0223	84.4335	72.991	35.1242	57.458	34.724	55.2795	45.7141	47.3726	60.7664	54.8542	17.7136	32.348	30.6461	43.3136	105.204	43.4682
UBR7	11.8251	18.2477	20.3524	4.81464	7.90343	8.63255	20.8847	2.39	7.75753	7.57778	16.2085	28.0369	5.79137	9.28725	8.1411	4.11096	8.03018	6.64521	9.97339	21.5262	29.9572
MAP4K5	31.8898	53.2514	68.5115	13.254	22.3227	37.0136	28.5635	16.6061	21.6246	17.8322	19.5782	26.3103	24.2279	19.7512	10.1062	6.31723	17.3482	18.6066	25.8381	89.6925	40.1138
EHD3	1.51432	5.41961	0.588502	1.64759	1.68928	1.89207	1.01259	2.49623	2.9141	1.32023	0.341232	0.698867	3.74981	2.03815	2.7137	2.68244	2.72723	2.26719	4.08203	2.00489	1.30451
PSMC4	27.2132	63.6928	54.8288	26.0869	32.6393	69.0013	43.3305	30.1672	37.1397	41.2709	35.5734	63.268	42.5395	71.1252	31.4041	173.375	40.0562	73.3905	63.0839	135.911	91.5488
MAN2B2	6.32451	11.7839	23.9324	5.65674	7.98387	11.7072	29.8715	6.6389	7.17471	7.25224	22.5213	18.6639	8.58289	9.41332	10.3308	3.36496	7.42413	5.45298	10.0396	31.1286	21.7574
SLC7A14	1.24709	0.348048	0.392335	0.805491	0.683757	0.118254	0.0843826	0.637335	1.36661	0.759586	0.042654	0.328879	0.874955	0.966547	0.50531	0.52379	0.928016	0.70361	0.794341	0.316562	0.0465897
CLDN11	1.95971	1.59108	2.64826	1.72082	1.22674	0	0	0.973706	1.56758	1.28406	0.21327	0.0411098	0.854123	1.11363	0.804753	0.746004	1.45831	0.899057	1.27977	1.47729	0.605666
SLC25A39	15.6777	102.177	74.2003	15.0846	9.21061	103.177	45.4401	10.3921	11.8775	21.3769	42.3554	99.6503	23.5405	14.6873	12.352	14.6661	22.7459	44.8942	16.3502	629.219	121.133
MVP	32.5356	55.3397	46.5898	30.2059	31.6941	76.8061	46.3683	15.898	30.2262	30.8175	58.9051	70.3389	46.9768	80.2023	41.5103	21.3326	29.7344	55.0575	21.6458	167.883	80.4139
NUB1	16.8579	47.2849	55.3192	26.1601	26.8073	68.6465	72.5691	16.1989	25.1617	16.7109	70.9336	70.2978	31.5192	30.047	18.9772	27.8085	22.3671	16.0853	23.8744	101.511	59.3087
PGM3	11.8696	30.131	25.4037	7.15788	10.1156	31.8695	41.685	7.61261	10.1893	11.5747	16.2938	23.3093	5.9372	6.68178	9.2453	6.72991	13.0869	5.84387	8.82601	9.49685	16.2132
RWDD2A	1.29163	3.92797	3.08964	1.57437	2.61436	6.44485	4.21913	1.38089	1.80875	4.53943	8.44549	1.93216	0.999949	0.693392	2.17096	2.92053	2.38633	1.11405	2.91258	6.54228	8.33956
CLK1	77.2081	384.892	521.315	20.0457	30.4071	154.026	220.998	29.5475	28.8797	36.424	181.066	56.4027	53.0598	48.2433	23.2255	7.79337	40.5486	23.825	36.4514	295.247	154.026
POLR3B	10.5112	14.9661	17.606	10.3982	11.7445	12.5941	19.7877	5.11638	10.7922	9.91079	15.0569	23.6382	8.70789	9.8966	7.46736	7.69813	9.98091	6.6843	11.3635	19.8379	14.8155
ANGEL1	5.72324	19.789	13.1432	8.49426	9.51226	11.8254	12.6996	8.56861	12.8019	11.4842	16.5924	13.0318	15.6242	7.75338	10.6489	2.61895	14.2043	9.20557	10.1278	19.6268	14.0235
RNF14	10.1994	16.1594	21.3822	7.59724	8.34586	10.5246	14.345	5.84223	8.38055	7.34267	20.7725	15.2929	10.9786	12.313	11.5847	5.8728	8.76881	7.85698	11.4959	14.8784	12.9985
DNASE1L1	12.7604	5.66822	3.04059	8.34781	9.91447	6.20834	11.8558	6.37335	12.6211	5.84158	2.64455	5.96093	7.47878	10.632	7.7668	5.31727	8.82563	7.44654	10.4809	4.00978	5.40441
DDX11	3.89715	2.08829	13.0451	4.66818	2.77525	11.1159	2.70024	4.08956	5.14489	3.58091	8.48814	9.41415	6.10385	3.76113	4.71623	4.25381	7.15898	7.62244	3.55247	39.3592	11.1815
HEBP1	4.67658	60.0632	63.8525	11.9359	8.44641	82.837	63.0338	6.86905	9.90794	9.54909	65.9004	47.5641	6.79132	13.9099	8.73999	6.25374	6.32566	10.8473	10.1058	3.16562	42.1171
GPRC5A	298.277	258.898	207.104	350.919	233	503.171	161.719	219.615	324.731	149.44	500.16	313.709	556.388	1181.16	525.971	404.223	216.55	814.624	337.418	1206.21	2168.15
MAMLD1	3.74126	4.2263	1.5203	1.3913	1.30718	0.532144	0.0421913	1.64645	2.29108	2.04365	0.810425	0.0411098	3.54149	1.21869	0.879614	0.857112	1.43937	1.44631	1.25771	5.48707	1.44428
CD6	1.49205	0.646375	0.53946	1.0984	1.24685	1.35992	2.53148	0.902891	1.80875	1.62769	0.170616	1.72661	1.12494	1.34476	1.36621	0.761877	1.45831	0.664521	2.09618	3.48218	1.91018
TACC3	1.87063	1.14359	3.2858	1.90389	2.4937	1.06429	1.22355	3.64697	1.92933	2.82132	0.63981	5.4265	4.16645	1.78601	3.21901	3.19036	2.29163	3.30306	4.45713	53.0769	19.0086
KIAA0776	28.2599	0	0	29.4553	39.2155	0	0	33.4601	29.764	40.0411	0	0	27.8111	37.4222	44.0181	15.9677	46.8932	23.7664	21.734	0	0
POLA2	3.00637	4.02742	12.0153	2.89244	3.72044	6.79961	1.77204	3.66467	4.32091	4.23198	3.7109	4.35764	4.87475	2.22726	5.65199	3.88875	3.88252	4.76891	5.18528	25.8525	2.46926
ZC3H3	3.38495	7.15985	3.33485	3.55148	2.99646	5.49882	5.86459	2.70867	3.31604	2.31493	6.05686	3.04213	4.39561	6.51368	2.69499	2.88878	2.178	5.74615	5.56039	20.26	8.29297
CAPN1	20.4211	59.4168	63.6563	15.3592	16.2493	82.2458	34.7235	10.6577	19.7355	16.3492	75.7535	68.6123	25.9987	37.0229	39.6762	8.31716	16.6096	36.3923	19.5717	114.701	88.3807
ACPP	4.34254	1.04415	2.6973	1.44622	1.74961	2.36508	0.253148	1.07993	1.4872	2.04365	2.85782	0.328879	2.22905	4.74868	3.98633	9.69806	2.63254	12.9191	3.57453	9.81342	7.17482
MDH1	7.39345	75.3276	56.8395	7.70708	11.0407	71.4846	61.5571	5.96616	12.3598	11.7012	82.962	72.5589	14.2493	8.93005	10.7425	9.41235	11.7422	8.9124	13.3935	151.422	84.3274
SLC30A9	45.1178	54.8922	51.1506	32.3295	34.3688	60.4279	59.1944	27.3346	33.4418	36.6229	42.398	79.7942	59.4553	42.3179	32.4147	11.2377	41.0032	23.1019	40.8865	32.8169	57.0258
MTMR11	48.9927	63.842	139.083	48.5308	88.3052	155.918	26.4961	38.8243	77.0126	60.4414	191.175	111.819	104.245	132.585	129.827	39.6652	44.9615	74.7586	74.668	332.179	157.007
COX15	15.5663	14.6678	18.2926	16.9336	25.0778	27.6123	19.2392	9.02891	20.2379	22.5706	16.2085	19.445	44.6852	26.517	21.1294	41.935	21.4012	24.8804	26.4339	54.7652	11.4145
CCDC88C	8.26195	9.54647	7.8467	12.3753	8.8084	6.56311	8.64922	7.36475	11.0736	5.80541	5.80094	11.3463	5.12474	11.1783	6.73747	3.2221	6.32566	8.93194	18.314	50.6499	25.1585
YAF2	5.61189	0	0	3.42333	5.26895	0	0	3.20438	6.5316	3.92453	0	0	4.66643	5.98839	4.54779	3.04751	3.90146	5.33571	6.02375	0	0
ZMYND11	41.9778	77.8137	76.8976	30.9565	32.4382	76.2148	78.2649	29.2997	31.834	32.5356	68.2037	68.489	36.2065	38.1576	46.6569	9.6187	37.2911	26.1899	43.8432	67.3221	41.4649
WAS	3.2736	0.198885	2.05976	1.55606	2.45348	2.01032	1.13917	2.12445	3.69789	2.40536	0.0853079	0.205549	1.62492	1.97512	0.729892	2.33325	2.68935	2.63854	2.58161	0.633124	0.0931795
DPEP1	0.445388	2.03857	0.0980837	0.402745	0.764199	0.236508	0	0.389482	0.683306	0.271281	0	0	0.604136	0.231131	0.168437	0.333321	0.890138	0.33226	0.39717	0	0
BID	5.23331	18.2477	18.5869	4.57665	7.96376	13.5401	19.1549	5.45275	7.71734	5.87775	18.1706	21.5416	8.33291	9.87558	4.82852	4.93633	7.15898	10.2023	7.25939	20.1544	21.3381
MATR3	29.5292	112.618	163.653	19.881	22.1819	92.9478	98.0104	16.1104	19.4139	20.3822	121.905	101.377	24.9779	22.1885	16.9372	13.8408	24.6777	16.6912	23.1903	156.909	89.3591
NPC1L1	91.75	75.2282	55.3682	45.6567	39.0546	98.8013	50.1233	54.2265	32.7585	63.8595	78.0141	54.5116	106.453	22.4617	36.6069	46.4586	20.53	50.6013	24.2274	262.008	95.4624
XYLT2	3.67445	11.7839	10.3478	4.24713	4.18298	10.4655	10.7588	1.98282	5.76791	3.07452	4.69194	4.39875	5.58305	4.37047	4.17349	2.73006	4.46963	4.808	6.3106	9.60237	8.99182
RGPD5	33.9163	74.7309	88.2753	14.865	21.6992	30.3322	24.471	18.6774	23.1319	11.864	26.5308	19.6916	10.437	13.0484	9.43245	5.2379	12.9922	7.89607	26.4118	15.0894	31.9606
STMN4	0.846238	0	0	0.823797	0.82453	0	0	0.42489	0.703403	0.922355	0	0	1.06245	1.11363	0.842183	0.761877	0.568173	0.508163	0.706081	0	0
NUDCD3	11.1792	22.2254	20.7937	10.032	9.89436	17.6199	19.619	4.2843	9.96823	10.58	19.6208	11.1408	13.2702	10.653	11.0981	6.07914	13.1059	10.3783	11.3635	29.9678	17.5643
ISL1	1.26936	4.12686	0.882753	0.439358	1.1463	0.650398	0.168765	0.56652	1.40681	1.24789	0	0	0.895787	4.01327	8.12239	0.730132	1.15529	1.79811	1.94172	0	0
CHDH	4.92154	9.44703	8.63136	7.54232	11.6842	12.4758	15.8217	5.71831	8.7222	8.82567	6.90994	4.85096	6.99964	3.90821	6.88719	2.77768	6.55293	5.23799	4.30268	24.4808	4.93851
IL20RA	8.46238	34.8546	25.4037	18.0686	26.1436	22.7639	27.5509	7.40016	24.5387	4.62986	25.5497	28.9413	10.0412	7.37517	5.63327	4.6665	9.24229	4.88618	3.66279	24.0587	25.8107
CLCA1	0.512197	0	0	0.640731	0.80442	0	0	0.70815	0.703403	0.632989	0	0	0.791626	0.861487	0.729892	0.777749	1.15529	0.351805	8.25232	0	0
CLCA4	0.890777	0.596654	0	0.659038	0.563094	0	0.0421913	0.637335	1.54749	0.488306	0.127962	0.369989	0.999949	0.987558	0.655031	0.952346	0.700747	0.840423	0.728146	0	0.279538
GLT8D1	14.4529	55.1905	47.7177	19.4233	18.381	43.1628	62.8651	15.9157	18.5698	19.2609	32.417	30.5446	22.2489	19.8562	13.1755	6.88864	17.0263	12.9386	25.9485	94.4409	51.2487
ATP2C1	17.6151	39.3295	36.34	16.8604	16.8124	51.3814	60.1226	19.1731	16.6204	21.2142	94.3079	90.9761	32.54	35.5941	20.7177	21.777	27.1208	22.7501	24.5584	162.185	87.5887
SRCIN1	2.27148	3.18216	1.07892	1.17162	1.32729	0	0.0843826	1.36319	1.68817	0.868099	0.170616	0	1.06245	1.84905	1.74051	1.44439	1.51513	1.27041	3.5966	3.90426	0
IGF1	1.40297	0.39777	0.0980837	0.732264	1.16641	5.14406	0	1.07993	1.28622	1.01278	0	0	0.958284	1.28172	0.804753	0.603153	1.06059	0.820879	1.05912	0.633124	0.0465897
SLC38A5	1.24709	10.3917	0.0980837	2.4897	3.0568	2.54246	6.91938	2.47852	2.69303	1.10321	3.7109	0	3.08318	3.08875	4.39807	0.984091	3.95827	4.14348	4.0379	17.9385	39.6479
MAGIX	2.78368	3.62965	3.08964	2.30663	2.61436	5.26231	1.81423	2.03593	2.65283	3.18303	0.469194	1.19219	2.91652	2.75256	3.64946	1.76184	2.59466	2.34537	4.21442	10.6576	1.58405
RALBP1	23.0043	32.1696	40.3124	24.7871	32.5991	43.9314	50.6718	16.0042	40.8979	24.3068	55.6634	55.5805	42.4978	26.7691	39.5639	21.0627	26.3632	22.9651	51.3232	103.938	61.6848
RUFY3	15.4995	37.8875	23.5401	6.84667	10.3569	22.35	21.8129	6.53268	8.80259	8.73524	21.2843	17.9239	10.3328	8.4888	8.88971	2.55546	9.31804	7.93516	17.7182	56.559	33.2651
CNTN1	1.42524	0.497212	0.245209	0.713958	1.32729	1.18254	0.0421913	1.04452	2.00972	1.8628	0	2.01438	1.08328	1.15565	1.55336	0.555535	1.3068	1.40722	0.551626	0.105521	0.0465897
SLC11A1	3.67445	3.33132	2.30497	1.57437	2.01105	0.41389	1.4345	2.12445	2.11021	2.06173	0.682464	0	2.47904	4.41249	1.59079	1.39677	2.25375	2.42355	2.36096	0.738644	1.07156
WWTR1	32.736	64.7867	87.6378	11.7528	24.1728	26.3115	13.7544	8.01979	32.1154	6.80011	20.4739	13.5251	15.1451	13.7628	12.745	5.31727	10.6248	13.4468	10.0175	16.6723	48.7794
AGPS	8.52919	17.8499	12.5547	10.929	14.5801	24.7742	29.9558	10.3921	12.4804	16.4396	21.4976	33.0523	16.8116	13.1744	12.3146	5.11092	12.2725	11.375	21.9326	23.3201	21.7574
ZNF806	0.534466	0	0	0.421052	1.18652	0	0	2.14215	0.7235	0.687245	0	0	0.520807	0.693392	0.112291	0.507918	0.719686	0.351805	0.860536	0	0
CXorf56	21.1337	5.22073	4.75706	11.5149	13.5746	1.35992	5.99117	10.4452	17.7459	9.31398	3.88151	5.54983	12.6452	13.7628	10.0126	6.92038	14.7157	13.095	15.5779	2.84906	2.88856
ATP1A2	0.979854	0.149164	0	0.787184	0.663646	0.0591271	0.0421913	0.495705	0.94457	0.452135	0	0	0.937452	0.882499	0.486595	0.492046	0.795443	0.625431	0.529561	0.105521	0
TTC27	15.1432	19.8388	37.0756	15.3409	14.9421	15.7278	16.7078	10.7285	10.953	14.197	20.8578	26.187	13.3743	9.16118	15.7395	7.85686	19.3747	6.09796	17.5417	16.7778	14.2565
ZNF582	0.846238	5.41961	1.07892	0.842104	1.50829	0.768652	0.801635	0.354075	0.783792	1.01278	1.53554	0.657757	1.43743	1.26071	5.24025	0.269831	1.09847	0.508163	2.11824	0	0
VSIG2	54.6269	204.404	122.556	103.268	76.4601	434.052	609.707	91.3336	112.725	112.238	289.62	456.648	77.9752	147.587	105.759	20.0151	141.021	98.3295	96.049	591.759	161.62
PHLDB1	6.12409	9.64591	9.17083	5.2723	6.83757	21.1084	12.2355	5.31112	7.69724	6.49266	9.42653	13.0318	7.99959	8.53082	9.97519	2.06342	7.02641	8.87331	3.24356	61.7295	13.1383
MARCO	0.467658	0	0	0.567505	0.563094	0	0	0.867483	0.381847	0.578733	0	0	0.499974	0.756428	0.0935759	0.428556	0.700747	0.547252	0.39717	0	0
CYP24A1	1.6034	5.41961	0	0.951943	0.884862	0	0	5.48816	1.36661	0.651074	0	0	0.520807	0.504285	0.655031	0.365066	0.64393	0.351805	0.463365	4.53739	0
PRDM11	2.82822	7.30902	10.9854	1.50114	1.60884	3.37024	3.24873	1.54023	1.86904	1.66386	2.1327	1.2333	2.45821	1.07161	3.44359	0.507918	5.35977	2.07174	2.47128	2.53249	2.23631
SYT13	33.4041	48.8759	63.7054	45.437	61.2767	61.0783	1.51889	10.2682	125.387	44.1826	160.379	65.6524	60.4136	32.0851	62.9017	39.7128	7.80291	17.0821	42.8061	332.073	47.7545
SNAI2	11.5578	1.44191	20.8918	1.373	8.18497	0.354762	3.67064	1.66415	2.49206	4.90114	0	0.534428	3.39566	10.2538	2.15225	1.8412	3.731	11.59	2.53748	4.22082	0.0465897
CD74	130.521	825.421	1016.78	238.956	218.883	778.763	824.123	183.499	450.64	123.288	300.54	379.485	246.779	177.634	63.9123	710.403	135.661	133.236	62.7971	9179.76	294.727
HGF	1.95971	0	1.177	2.34325	1.26696	2.36508	1.51889	0.956002	1.24603	2.42344	0.554502	0	1.45826	1.32375	1.06677	0.555535	1.43937	1.54403	0.904666	0	0
ZRANB1	26.2111	37.092	42.7645	15.9084	15.7666	15.8461	29.4917	13.4725	13.4852	13.1119	24.782	19.3627	32.915	16.5153	16.2261	11.6028	16.2498	23.8055	34.0463	38.6205	25.5312
NCDN	3.51857	2.88383	4.56089	2.45308	6.63646	8.92819	3.71284	3.55845	6.5517	8.35545	14.4597	2.46659	5.41639	3.48797	3.76175	3.63479	5.75749	6.60612	8.53916	13.0846	5.9169
GPR124	2.9841	1.34247	2.79539	0.988557	3.96177	7.39088	1.09697	4.49675	4.18022	3.40005	0.469194	1.15108	1.72908	5.50511	4.04248	1.36503	2.6136	11.4923	2.02998	3.69322	1.25792
CCT8L1	1.06893	0	0	0.384439	0.663646	0	0	0.318667	0.763695	0.488306	0	0	0.812458	0.735416	0.673747	0.428556	1.13635	0.684065	0.860536	0	0
ZFP64	4.78792	3.82853	8.33711	4.26544	5.83204	7.92303	9.32428	3.73549	5.58703	4.55752	12.7109	8.67418	5.64554	5.00083	6.7749	3.60304	5.37871	5.06208	5.91343	16.9888	8.10661
MNAT1	14.2524	26.402	46.2465	8.8787	9.9547	34.5302	33.9218	9.57772	6.00907	8.01183	42.4407	34.4089	10.7911	18.2383	8.47798	3.66653	12.2725	7.73971	13.57	86.3158	42.583
SAMD4A	11.3129	16.8555	10.593	2.01373	2.27249	4.78929	4.64105	2.44312	3.51702	4.35858	1.32227	3.49434	8.41623	3.0047	3.55588	2.63482	6.74232	1.11405	3.00084	8.44165	7.87366
RUNX3	2.87275	1.78996	0.196167	2.80091	2.17193	2.01032	0.590678	3.16897	3.53711	2.00748	1.87677	0.986636	1.16661	3.10976	1.55336	1.92056	1.70452	1.52449	12.7095	2.11041	4.56579
MRE11A	7.90564	15.8611	14.6635	6.46223	9.97481	12.1211	7.97416	5.45275	8.98346	12.5513	14.2038	10.4419	8.74955	6.74481	6.045	6.12676	15.6058	8.3456	13.1949	18.1495	5.9169
PLEKHB1	2.62779	15.2147	20.8918	1.88558	5.57061	2.8381	10.6744	3.43453	5.54684	1.88088	10.4076	8.42752	2.93735	11.3044	3.06929	3.07925	5.45446	13.8377	2.80226	80.5122	37.3184
SERPINB1	433.118	210.917	470.753	179.094	82.7547	297.705	124.718	151.349	134.591	108.766	316.45	275.395	80.85	243.107	135.891	51.2997	130.263	189.486	68.3133	132.428	197.075
CYP3A43	2.82822	1.09387	0.0980837	1.48283	2.15182	0.118254	0	1.23926	1.76856	1.06704	0	0	1.47909	2.03815	2.11482	1.19043	1.68558	1.01633	1.58868	0	0
SLC7A9	1.8929	1.88941	0.588502	2.14187	4.28354	0.118254	0	3.57616	3.6376	2.49578	0.0853079	0.246659	1.66658	3.34089	2.78856	4.53952	1.83709	3.83077	3.55247	0	0.186359
SPAST	11.9364	16.3086	9.90645	9.73911	17.5162	15.9643	17.5516	14.9243	11.2545	11.2672	15.4407	9.66081	11.1661	14.6663	21.092	6.39659	11.1551	9.16648	19.8585	11.3962	13.6508
NRXN3	1.98198	0.198885	0.196167	1.29977	0.965304	0	3.79722	1.13304	1.34651	0.614903	0	0	0.895787	0.903511	1.32878	0.380938	1.07953	0.801334	0.617821	0	0
OSBPL5	3.22907	1.83968	4.85514	1.99542	1.89039	3.78413	1.77204	0.778964	2.45186	1.42875	1.23697	2.0966	2.08323	3.17279	2.00252	2.12691	1.57195	3.5376	2.89052	4.64291	2.00336
AQR	28.9502	47.3843	44.6281	20.4851	28.1547	32.106	40.5037	25.1747	25.0813	27.7611	40.5639	35.93	34.894	24.8781	28.9524	17.8882	25.4352	22.5742	31.1337	57.4032	49.7578
CPS1	0.868507	4.72351	1.86359	2.06865	1.83006	1.65556	3.45969	3.84171	1.54749	0.976611	0.511848	0	1.16661	1.26071	0.935759	226.896	2.80299	0.859968	0.772276	6.6478	0.0931795
C8B	0.445388	0	0	1.62929	0.703867	0	0	0.513408	0.663209	0.361708	1.6635	0	0.708297	0.819463	0.598886	0.396811	0.530295	0.508163	0.529561	0.316562	0
FHL1	2.20467	7.25929	3.53101	0.988557	1.78983	9.87422	0.9704	0.725853	1.24603	2.76706	0.511848	3.78211	0.749962	4.22339	2.28325	1.88882	2.85981	4.04576	1.16945	0.527603	0.885205
C20orf43	22.5812	107.199	109.412	15.1029	22.1618	67.5822	79.2775	17.4205	14.3092	10.9959	63.6397	62.0759	18.4574	21.9154	16.1325	12.3488	15.5301	14.8931	20.9176	73.2313	107.622
GABRA1	0.890777	0	0	0.732264	0.82453	0	0	0.690446	0.884278	0.795757	0.042654	0	0.708297	2.01714	0.823468	0.539663	1.04165	0.644976	0.838471	0	0
NLRP2	3.40722	0.0497212	0.147126	3.0572	12.6495	0.0591271	17.9735	4.97475	9.4457	6.47457	14.2464	0	8.04125	2.66851	1.31006	0.872984	1.55301	1.77857	1.14738	0	0
SLC45A4	10.5557	18.8941	14.9578	6.81006	7.6621	8.86906	10.6744	4.7269	7.73744	10.1821	6.56871	9.2086	17.145	9.93862	7.46736	4.68237	5.54916	5.21844	11.9813	35.4549	8.1532
RNF10	16.6575	29.4847	39.2335	13.2906	14.8617	40.2064	21.9817	9.17054	13.847	10.2182	31.0521	28.1602	18.0407	22.8609	13.2316	9.66631	12.1778	17.3948	16.284	52.4437	44.5398
ZNF839	5.1665	8.80065	8.68041	3.71624	6.03315	2.95635	4.26132	3.3106	6.43112	4.53943	5.63032	2.30215	5.54138	5.82029	5.63327	1.7301	4.99993	3.42033	8.29645	11.6073	2.46926
ZDHHC6	55.384	87.211	87.0493	57.3729	88.1443	76.8061	99.7403	60.7415	79.8262	51.0008	73.8767	89.9483	115.827	72.8482	70.3504	47.2205	55.056	68.3479	102.558	147.201	97.3259
GRAMD1B	48.8146	30.8769	92.1006	25.2814	81.6486	22.4092	19.3236	31.7428	49.6201	37.3102	26.2322	29.0235	47.8517	24.794	36.3075	7.01562	29.4882	27.3235	5.49419	37.2488	12.1599
RNH1	5.47828	37.1915	41.4894	5.52859	4.80641	34.7076	26.6227	2.42541	5.70761	2.4777	25.5924	30.298	3.99979	3.19381	3.25644	2.52372	5.30295	3.18579	4.413	19.9434	17.2382
NDUFS1	15.4995	36.2467	40.3614	14.6453	13.3131	39.3195	50.7562	9.24135	18.4895	16.4939	54.3412	57.1427	26.832	24.4158	17.7046	11.6662	17.727	15.4794	22.4401	41.153	36.8991
RB1CC1	16.1676	18.198	25.3056	14.1876	26.2442	31.5739	27.2134	15.1898	23.2324	15.9332	38.6445	24.8303	24.3529	28.1139	17.9666	24.7927	20.227	20.0138	37.8636	34.3997	42.816
ERP44	20.8442	51.2128	31.5829	18.5263	23.1874	43.8723	45.9463	18.3942	25.6039	20.6716	44.0616	47.5641	24.4571	24.836	18.0414	12.3011	22.1966	21.3233	37.6209	28.5961	26.5561
ALAS1	29.1507	73.5874	57.428	35.5514	33.7253	70.0065	44.4697	23.2981	34.929	29.443	78.526	87.0706	37.8731	67.7003	34.7167	30.3481	33.7874	48.1582	28.4639	60.6743	67.4153
BIRC3	60.0383	94.52	132.462	54.993	31.2115	73.495	32.6561	73.2227	39.9935	18.4471	42.2701	56.2794	65.2675	47.8861	20.6803	90.7745	32.8594	31.9752	14.4967	305.693	31.1685
AKAP11	41.6661	50.4173	59.0954	29.3455	38.5317	46.1782	47.4652	24.2718	35.6927	48.1433	36.8104	43.5764	57.4971	42.2339	44.7293	11.0313	34.3934	31.0957	59.0239	101.722	36.8991
GLRX2	6.01274	40.125	5.54173	2.08695	2.65459	27.3758	8.69141	3.20438	2.97439	3.49048	30.6682	11.7574	5.60388	2.75256	7.74809	2.12691	3.88252	8.26742	8.58329	2.84906	26.23
SNAPC1	3.07318	13.5242	3.33485	2.69107	3.55956	5.97183	2.99558	2.60245	5.24538	2.38727	3.54028	2.21993	1.89574	1.765	2.20839	0.968219	2.80299	1.64176	3.02291	5.69811	5.31123
DERA	21.6459	48.2296	60.8119	16.1281	18.1397	49.7259	34.3437	6.99298	12.1588	11.0321	43.6777	35.8889	25.5195	28.324	11.9029	6.39659	11.212	22.7892	19.9026	56.348	50.5964
STRAP	35.8092	82.0897	100.094	22.0412	23.2075	67.1092	79.5728	38.7535	17.5248	23.8365	57.6682	76.1765	32.5192	29.5847	24.0303	16.3962	25.2458	26.6981	31.0675	27.8574	100.168
ABCC2	1.93744	1.69052	2.35401	0.86041	1.02564	0.473017	0.126574	0.442593	1.08525	0.831928	0.682464	0.0822197	1.58325	1.17667	0.917044	1.0952	1.2121	0.664521	0.882601	2.00489	0.139769
DEF6	3.89715	7.35874	10.0536	1.86727	5.10807	8.80993	6.96157	2.67326	6.37082	6.99905	8.91468	11.3463	6.20801	6.45065	8.55284	3.12687	6.4393	7.30973	8.80394	19.0992	11.9736
PLEKHO1	1.8929	2.3369	6.47352	1.29977	2.71492	6.79961	3.33311	1.69956	2.77342	1.88088	7.72037	0.575538	1.3541	3.69809	1.7218	1.88882	2.25375	2.7949	1.67694	6.75332	2.18972
GCLM	24.6522	16.8555	24.3738	14.8283	21.2367	8.63255	7.84759	11.0825	20.1776	6.54691	20.7725	12.5385	17.8741	6.21952	4.36064	4.85697	9.20441	8.9124	6.90635	15.7226	11.2281
UBR2	27.3023	31.3244	34.7707	20.0274	29.1401	33.8207	27.5509	14.0568	22.1873	24.7589	26.2322	28.6124	31.54	27.2104	19.7071	16.6978	21.4012	31.037	38.9006	21.5262	35.2218
EHD2	53.6916	56.0855	77.2409	19.4782	28.3156	34.412	18.1001	21.7225	30.9497	18.3748	16.2085	20.8427	29.8943	58.5181	20.0252	3.61892	15.0755	47.1028	47.5281	71.965	42.1171
DEPDC1	0.712621	0.0994424	0	0.695651	0.744088	0.532144	0	0.778964	0.482334	0.741501	1.109	1.60328	1.64575	0.966547	0.46788	1.06345	0.814382	2.03265	1.65488	4.1153	2.46926
CCDC28A	19.4857	14.27	87.6868	19.0389	20.3116	46.4739	93.285	23.4752	32.9796	15.3545	71.1042	51.0173	16.8325	14.5192	28.5781	5.72995	18.6929	6.66475	16.8797	23.4256	51.7612
RRAGD	7.77203	6.11571	13.9769	0.988557	2.77525	0.946033	1.22355	0.973706	3.25575	1.98939	0.042654	0.205549	2.60403	2.10119	1.01062	0.920601	1.15529	1.68085	3.64073	0	0.372718
HSF2	1.95971	7.35874	2.50113	2.72768	3.8411	2.06945	3.16435	4.78001	4.76304	2.56813	3.28436	3.741	1.89574	1.15565	3.42488	2.3015	4.43175	1.13359	2.29476	2.63801	2.04995
PHF20	12.8717	12.6292	16.0367	6.70022	9.9547	7.56827	10.59	8.26765	10.8123	7.21607	7.72037	11.963	10.3745	8.44678	8.2534	7.55528	9.2991	7.54427	12.908	10.13	15.0019
HSD17B6	0.890777	0	0	2.23341	0.703867	0	0.379722	0.354075	1.14554	0.217025	0	0	0.499974	0.924523	0.729892	0.555535	0.454539	0.684065	0.286845	0	0
NR1H3	3.89715	7.01069	19.0282	2.89244	4.20309	22.0544	12.4042	2.3546	5.1047	4.52135	12.327	34.4089	7.37462	3.3619	5.74556	4.23794	6.45824	3.83077	5.47213	26.6967	37.5513
TYMP	6.88125	2.63522	5.00227	11.9725	6.35492	2.01032	0.210957	6.95757	8.30016	2.44153	2.60189	1.02775	2.99985	7.03898	3.48102	5.22203	4.14767	3.55714	4.413	24.4808	2.51585
NCAPH2	9.39769	22.7226	33.1523	4.9977	6.17392	8.10041	16.2858	2.97423	4.72285	2.92983	3.19905	3.78211	2.29155	3.46696	3.98633	1.28567	6.38248	3.24442	4.12616	28.2795	5.63736
TOMM34	22.6925	30.4791	71.3559	13.9679	18.5419	30.2139	25.0616	12.5874	23.6745	23.2036	22.7346	37.5333	25.3529	14.5822	17.8356	13.4757	22.0262	20.9519	21.0721	26.0636	34.3366
SEC63	29.1507	48.7268	45.6089	21.2906	23.7907	40.502	42.1069	14.5879	28.5783	18.1035	43.0379	42.1787	12.3119	19.499	27.137	11.0155	24.0905	10.3978	20.1233	17.5164	43.7012
KPNA6	29.2175	30.4791	32.4657	18.3798	25.2789	27.7306	23.7115	18.5358	22.7099	19.0077	22.0521	28.5302	30.8318	16.0951	12.1836	20.031	23.2762	15.4012	26.3898	25.0084	16.8655
VIM	21.0891	44.7491	49.7284	9.09838	26.6062	117.367	66.1982	40.5416	38.024	19.6046	18.6824	28.5713	8.74955	31.0135	31.4041	10.6663	28.3329	31.8384	12.2461	48.645	21.0586
RTEL1	0.801699	0.795539	1.42221	0.530892	0.502762	1.83294	2.19395	0.247852	0.643112	0.343622	0.938387	1.47995	0.333316	0.651368	0.318158	0.206342	0.378782	0.254081	0.728146	8.44165	5.03169
FAS	3.2736	3.13244	23.9815	7.35925	7.78276	27.3167	11.2651	3.50534	9.66677	7.68629	48.2416	46.6597	4.24978	9.91761	11.828	12.4281	4.07191	4.20212	15.7324	18.8882	10.3429
RNASET2	11.1792	71.1013	87.3435	8.01829	15.7063	44.5818	70.5861	5.13408	17.5047	12.1172	64.4928	39.671	10.8744	7.2491	5.37126	11.0313	5.30295	4.04576	12.9742	251.983	652.629
CD44	170.383	334.276	586.295	208.384	296.529	350.919	119.781	125.803	274.81	69.0862	519.184	250.03	119.661	41.4564	89.5521	78.2352	123.256	54.2366	88.8117	502.173	413.717
KCNG1	0.423119	2.5855	0.735628	0.347825	0.542983	0	0	0.42489	0.422042	0.271281	0	0	0.666632	0.714404	0.280728	0.317449	0.530295	0.410439	0.330975	0	0
AGPAT4	17.7933	3.2816	17.9493	3.07551	3.39867	1.95119	0.506296	3.34601	2.69303	3.52665	0.725118	1.93216	3.54149	2.62649	1.75923	1.80946	1.68558	2.75581	4.19235	9.07477	5.54418
SLAMF7	3.40722	3.48048	0.637544	1.72082	3.78077	6.03096	2.4471	2.42541	5.32577	4.15964	1.96208	1.35662	8.24958	28.8913	9.07686	3.58717	2.42421	1.36813	2.89052	16.5667	0.279538
BTN3A1	7.03714	16.1594	48.9438	6.20594	9.99492	18.8615	16.6234	4.40823	8.94327	7.7948	21.4976	13.4018	12.8952	6.42964	14.6914	14.8407	8.44684	2.69717	14.8277	65.5283	12.6258
MIPEP	6.23544	9.74535	13.3884	3.78947	7.40066	5.91271	9.40866	4.12497	6.89335	5.64264	11.1753	12.7441	8.60373	6.51368	7.78552	4.11096	6.4393	5.023	6.64157	4.53739	8.52592
PRKCH	11.7805	16.8555	15.252	3.73455	5.44994	11.8254	2.99558	3.41682	5.42625	3.81602	10.9194	4.27542	5.68721	4.74868	4.1922	1.07933	3.54161	2.09129	5.38387	12.979	10.5293
INSRR	0.868507	0	0	0.384439	1.38762	0	0	0.442593	0.964667	0.397879	0	0	0.374981	0.483273	0.355588	0.412683	0.928016	0.234537	0.419235	4.43186	0
IFNGR1	38.3257	74.6315	73.9061	22.1144	30.5881	61.1374	67.253	14.818	25.9254	29.4068	58.3933	67.0913	22.1447	38.1576	29.2893	20.7294	24.2799	28.2812	18.7773	34.5052	106.923
B4GALT7	2.9841	19.1924	13.4375	4.19221	4.70586	13.481	18.6908	4.39053	5.76791	5.26285	12.8388	13.114	4.41644	5.90434	4.47293	4.90458	4.96205	6.52794	5.84723	33.8721	21.2449
SH2D2A	2.24921	1.6408	1.12796	0.951943	1.50829	0	2.48929	1.77037	2.27099	0.994697	0	2.05549	1.54159	1.2397	2.5827	1.63486	1.59089	0.820879	2.22857	9.28581	0.605666
VRK2	10.4666	36.4954	30.6021	5.2723	10.5982	32.4016	17.8469	8.95809	11.1942	8.98844	30.0284	24.0904	8.66622	15.2126	9.33888	4.01573	13.5036	9.51828	11.209	52.8658	31.3549
TNFRSF1B	6.16863	8.10455	6.22831	5.45537	3.98188	9.87422	10.5056	5.36423	8.11928	5.55222	4.69194	12.6207	4.83309	6.76583	3.87404	5.71408	5.70067	4.84709	5.67071	19.9434	7.17482
VEZT	37.9916	40.3239	50.5621	32.2013	41.1059	73.7315	35.947	23.5283	38.2852	25.5547	64.834	55.3338	49.06	33.682	24.5543	14.4122	34.9048	23.6882	43.2474	136.649	65.7381
POU2F2	2.38283	0.894981	1.22605	2.70938	4.4042	1.06429	1.35012	2.24837	3.93906	2.33302	0.554502	0.534428	2.70819	2.68952	2.5827	1.92056	2.46208	2.36491	5.18528	5.90915	1.817
BRD9	6.92579	15.1152	17.9984	4.21052	3.15735	17.4425	15.7796	5.2226	7.19481	2.55004	13.1801	14.8818	5.79137	8.40475	5.50226	2.98402	7.53777	4.47574	4.39094	14.0342	19.5211
SNX1	26.6565	24.8606	26.7278	13.1258	22.8254	25.3064	31.5169	11.7199	20.9011	15.7705	20.9858	22.8982	39.3521	21.6212	19.7258	14.8725	19.9429	16.6521	19.3731	36.1936	24.8323
TBPL1	5.70097	22.0265	12.2114	15.4874	15.5454	14.4861	19.2392	5.93075	14.5906	9.09695	21.327	13.6485	6.10385	13.8678	12.2397	4.53952	8.82563	10.1242	6.53125	8.12509	20.0802
ARNTL2	12.1591	7.75651	7.11107	8.6041	8.00398	14.8409	19.9143	11.7376	7.73744	14.8481	12.1137	15.2106	21.1656	12.0818	8.51541	9.85678	16.2119	7.73971	8.60536	12.4514	21.012
BCLAF1	77.2971	105.061	127.509	60.1555	60.2309	106.074	83.6654	80.3927	57.1565	60.3871	105.697	112.929	39.9563	59.3586	64.3989	21.396	57.8211	41.4153	52.6913	81.0398	90.9897
SLC39A9	20.3542	40.5228	40.2634	22.81	25.4197	59.4227	67.1264	15.4554	24.3177	20.4546	62.9573	57.4716	23.6863	23.6594	26.482	9.93615	23.5034	25.2713	29.5009	125.253	86.8433
ANK1	1.00212	3.82853	1.12796	5.89473	5.12818	14.0131	7.38348	2.46082	7.77763	7.48735	9.46918	1.97327	9.1662	10.2328	15.44	1.69835	4.07191	11.1796	8.09786	33.1335	0.372718
IBSP	0.356311	0	0	1.15332	0.663646	0	0	0.354075	0.502431	0.488306	0	0	0.666632	0.966547	0.299443	0.428556	1.02271	0.859968	0.639886	0	0
TFB1M	5.03289	20.7337	13.0942	6.05949	7.96376	15.1957	15.7374	3.54075	9.34521	10.0193	11.6445	10.4008	6.54133	9.45535	7.35507	4.96807	10.5301	7.15337	6.70777	15.3005	12.1599
RABEP1	29.9524	38.9814	33.2994	28.6681	49.2104	57.1168	43.4571	35.3898	30.588	87.2801	152.019	52.6617	18.9365	53.2861	86.4267	17.6184	45.4539	34.3401	25.3748	27.5409	18.6359
HMGB3	4.20892	4.07714	5.14939	3.89931	3.59978	11.8845	4.80981	7.50638	5.20518	2.92983	9.55449	9.00306	3.10401	8.02654	6.88719	7.2537	7.02641	8.44332	5.29561	12.979	8.66569
NUP160	18.9513	34.2082	37.468	10.5446	10.5178	10.6429	15.3154	9.27676	9.10405	10.5619	22.3507	18.0061	13.3951	14.7924	9.26402	8.90444	11.0983	12.0786	14.4085	31.8672	20.1268
BAK1	4.81019	14.4191	17.3118	4.48512	8.86873	16.6738	7.88978	4.63838	9.34521	5.29902	16.8057	28.9824	12.416	15.5278	9.63832	8.22192	5.66279	9.51828	6.6857	28.385	24.1335
MUSK	1.51432	0	0.0980837	1.95881	1.1463	0	0.464105	0.655038	1.4671	1.88088	0.682464	0	0.895787	1.55488	1.1042	0.396811	1.89391	2.63854	2.07411	0	0.0465897
IKZF2	10.8452	8.05483	9.07274	5.45537	6.63646	8.33692	9.49305	5.36423	7.51637	6.51074	8.31752	4.31653	14.3743	5.96737	4.77237	4.58713	3.9204	6.03932	10.6574	18.044	5.54418
GRN	43.8262	94.2714	90.6293	60.0274	66.3244	180.988	125.224	48.5791	88.4077	40.8368	130.009	175.251	54.2264	105.122	54.5922	44.3952	58.5597	80.0943	70.6301	389.793	229.454
FAM13B	21.7572	23.4684	51.2487	12.7963	13.5545	26.7254	26.3696	8.17913	10.5109	12.4789	21.199	14.224	17.2908	14.141	12.9322	8.61873	12.5377	10.6323	14.5408	41.8917	22.8756
ARHGAP31	4.11984	3.67937	7.94478	3.24027	3.29812	3.07461	2.15176	4.31971	3.33614	3.11069	3.11374	2.05549	6.64549	4.26541	2.69499	6.66642	2.55678	2.2281	2.47128	20.471	6.47597
NR2E3	5.21104	1.69052	4.2176	2.32494	2.79536	1.18254	0	1.20385	6.89335	1.80854	0.853079	1.06886	1.39576	0.77744	0.655031	0.888856	1.2121	0.664521	0.573691	0.844165	0.0931795
CENPQ	4.47615	3.33132	2.35401	4.1556	6.33481	2.95635	2.9112	6.35564	6.06936	6.69159	1.79147	2.05549	4.6456	5.54714	9.30145	5.77757	3.12495	4.39756	7.70069	0.738644	2.79538
SARS	14.1411	129.772	108.235	12.5034	13.2327	97.264	86.9563	7.87816	14.8117	13.6364	86.8861	107.379	24.6862	22.1045	8.57155	12.2376	16.799	14.1308	12.1799	102.038	98.8634
RANBP3	8.59599	15.2644	12.3585	8.27458	9.29105	18.152	22.2348	6.24942	11.7971	7.70438	11.09	11.3874	10.7703	12.9853	10.0501	6.71404	9.69682	12.8213	8.69362	39.3592	6.61574
ARID4A	15.21	33.2635	32.76	21.437	27.9536	40.3247	35.2719	30.4858	28.1562	18.6099	49.6066	32.4357	20.374	34.7957	18.1724	6.58706	20.6626	16.5544	46.7999	71.2264	53.2987
TSSC1	2.31602	8.94981	11.721	2.2151	2.6747	12.1211	12.3199	1.11534	3.03468	2.64047	10.3223	9.90747	2.91652	3.92922	4.06119	3.31734	2.5189	3.94804	3.46421	25.9581	18.2632
PNPLA6	4.03076	4.2263	5.63981	4.28375	5.65105	8.39604	3.50188	3.34601	4.90373	3.63516	6.56871	4.1932	4.74976	4.93779	4.21092	3.20623	4.71584	4.72982	3.24356	10.341	2.93515
IFT88	8.75188	25.3081	19.7639	7.15788	12.8305	16.0234	9.78839	7.54179	13.6862	8.08417	12.455	24.7481	10.8953	11.0522	10.9858	2.96815	7.89761	4.67119	8.80394	19.7324	13.0917
ALG1	1.02439	4.42519	7.65053	2.12357	2.1116	7.68652	5.02077	1.4163	1.68817	3.29154	5.41705	6.20759	6.33301	1.9541	2.26454	3.49194	3.74994	2.30628	1.05912	12.768	4.33284
ZCCHC8	6.45813	26.8992	18.4888	5.80319	8.34586	16.2599	20.7159	4.53216	6.49141	6.72777	13.2227	8.38641	8.97871	11.6616	9.50731	5.46012	7.95443	8.56059	9.04666	23.8477	12.5792
ABCF2	8.70734	25.1589	27.8558	10.27	6.63646	26.9619	7.42567	6.79824	9.64667	8.28311	11.6019	20.8016	8.3954	10.527	7.28021	8.49175	12.1968	8.07197	7.94341	12.6625	28.28
CHPF2	7.54933	19.5404	9.17083	5.16246	10.0754	20.7536	31.4325	8.81646	11.2545	8.21077	17.1469	10.4419	14.0201	10.7371	9.6196	6.87276	10.0567	8.6974	9.51002	30.1789	23.7142
LRRC7	10.2439	9.69563	14.2712	0.713958	0.623425	0	0	0.478001	0.783792	0.506391	0	0	0.770794	0.77744	0.393019	0.666642	0.662869	0.684065	0.463365	0	0
FUT8	5.25558	16.6566	11.5739	15.5606	8.94917	54.6334	97.4619	20.5009	19.7556	29.1356	40.8199	39.7532	7.52045	24.752	53.9184	5.49186	32.1207	18.4893	38.0401	24.3753	58.8428
UBA6	21.2228	14.8169	23.6872	12.5217	16.571	16.7921	17.5516	12.6228	16.9219	14.5949	17.4455	20.8016	20.0406	14.225	11.5847	9.31712	13.693	17.7662	18.8877	29.0182	30.4697
GAB2	17.9937	22.822	23.9815	8.75056	21.2769	23.0004	23.2896	14.5879	23.4535	16.0779	31.6066	20.7194	22.4572	27.1053	21.747	7.714	22.5944	19.3493	14.6732	86.4214	28.8856
ATP6V0A1	97.2283	70.8527	95.7297	36.3569	52.3275	69.7108	33.964	26.1838	48.2736	45.6475	51.9952	44.152	67.9548	75.7058	23.9929	44.7603	34.6207	48.6859	56.1996	157.12	62.803
PIAS1	96.0925	219.867	152.52	62.572	82.7547	83.7239	94.171	41.409	59.5481	66.1925	86.3316	75.9299	105.786	75.6638	58.6721	42.4746	39.4691	91.9384	169.526	147.096	136.368
SLC4A7	5.36693	11.2867	14.6635	9.40959	16.7923	13.008	1.9408	11.5251	12.2794	6.34797	9.51184	11.0997	2.81236	5.6522	2.5827	2.73006	6.79914	6.8602	9.64241	48.645	3.96013
APBA2	0.957585	0.248606	0.0490418	0.951943	0.764199	0	0.801635	0.513408	1.16564	1.32023	0.469194	0	0.812458	0.77744	0.729892	0.285704	0.984834	0.527708	1.50042	4.85395	0
UHRF1	1.24709	3.2816	0.392335	0.842104	0.522873	0.177381	0	2.44312	1.22593	0.886184	0.42654	1.93216	1.79157	3.25684	3.44359	2.34912	0.833321	1.8372	1.3239	8.96925	4.65897
MAP2K3	50.5516	112.171	262.962	5.69335	7.6621	70.0065	25.0195	7.34705	9.52609	5.49796	37.2796	34.3267	7.12463	16.8936	7.16791	10.8409	8.90138	11.0037	6.44299	22.1593	23.5278
EFCAB1	0.801699	0.298327	1.22605	0.659038	0.281547	1.12341	0	0.300964	1.28622	0.488306	0	0	1.66658	0.819463	0.393019	0.349194	0.587112	0.644976	0.463365	0	0
TMSB10	198.977	1893.68	1592.29	385.116	518.992	2626.9	2092.48	376.948	396.358	285.894	3081.75	3981.16	644.967	768.741	567.575	365.003	449.311	571.077	582.803	5312.75	6746.38
ASTE1	5.45601	4.07714	7.94478	5.08924	7.4811	14.427	9.99934	5.15179	5.20518	7.88523	10.9621	7.44088	5.8122	7.9635	5.31511	7.82511	7.27262	11.375	8.9584	11.8183	7.64072
RNF19A	94.5559	96.9563	210.978	30.8649	36.8424	50.0215	37.719	48.0302	35.753	23.0589	42.8246	38.8899	43.9977	62.4473	24.9473	36.951	52.5182	25.3104	62.5323	79.0349	111.722
PEX3	7.43798	18.0488	17.606	4.9977	8.48663	8.33692	12.6574	3.89482	5.68752	6.80011	12.7535	10.6886	5.08307	2.41637	5.48355	3.38083	7.12111	5.47252	4.43507	5.38155	6.75551
GABARAPL2	59.6152	83.5813	168.164	43.6796	62.423	123.516	119.781	38.4525	61.8593	45.6475	92.4312	130.524	81.1833	69.2762	82.4404	54.3631	46.1546	45.4024	52.8237	83.0447	103.988
MYOC	0.623544	0.198885	0	1.26316	0.482652	0	0	0.672742	0.602917	0.47022	0	0	0.479142	0.882499	0.486595	0.460301	0.700747	0.293171	0.286845	0	0
SH3YL1	15.21	93.6747	155.414	11.0938	19.4267	55.2838	90.5004	7.0992	18.7708	12.8949	101.602	63.5147	22.0822	14.6033	19.913	8.15843	11.818	13.6618	23.764	93.3857	127.982
FAM136A	14.7646	67.0242	88.7167	24.3295	20.1105	84.4335	75.2693	20.6603	17.9066	15.9332	83.1326	101.254	24.7279	26.7481	22.6454	10.8567	31.9124	18.4307	29.5892	87.6876	113.819
VCL	60.1942	81.2941	62.4303	74.8923	100.995	112.874	64.2152	86.9962	94.2962	59.718	135.938	100.842	104.682	146.411	114.406	57.1566	99.1841	96.4923	92.2097	93.1747	142.704
DEPDC1B	2.58325	2.23745	4.60993	2.87414	12.4685	3.25199	0.0421913	4.88623	4.20032	2.83941	9.21326	6.41314	15.9575	3.7191	1.32878	18.5073	2.23482	9.96781	2.14031	38.0929	6.19643
DAPK2	11.6914	5.76766	2.94251	7.2128	4.90696	6.44485	5.48487	2.8326	6.29043	6.20329	6.31279	5.75538	7.66627	16.7044	5.09053	11.5869	5.92794	16.6326	6.70777	10.341	6.42938
NSMAF	8.21741	17.7007	17.1156	7.17619	9.29105	28.7358	17.5516	7.0992	6.5718	10.6161	20.8151	18.0472	6.49967	11.6826	11.7531	3.44432	11.818	10.4173	14.916	8.54717	17.145
ADSS	12.1368	20.0376	21.9707	12.9977	17.0135	29.3862	37.4659	15.0482	15.5553	14.4683	63.5971	30.5446	45.0185	14.0359	20.9049	10.2536	19.0906	10.9646	16.7253	19.9434	26.4164
STAP1	0.734891	0	0.147126	0.988557	1.02564	0	0	0.584223	0.783792	0.542562	0	0	0.958284	1.07161	0.561455	0.920601	0.833321	0.70361	0.617821	0	0.0931795
TIMP2	49.015	105.16	73.1214	26.3798	51.8046	82.6597	46.1573	15.6678	47.8917	19.5141	36.0853	34.0389	60.6636	81.1899	78.0236	21.1103	21.8747	70.8301	43.2916	33.8721	155.377
RFC1	13.8738	27.098	25.0113	10.5629	16.3297	18.9798	24.0069	9.11742	9.04376	9.00652	25.4644	22.4049	14.8117	9.45535	12.5017	5.66646	11.9695	6.33249	18.336	38.6205	24.646
TBC1D23	18.9513	20.0874	27.0221	10.9473	12.4886	22.1135	32.9514	11.1002	13.7867	14.6673	20.3033	14.7995	27.1028	25.9287	12.4643	19.4755	13.5983	23.5123	16.6812	19.4158	27.255
CUL3	21.3786	32.5674	44.1377	12.0457	13.9567	32.5199	40.6724	12.5874	11.4554	13.6906	41.2037	27.0092	17.2699	18.3854	13.1006	6.07914	13.9771	12.4304	21.2266	26.2746	36.8059
MYOM2	0.957585	7.65706	5.59077	0.695651	0.683757	0.354762	1.56108	0.460297	0.94457	0.524476	0.597156	1.31551	0.541639	1.11363	0.617601	0.412683	1.06059	0.488618	0.573691	2.42697	0.838615
OTC	9.62039	21.4298	15.0068	3.69793	3.94166	28.5584	1.22355	0.885187	1.4671	25.5547	42.9099	79.342	2.37488	1.89107	8.94586	1.34916	7.29156	2.89262	0.904666	0	0.978384
CYP46A1	1.33616	0	0	0.933637	1.24685	0	0	0.796668	0.984764	0.868099	0	0	0.958284	1.05059	0.804753	0.65077	1.15529	0.820879	1.23564	0	0
ZZZ3	12.5377	28.7886	24.5209	11.7162	13.5746	24.0647	29.5339	7.61261	15.0327	14.83	28.2369	19.6505	20.0615	11.5986	12.3707	10.5234	16.6475	11.5509	18.314	35.3494	24.5528
SLC18A1	1.22482	0	0	1.35469	1.16641	0.118254	0	0.672742	0.7235	0.415964	0	0	0.874955	1.09262	0.50531	0.507918	0.568173	0.527708	0.816406	2.32145	0
USP2	8.8855	8.60177	23.1968	2.85583	2.73503	1.35992	0.210957	2.79719	1.58768	1.59151	0	1.35662	1.95823	2.85762	1.79666	1.82533	1.79922	4.82755	3.11117	0.211041	0.279538
CASR	67.0309	111.624	135.993	64.2379	91.9452	111.336	0.0421913	1.61104	39.8126	20.4365	85.5212	54.8405	101.036	12.4811	44.5608	63.2199	14.621	2.81444	18.9539	277.73	13.0917
TUBG2	3.42949	5.51905	8.18999	5.19908	7.25989	13.2445	12.9949	2.65556	8.25996	6.65542	6.35544	3.3299	7.66627	9.87558	4.75366	5.06331	5.37871	10.4173	11.1428	33.45	8.71228
RPL26L1	7.72749	44.2021	42.3231	5.76658	7.68221	59.3636	57.5068	5.87764	7.31539	4.93731	59.289	86.4951	8.99954	6.32458	7.7668	6.06327	6.13627	9.98736	6.13408	41.5751	93.9249
FLT4	1.00212	1.6408	2.15784	0.842104	0.925083	1.5373	0.717252	0.548816	0.763695	0.759586	0.42654	0.369989	0.854123	1.36577	0.561455	0.507918	0.719686	0.7427	0.816406	3.48218	0.419308
NSUN2	14.1188	42.1636	35.114	9.00685	11.5635	33.1703	24.9351	10.4806	12.8019	16.2588	41.5023	36.4644	23.3321	25.4034	16.2822	9.80917	17.2914	10.5151	17.7844	39.5702	43.6546
FBXO42	7.59387	12.1817	9.80837	8.64072	9.79381	7.74565	13.7966	5.43505	10.752	6.90862	12.4976	12.1685	8.02042	6.57672	6.83104	4.55539	8.6173	5.14026	8.87014	27.6464	8.38615
MFAP3	15.8336	26.7997	29.1799	12.5217	14.922	19.7484	24.3022	7.70113	16.7611	14.6853	22.5213	16.3617	17.2908	15.5908	13.9241	9.22189	12.5566	12.0396	13.9672	22.0538	23.4812
MRI1	10.7339	16.1097	5.3946	7.06635	12.9914	12.4167	15.9483	8.44468	14.47	9.31398	3.62559	11.3463	11.6244	13.5106	11.0045	6.47595	16.7422	19.0561	13.3493	33.3445	3.30787
METTL1	2.42737	16.408	13.0942	4.63157	3.03668	15.3139	3.8816	2.12445	5.32577	3.79793	15.8246	8.63307	3.31233	9.26624	4.73494	4.72999	5.17038	1.75903	4.76604	24.2697	8.10661
HOXC8	0.935315	0	0	5.43706	1.44796	0	0	0.548816	3.37634	0.741501	0	0	0.979116	14.3721	12.8012	3.49194	1.43937	6.2934	8.47297	0	2.04995
AGA	13.6734	10.9884	15.252	16.4393	14.7611	14.5453	17.5516	10.1265	22.0065	12.9491	15.8246	18.3761	10.2703	10.9892	12.9883	5.38076	13.4468	3.1467	8.31851	32.2893	8.57251
PI4K2B	5.45601	5.96654	6.76777	6.77344	7.90343	13.8949	20.3362	6.09009	7.67714	7.23416	11.2606	12.7441	11.3744	6.7238	6.71875	3.58717	6.83702	5.96114	10.1499	14.6674	8.85205
BOD1L	26.3893	0	0	16.5126	25.9425	0	0	17.4736	25.5436	18.8811	0	0	25.8528	22.3146	24.6292	7.15847	20.0186	15.5381	35.7233	0	0
MAT2B	13.7625	47.8318	58.5069	11.6613	15.0024	76.3331	109.149	8.56861	12.6814	14.4683	92.815	81.0275	25.1862	15.0865	16.1325	11.3488	13.1816	9.47919	13.2611	24.5863	51.5282
TLL1	0.645813	0	0	2.59954	0.623425	0	0	0.460297	0.683306	0.90427	0	0	0.687465	0.819463	0.50531	0.333321	0.454539	0.586342	0.39717	0	0
EDC4	19.174	16.0102	31.5339	7.79861	8.66762	14.2496	11.6448	7.22313	9.72706	6.04052	13.5213	12.9085	7.41629	17.0196	8.96457	5.44425	8.35215	16.0267	7.23733	16.0391	5.59077
TRIO	17.7933	17.8996	20.0091	8.20136	13.0316	19.1572	13.1637	10.7462	12.0583	9.71186	14.7583	11.1819	19.7698	18.8477	14.3171	7.11085	10.0567	12.235	14.2319	50.3333	27.5811
VCAN	2.89502	36.6942	2.79539	105.812	498.479	37.8413	5.69583	18.2348	292.214	4.66603	36.4265	5.22095	105.14	15.2756	21.7658	3.99985	20.2838	26.0336	23.3007	139.393	313.316
CLEC16A	9.175	17.8002	22.5102	4.39358	10.1558	8.10041	7.84759	4.35512	6.99384	3.8341	9.21326	23.6382	7.8746	5.29499	4.75366	6.36485	4.37493	3.43987	5.11908	34.8218	19.9404
MSR1	1.84836	3.72909	15.6443	0.951943	4.74608	5.91271	0.717252	3.96564	4.05964	1.55534	4.09478	0.287769	2.85402	6.30356	5.37126	1.82533	2.34845	4.61256	2.69193	5.27603	0.978384
CDH1	356.667	327.116	443.976	171.533	168.446	216.05	213.91	144.055	137.726	140.071	302.929	382.774	246.133	252.143	173.115	203.453	174.335	194.763	160.876	410.581	206.253
SKIV2L2	25.209	47.8318	35.8496	33.4279	24.6152	52.8596	34.6813	21.4038	22.5089	16.0779	121.052	47.153	23.6238	23.5753	18.135	33.4908	19.5641	14.8735	20.697	50.9664	37.1786
DNAH5	4.78792	2.08829	4.56089	0.951943	2.19204	0.354762	0.168765	1.22156	1.66807	1.6096	1.36493	2.13771	8.04125	1.87006	1.7218	2.44436	1.32574	1.13359	3.17736	4.53739	4.33284
ZFYVE16	15.7222	24.1148	20.9899	11.8627	16.6716	20.0441	14.3029	10.994	15.3543	10.0736	14.2464	11.7985	13.0202	12.6912	11.828	6.23787	11.212	12.2155	11.1649	18.044	14.6292
FAM65A	11.2906	15.8611	23.5891	11.405	21.9406	19.7484	13.7966	17.6506	22.8104	8.31928	7.63506	19.1983	19.3948	16.5994	12.7825	7.49179	9.54531	9.53783	15.7765	29.1237	11.1349
C6	272.889	208.232	455.403	94.1692	7.54144	43.281	8.81799	21.6163	30.9497	10.2002	1.62085	0.287769	26.7695	2.24827	2.07739	6.53944	14.8104	7.93516	1.63281	0.422082	0.232949
RAI14	10.4444	21.6287	13.6336	8.20136	11.9054	24.3012	14.0497	11.8792	8.36045	7.54161	13.6066	17.7595	11.7911	18.4484	10.1436	7.98384	12.6324	12.6259	11.3635	29.8623	22.9221
SOX30	1.04666	0.248606	0	0.787184	0.502762	0	0	0.336371	0.743598	0.560647	7.08056	0.287769	0.729129	0.966547	0.561455	0.412683	0.85226	0.801334	0.926731	0.211041	0.652256
PNKP	9.24181	13.0767	9.26891	3.53317	5.57061	12.5941	13.6278	4.42593	7.07423	6.29372	14.2038	11.7163	8.43707	4.03428	7.18663	2.44436	5.34083	5.74615	9.00253	46.6401	12.6724
BEST2	1.35843	0	0	1.88558	1.58873	0	0	0.867483	2.53225	1.30215	0	0	1.16661	1.30274	0.860898	0.539663	0.946956	1.01633	1.3239	0	0
PHLPP2	5.56735	7.80623	4.90418	3.47825	5.51028	1.89207	1.4767	1.434	3.47682	2.07982	1.109	1.02775	3.74981	6.53469	2.48912	3.68241	1.6477	4.22166	5.3618	11.3962	5.21805
CCDC99	4.5875	0	0	4.19221	6.59624	0	0	5.75371	5.34586	4.23198	0	0	6.79132	8.74094	6.045	4.84109	3.63631	17.5707	6.66364	0	0
STAU2	12.3818	42.3625	48.8947	10.3982	12.2272	20.2806	34.85	6.90446	12.4804	10.0555	27.3412	33.0523	13.1243	9.3713	8.10367	7.50766	8.88244	9.81145	15.1807	63.3124	45.2386
PQLC2	4.47615	10.6403	12.0643	4.28375	4.20309	5.79445	11.7714	3.46993	4.90373	3.41814	4.43601	1.80883	3.97896	3.86619	1.7218	3.31734	5.909	4.24121	3.68486	12.979	1.63064
CTNS	11.3351	5.71794	3.67814	4.55834	4.62541	5.55795	3.4175	7.15231	4.16013	7.36075	3.41232	5.0154	3.35399	5.31601	7.50479	3.14274	4.94311	5.17935	3.5304	1.89937	1.86359
RTN4R	1.06893	5.61849	1.07892	0.97025	1.48818	5.49882	0.886018	0.796668	0.763695	1.44683	2.09004	4.11098	3.37483	2.16422	1.38492	0.619025	1.04165	2.07174	0.904666	6.85884	2.98174
PHF23	7.25983	24.612	29.8174	8.05491	10.7993	34.5302	16.1171	11.7022	13.8671	11.014	25.1232	14.0596	7.99959	25.7606	12.7825	3.23798	10.0756	14.2481	4.39094	18.8882	18.962
CDH10	0.913046	0	0	1.04348	1.22674	0	0	1.11534	8.17957	1.12129	0	0	0.999949	5.04285	3.10672	0.444428	1.15529	0.801334	0.750211	0	0.139769
INPP4A	4.34254	8.40288	4.41377	4.22883	4.86674	9.69684	6.49746	4.39053	5.32577	6.61925	3.7962	7.44088	7.7496	11.3674	3.96762	4.42841	5.64386	8.48241	6.6857	18.8882	11.927
RAB27B	14.7646	20.5846	13.1432	54.0411	53.8961	85.0839	134.506	39.5679	34.9692	67.983	92.943	97.1837	54.1639	29.1225	33.7809	20.5389	56.7605	27.5385	24.8893	62.3627	32.3799
PSMA4	43.7371	127.883	115.445	42.6727	34.7912	98.3283	103.622	36.0094	33.7634	30.9803	126.128	135.375	80.7042	49.7771	15.2154	54.5536	41.8176	46.1646	77.9557	82.9392	263.838
MYO16	1.24709	0.248606	0.294251	1.31808	0.985414	0	0.0421913	1.50482	1.4269	1.32023	0	0	1.02078	1.36577	1.19777	1.04758	1.11741	1.34859	0.860536	0	0.0465897
LSG1	21.2228	31.7221	36.0948	18.3432	16.3498	22.2909	16.6234	11.8969	15.2337	16.2769	12.6682	25.6937	16.0825	15.2336	18.528	18.1898	15.9467	12.9777	25.6837	38.8316	17.0053
PARP3	5.81232	18.3471	15.5463	17.8672	19.286	25.7794	22.5302	11.6137	14.9925	11.2853	30.1564	22.1171	20.2281	27.0213	20.4183	12.2059	14.621	14.6585	13.1949	124.514	24.3664
TNC	2.31602	0.646375	4.95323	1.00686	1.93061	0.0591271	0	4.51445	2.09011	0.542562	0.0853079	0.12333	0.999949	1.32375	0.524025	3.47606	1.49619	0.918602	0.728146	0	0.139769
THAP3	0.979854	2.43634	3.53101	0.86041	1.04575	3.01548	7.51005	0.832076	1.52739	1.483	3.75355	2.01438	1.43743	1.61791	0.655031	1.26979	1.79922	0.566797	1.30184	28.385	1.77041
FAM65C	2.16013	0.348048	0.147126	1.6659	1.9105	0.295635	0	1.04452	2.67293	1.15747	0.21327	0.534428	1.43743	2.92065	1.16034	1.07933	1.2121	1.68085	1.72107	1.16073	0.465897
TDP1	2.9841	5.66822	5.44364	3.881	4.58519	5.85358	3.03777	2.12445	3.6175	4.06921	2.64455	4.43986	1.81241	1.55488	6.06372	2.33325	4.58326	2.81444	6.77396	8.44165	9.13159
AIFM2	3.87488	15.8113	14.7616	2.96567	2.71492	5.79445	3.75503	3.3106	4.11993	2.17025	8.70141	5.46761	8.49956	8.17362	1.55336	2.77768	4.1666	6.13704	4.36887	17.3054	21.1051
C2orf83	1.26936	0.447491	0.686586	1.24485	1.04575	0	0.464105	0.743557	0.743598	0.723416	0.127962	0.328879	0.874955	0.693392	0.692462	1.19043	0.85226	0.7427	0.882601	0.633124	0.0931795
SPATA7	3.16226	10.9884	22.9025	4.06407	6.03315	8.75081	10.2947	3.16897	3.75818	3.27346	10.5782	3.86433	2.74986	3.80315	3.18158	1.69835	3.93934	3.38124	4.98669	19.6268	5.9169
MED17	8.81869	32.2193	42.9116	5.89473	8.16486	24.7151	16.1171	4.60297	8.46094	6.38414	29.9431	21.6238	6.583	8.95106	5.4274	4.38079	5.30295	6.54748	9.35557	21.2096	21.9438
RETSAT	12.5154	35.2523	22.6573	25.4828	23.288	81.5954	61.4306	14.6941	26.9504	27.0377	57.4549	87.3995	42.1228	33.7241	41.4354	14.5709	35.776	28.4376	30.891	106.892	29.2584
CAPG	11.3797	108.293	69.198	23.4141	17.0135	212.03	127.249	12.2864	20.3786	15.2822	135.384	167.194	23.1655	45.3226	21.878	9.95202	20.6436	31.7797	26.3236	322.049	388.884
AP2S1	9.44223	58.7704	33.3975	5.83981	6.17392	62.2017	24.471	6.85135	6.39092	4.41284	31.436	35.5189	13.8326	12.6492	11.1917	4.61888	11.3445	14.0722	11.4959	81.0398	63.5018
USH2A	0.957585	0.447491	0.0980837	0.897024	0.985414	0.118254	0.0843826	0.531112	1.08525	0.813843	0.127962	0.534428	0.91662	1.02958	0.860898	1.03171	1.00377	1.13359	1.16945	0.316562	0.186359
ZPBP	0.957585	2.23745	0	0.494278	0.583204	0	0	0.478001	0.301459	0.723416	0	0	0.812458	0.630356	0.224582	0.206342	0.64393	0.293171	0.375105	0	0
TG	0.75716	0.0994424	0	0.823797	0.945193	0	0.168765	0.619631	0.703403	0.687245	0	0	0.583303	0.819463	0.673747	0.412683	0.662869	0.566797	0.48543	0	0
ADAM28	41.6438	132.258	130.5	154.984	195.353	369.485	242.769	92.7676	155.834	80.8236	314.146	247.193	177.137	62.4893	91.7418	53.2996	123.975	31.5452	104.257	284.8	90.1977
BARX2	45.9418	16.0102	9.85741	17.6293	24.7761	37.4274	17.425	10.3744	33.8035	9.29589	43.763	24.0904	14.7701	12.6702	10.0501	6.76166	15.1892	3.69395	37.4885	1.37177	19.4745
DCUN1D1	10.6448	31.7718	23.8343	6.40731	11.0206	16.9695	22.5302	4.97475	9.36531	8.73524	31.8199	25.5703	15.1659	9.83356	9.07686	9.28538	10.5301	8.44332	13.0625	31.5507	24.8323
PHF15	6.25771	20.4851	12.6528	9.73911	12.3076	5.79445	11.3495	5.47045	12.6814	5.73307	10.2796	8.92084	12.166	10.9262	11.3975	3.38083	5.41659	7.52472	7.17113	43.58	22.5028
ZIC2	0.846238	0	0	0.695651	0.82453	0	0	0.318667	1.02496	0.578733	0	0	0.45831	1.78601	2.48912	0.539663	0.700747	2.13038	5.00876	0	0.0931795
LCP2	5.92366	12.4303	18.6359	1.35469	5.20862	9.46033	2.99558	6.07238	5.70761	7.01713	7.59241	5.34428	2.68736	6.11446	4.52907	4.47603	3.8257	5.68752	2.84639	30.0734	1.86359
TRIT1	7.72749	15.2644	10.9363	11.3684	10.6183	9.93335	16.4124	7.61261	11.8574	11.4119	27.7677	10.9763	12.541	5.40005	3.78047	9.1584	10.9847	9.90918	17.652	20.7876	16.7723
ADRB1	1.29163	0	0	0.951943	0.80442	0.41389	0.126574	0.601927	1.16564	0.524476	0	0	0.833291	0.903511	0.748607	2.55546	1.43937	1.56358	2.11824	2.21593	0
GUCA2B	2.00425	10.8392	17.9984	0.732264	0.985414	0	0.253148	0.495705	0	0.669159	0	0	0.374981	0.567321	0	1.34916	0	0.214992	0	0	6.14984
CUL7	5.6787	7.75651	15.3991	5.45537	6.23425	8.45517	6.75061	4.88623	6.79287	7.3065	8.44549	7.39977	4.41644	6.03041	9.15172	4.30143	8.78775	4.4562	7.6345	11.1852	6.89528
CTNNA1	106.002	205.945	201.366	80.9701	107.109	301.134	301.752	79.4544	94.8589	76.9353	325.876	364.028	114.077	160.321	103.851	48.7919	84.5063	135.465	119.548	373.226	403.793
PHKA2	16.0117	31.5232	42.225	12.3753	12.1467	30.5096	14.8513	6.44416	11.6564	12.1715	16.3791	24.8715	11.1036	6.51368	10.9297	10.7298	12.5945	5.9416	13.8789	58.5639	18.4029
CNTLN	5.03289	10.7398	12.5057	3.47825	4.32376	4.90755	3.45969	2.88571	8.7222	2.74898	4.13744	1.64439	3.43732	2.14321	1.98381	1.68248	2.34845	2.63854	2.93465	14.8784	1.11815
EPHA3	3.51857	4.72351	2.05976	1.28146	3.11713	12.0619	4.47228	2.03593	2.71313	4.99157	0.895733	2.5077	1.8749	9.26624	4.60393	1.79359	4.39387	9.42056	1.89759	0.844165	1.07156
HSPA5	191.472	296.637	321.518	113.007	136.892	264.948	243.866	173.727	133.848	119.599	274.521	343.308	104.62	262.606	124.231	101.949	118.654	143.048	176.653	78.8239	307.166
DSG2	264.694	211.763	264.826	194.361	276.962	179.569	94.8039	131.061	210.358	125.223	215.744	216.197	318.255	154.437	139.016	69.8863	104.771	160.267	368.265	249.134	153.793
GEMIN8	8.6628	9.59619	17.2137	7.63385	7.09901	9.46033	6.66623	8.58631	10.33	8.97035	7.72037	10.9352	13.2077	5.61017	18.7713	7.66639	13.4468	3.22488	13.1508	38.0929	9.085
OFD1	48.3914	76.9187	100.928	32.6224	33.5443	68.3509	77.3367	23.5637	34.9893	31.8303	66.7108	76.9576	32.7483	28.4501	32.265	21.1738	31.3442	17.903	44.9906	91.1698	76.2674
GPM6B	11.6469	17.8996	19.7148	5.14416	8.64751	14.8409	16.8343	7.96668	8.52123	6.42031	7.72037	12.6207	8.10375	7.14404	5.14668	4.2062	4.84841	4.24121	11.2532	20.5765	7.87366
MAGEC2	0.957585	0	0	0.659038	0.764199	0	0	0.478001	0.643112	0.614903	0	0	0.45831	0.399226	0.823468	0.365066	0.681808	0.254081	0.551626	0	0
PREX2	2.9841	3.23188	1.81455	1.18993	1.83006	4.07977	0.759444	1.64645	2.04992	3.23729	0.127962	2.0966	2.06239	4.97982	1.55336	0.968219	2.36739	5.43343	1.21358	1.37177	0.605666
WDR37	8.06153	7.5079	11.0835	7.52401	10.2564	13.2445	14.2607	5.71831	9.82755	5.20859	7.72037	13.7307	10.0203	8.02654	7.87909	2.31738	6.83702	7.54427	7.30352	21.5262	9.085
YTHDC2	20.087	45.5943	38.694	15.9817	16.2091	30.687	33.4577	15.1721	17.3037	12.7864	38.6018	27.5025	19.1657	15.2966	12.9883	10.7774	18.5793	12.1177	14.7836	44.1076	24.5528
CTPS2	10.2439	36.4954	24.0305	8.8604	13.4338	25.7794	26.4961	9.25905	10.7319	9.85654	24.7393	26.0225	16.4992	13.2375	13.2878	7.12672	10.3218	7.19246	20.8956	29.2292	27.7675
ATP6V1H	5.99047	21.927	32.3186	5.16246	6.17392	24.8334	29.4917	8.62172	7.09432	7.16181	15.8673	43.0009	12.291	11.4305	5.25897	8.84095	8.27639	8.54105	10.4368	22.7924	47.3352
POLR2B	35.9428	86.2165	87.0002	16.9885	22.4232	59.6592	73.6239	20.6249	23.152	28.7196	107.232	107.667	43.5811	35.8042	28.4471	10.6821	30.9086	20.0724	31.6412	80.0901	79.3889
KIAA1370	11.9809	0	0	18.6361	25.5202	0	0	17.1549	25.0613	18.1758	0	0	49.0183	26.7271	24.311	14.8725	19.3368	28.3594	40.0701	0	0
ARAP2	34.8962	41.4675	57.428	11.7162	18.4011	19.6893	19.1549	10.9232	14.5906	16.7109	31.0094	18.2117	26.2695	21.4952	14.8973	5.92042	16.2308	16.183	18.336	28.8071	28.839
TPR	64.0691	93.7742	96.5634	45.1807	70.4471	118.727	105.478	63.1669	63.8891	78.2193	143.488	83.453	50.7266	72.7641	74.58	36.4907	58.787	50.23	168.158	147.834	119.223
CP	1.00212	0.0994424	0.343293	5.69335	4.66564	0.0591271	0.0843826	2.99193	5.52674	1.41066	0.21327	0.0411098	2.74986	1.74399	1.2352	1.93644	0.871199	0.762244	2.49335	0.633124	96.3942
KIAA0556	8.46238	10.6403	10.544	5.29061	6.97834	8.5143	6.07555	3.59386	7.67714	6.51074	6.99525	8.18086	9.89533	10.3589	8.6277	8.50763	7.63246	4.53438	6.97255	31.6562	5.12487
DTNBP1	10.2217	30.1808	26.5316	8.95193	8.40619	32.6973	25.9899	29.8662	11.4956	5.96818	13.3933	17.8828	8.31207	10.59	8.64641	5.14267	11.0036	8.42378	10.2602	21.8428	24.5062
XK	0.801699	0.894981	0.0490418	7.2128	4.18298	13.1262	11.687	4.19579	3.57731	5.60647	6.61137	16.2384	6.31218	9.05612	5.55841	7.68226	6.53399	11.5509	13.3493	13.5066	3.49423
ANO2	0.77943	0.0994424	0	0.933637	0.985414	0.236508	0	0.495705	0.663209	0.850013	0	0	0.437478	0.798451	0.598886	0.539663	0.700747	0.586342	0.661951	0	0
C12orf4	8.90777	8.60177	11.2306	5.74827	9.08994	10.1699	11.898	8.12602	7.57666	8.26502	8.87203	10.0308	12.1869	9.93862	6.70004	6.76166	8.35215	7.01656	15.1587	33.6611	15.6076
SCML1	12.5822	26.8992	26.6297	9.35467	10.9401	15.3139	10.3369	6.33794	11.3147	10.9055	10.1516	5.63205	6.79132	7.75338	11.2291	13.0313	7.59458	7.50518	8.29645	20.1544	8.43274
WWC3	9.66493	16.1594	9.51412	3.35011	7.60177	4.61191	2.57367	3.68238	8.40064	1.68194	4.69194	1.39773	6.43717	7.22809	7.69194	0.888856	5.64386	5.3748	5.18528	9.28581	1.49087
ARHGAP6	2.58325	2.78439	1.42221	3.53317	2.57414	12.7123	8.60703	0.973706	0.844084	4.7022	5.07582	3.20657	4.16645	9.24523	18.004	2.22214	1.57195	7.17292	3.48627	1.26625	0.326128
FAM184B	9.66493	0.248606	1.07892	4.37528	9.02961	0.650398	1.18136	5.84223	8.54132	7.7948	0.170616	0.164439	15.8117	4.64363	7.29892	3.2221	7.9923	6.39113	14.607	2.21593	0.605666
MAP4	39.1274	86.7635	93.8661	18.8741	32.2572	91.8244	75.0162	24.7852	37.3206	27.3451	68.8435	78.232	32.1858	30.8244	28.6529	12.2059	30.8897	33.3824	38.0622	211.991	112.002
GOPC	20.1761	23.5678	23.7363	15.6155	21.9808	32.4016	33.7109	21.9349	21.9462	23.7823	26.3602	26.0636	15.8325	12.7962	21.2604	10.079	24.2989	11.1796	19.8585	16.1447	31.5878
ROS1	1.26936	1.54136	2.89347	1.29977	2.03116	0	0	1.15074	4.96402	0.94044	0.21327	0	0.812458	0.966547	0.767322	1.17456	0.738625	0.957692	0.816406	0	0.279538
USP28	7.23756	10.4912	7.69957	5.96795	7.58166	8.98732	14.2185	5.7006	8.7222	8.15651	5.45971	3.45323	6.99964	6.57672	7.20535	2.9364	6.93171	7.62244	9.86306	10.8686	6.42938
HDAC9	2.4051	3.87825	4.11951	1.42792	2.25238	5.61707	1.89861	2.63786	2.47196	2.58621	5.33175	0.822197	3.8748	3.10976	3.03186	2.57133	2.27269	1.54403	5.38387	3.16562	8.06002
TSPAN17	5.74551	19.6399	18.1455	7.46909	8.74807	20.8127	28.0994	5.96616	9.70696	6.90862	21.7535	25.077	9.70784	9.53939	6.06372	4.99982	9.52637	10.476	7.08287	16.8833	18.7757
NOP16	6.39132	55.9861	29.278	14.2792	9.9547	97.0275	29.8293	18.4119	11.9579	14.7758	61.8483	64.2136	13.4576	30.5513	9.54474	12.3329	14.8483	14.5999	9.99545	42.5248	63.1291
CC2D2A	7.66068	4.9224	13.2413	5.34553	9.08994	7.33176	15.6952	4.47905	7.2752	6.60117	8.01895	9.94858	9.31202	6.30356	6.15729	3.84113	5.75749	6.00023	9.20111	12.4514	9.55089
RRM2B	5.07743	11.9331	8.23903	4.68649	5.22873	7.15438	5.8224	3.8063	5.58703	3.16494	5.33175	6.37203	7.27046	2.94166	5.53969	2.84117	4.96205	2.03265	6.26647	6.54228	5.96349
ZNF800	22.7816	35.7993	47.5706	12.8329	23.2678	25.6612	23.7115	14.6056	26.046	20.8705	22.436	25.2003	19.874	15.2756	12.8012	12.2218	18.6929	17.473	27.3386	48.645	21.4779
TNFRSF17	0.957585	1.6408	0	1.9405	1.28707	0	0.63287	0.672742	1.60778	0.90427	0	0.287769	0.708297	0.987558	0.54274	0.952346	2.25375	0.684065	2.40509	0	0
SNX29	4.65431	5.51905	4.8061	4.48512	5.14829	2.8381	6.03336	4.54986	5.72771	5.33519	7.54975	5.71427	8.91621	7.90047	7.93524	4.04747	5.4734	3.02943	3.42008	14.3508	5.31123
LMO3	1.42524	3.92797	1.47126	4.41189	4.0221	8.27779	2.78463	1.434	4.60227	1.24789	2.17535	1.27441	1.74991	3.21482	4.84723	0.476173	1.78028	2.75581	4.65572	15.8281	2.74879
MRPS10	30.0192	26.8494	32.2695	25.7757	28.0139	54.5743	35.6939	34.0266	21.0619	36.2431	32.8009	25.8992	46.2268	31.6859	25.4714	13.4598	27.8026	37.3109	42.9606	19.6268	32.8458
GUCA1A	0.311772	0	0	0.457665	0.683757	0	0	0.159334	0.442139	0.180854	0	0	0.395813	0.483273	0.262013	0.301576	0.492417	0.429984	0.35304	0	0
RSF1	19.1294	56.533	49.0909	13.6018	23.851	51.4406	46.0729	14.641	21.3835	14.396	43.1232	40.5343	20.9781	20.1924	17.0495	8.82507	15.8899	16.5153	28.7728	83.6778	49.2453
VPS13D	25.0976	40.2742	30.0136	16.421	18.5419	36.0675	40.3349	14.9951	21.4036	18.7726	35.4028	31.819	29.0402	19.8772	14.6914	12.7297	19.4315	14.1895	19.1524	78.4018	19.3347
CELF2	3.09545	5.51905	5.10035	1.64759	2.4937	2.36508	3.45969	2.79719	3.31604	4.10538	0.42654	2.46659	1.33326	4.20238	1.34749	1.80946	2.25375	2.0522	1.85346	6.96436	0.139769
FAM120A	64.6704	111.823	131.579	73.025	94.8411	181.343	148.809	71.9657	89.4528	78.1289	193.308	188.365	96.3909	81.442	106.864	64.5691	76.3814	110.955	116.9	148.679	84.7001
R3HDM1	11.5578	16.5572	17.3608	11.7162	13.1322	17.5607	14.0075	13.1008	13.1235	11.0863	12.4976	17.595	15.0409	7.92148	13.4001	9.19014	11.515	12.0005	17.63	44.7407	18.7291
COL9A2	3.89715	12.6292	17.5079	6.9199	4.10254	35.0032	3.33311	7.18772	5.96888	4.03304	13.2654	1.72661	2.56237	3.19381	3.31259	1.03171	5.41659	0.488618	4.17029	111.008	7.50095
KITLG	21.0446	26.2528	12.7999	15.8352	18.2804	9.22382	6.07555	8.44468	13.7264	7.48735	11.9005	15.2518	16.27	7.90047	5.59584	11.079	7.34838	11.0232	13.7906	14.2453	11.2281
ERCC8	3.07318	7.5079	6.62065	2.16018	2.33282	3.66588	6.87719	0.938298	2.29108	3.94262	2.51658	6.41314	5.2914	1.87006	2.28325	1.63486	3.01132	2.34537	3.0891	14.2453	4.61238
ADAMTS6	0.935315	0.348048	0.490418	3.0389	2.05127	3.37024	0.210957	1.3986	1.92933	1.04895	3.7109	0.493318	1.43743	2.16422	5.44612	1.31741	2.0833	1.73948	6.79603	10.7631	2.46926
H6PD	10.6671	19.7393	18.8811	16.3295	15.9476	11.4707	20.6737	8.00209	14.5906	11.0683	22.6493	15.9917	13.2702	8.06856	8.36569	12.3646	15.6437	7.25109	9.20111	38.6205	3.82036
VAMP3	68.4116	104.663	147.42	68.7779	67.3501	126.887	205.387	51.6241	59.4275	61.9244	151.678	233.339	97.4325	52.1095	50.9989	49.6649	71.836	46.0669	77.7792	149.734	109.253
PER3	40.7085	127.734	95.9258	34.3981	8.20508	64.3894	69.4469	28.9456	13.6058	30.6005	49.2227	83.2885	31.7484	5.6522	10.4244	12.3646	30.3405	3.12716	12.7315	119.555	5.17146
UTS2	0.734891	0.447491	0	1.57437	0.281547	0	0	0.159334	0.58282	0.850013	0	0	0.374981	0.693392	1.14163	0.349194	0.473478	0.293171	2.25063	0	0
TNFRSF9	1.20255	0.447491	0.245209	1.57437	1.06586	0.236508	0.253148	1.31008	1.80875	0.795757	0.042654	0.164439	0.958284	1.51286	1.16034	1.36503	0.871199	0.449529	0.882601	0.527603	0.0931795
EPN3	2.91729	4.57435	6.62065	4.55834	5.97282	7.09525	16.4124	2.70867	3.67779	7.07139	12.0711	3.86433	8.29124	3.06773	5.01567	2.84117	6.23097	3.55714	6.64157	22.4759	5.63736
SRD5A2	0.913046	0	0	0.695651	0.683757	0	0	0.584223	0.783792	0.542562	0	0	0.604136	1.02958	0.636316	0.460301	0.814382	0.273626	0.573691	0	0
LTBP1	8.39557	25.2584	24.3738	4.35697	9.1905	21.404	10.3791	7.20542	7.9987	11.014	12.0711	26.1047	18.1241	16.9146	10.9484	9.6187	13.4657	18.7629	7.23733	44.9518	19.3347
RCN1	12.9163	112.469	99.8002	11.8078	14.0371	113.228	48.9419	12.6405	10.4707	9.13312	126.768	146.927	13.2077	14.5192	14.13	14.3487	11.212	9.22511	11.0987	64.8952	169.167
ELN	4.94381	1.19331	0.980837	1.73913	2.6747	1.65556	0.0421913	1.4163	3.23565	3.20111	0.255924	0.0822197	2.20822	2.60547	1.8528	1.30154	2.38633	7.427	2.78019	0.316562	0.745436
RFC2	5.12197	8.4526	15.7424	2.12357	3.64	11.4115	6.11774	2.63786	2.81361	2.56813	3.32701	4.39875	4.70809	2.22726	2.62013	2.96815	4.64008	2.61899	2.58161	12.2404	7.87366
ARID1B	22.5589	25.2086	27.0711	14.1144	18.8234	24.0647	17.9735	11.2242	19.8561	14.2513	28.1943	23.5148	11.7494	13.7418	15.1593	9.30125	14.9619	10.8473	12.7536	27.2243	24.2732
CLPTM1L	6.1909	24.0651	22.8045	7.08466	7.40066	41.5072	61.0508	7.01068	11.978	7.10756	27.4265	55.9916	10.562	11.7667	10.6115	4.92046	8.9582	7.68108	7.92134	55.7149	38.5763
NEDD4L	50.7297	41.6664	79.693	23.7437	30.1255	45.8826	61.093	24.5551	26.1063	20.9067	29.6872	34.6145	29.5402	11.7667	11.9964	7.22196	28.4844	14.1895	14.5188	98.9783	17.3314
FOXP3	1.15801	1.09387	0.0980837	0.842104	0.784309	0.354762	0	1.96511	1.00486	0.632989	0	0.0411098	0.583303	2.1222	1.44107	1.17456	0.984834	1.19223	1.01499	0	0
PPP1R3F	2.33829	1.74024	1.47126	1.24485	1.87028	0.354762	1.39231	1.27467	1.72836	1.3564	0.255924	0.12333	1.54159	0.798451	1.70308	1.0952	1.26892	2.09129	2.55954	1.68833	0.232949
HEXB	26.8346	147.224	210.046	21.7666	21.7394	232.251	350.23	21.2976	26.3073	36.3155	124.251	169.825	18.9782	19.3519	17.5548	14.5868	43.7493	20.0529	14.607	103.305	155.004
PTCD2	1.64794	3.87825	1.27509	2.45308	2.89591	3.54762	7.17252	2.88571	2.45186	3.07452	4.43601	5.63205	5.95803	1.65994	3.76175	2.57133	3.56055	3.43987	3.24356	7.91404	3.96013
KIAA2022	2.13786	0.0994424	0.0980837	1.22654	1.18652	0.118254	0.168765	0.938298	1.08525	0.759586	0	0.0411098	0.937452	1.13464	0.711177	0.380938	1.04165	0.801334	0.970861	0	0
JKAMP	9.26408	20.1868	20.3033	6.16933	10.377	30.3322	22.5724	5.50586	9.68687	8.19268	25.8057	28.5302	7.12463	7.9635	8.2534	4.30143	9.18547	10.6323	11.893	31.9727	49.2919
DKK3	8.84096	6.66264	6.22831	5.18077	13.2729	26.1933	17.9735	12.6582	9.94813	5.64264	12.7109	7.5231	6.18718	19.2049	15.5149	3.76177	11.9127	13.6422	4.65572	3.16562	14.0235
ARHGEF5	56.4084	71.6482	66.6479	26.5812	43.8409	60.96	47.7184	30.3442	42.4253	19.8397	43.3791	40.6576	30.7693	58.6231	16.5817	15.7296	29.545	48.2168	55.0743	85.6827	61.7314
NFE2L3	7.99472	36.5451	22.7064	11.5149	19.7083	16.7921	18.7329	9.61313	13.0431	16.6386	23.7583	24.2959	26.7903	11.5986	20.5867	20.158	11.6097	8.50196	25.4189	69.4326	62.3371
CCDC90A	3.54084	9.1487	6.13023	3.55148	7.58166	6.85874	11.3073	7.61261	6.79287	3.81602	8.10425	13.2374	17.2283	9.09814	15.5336	4.98394	5.64386	19.447	11.2532	7.28092	16.8189
LIMA1	117.315	190.432	111.963	250.947	206.112	752.333	566.292	239.992	261.807	243.502	677.473	646.74	187.407	264.687	335.077	116.424	300.204	193.102	337.418	867.801	418.143
LETMD1	9.55358	40.6719	35.5063	13.4004	18.5821	51.0858	63.4979	11.4543	17.4645	13.8534	48.4976	71.5722	23.9154	17.8391	21.9342	9.60282	15.4543	15.5967	15.7103	188.143	40.5797
SLC4A8	1.13574	1.34247	0.53946	1.00686	1.12619	3.78413	14.0075	1.912	1.72836	0.976611	1.91943	1.19219	1.08328	1.51286	3.25644	1.06345	4.64008	0.801334	1.3901	15.3005	0.279538
LAMC3	1.67021	0.497212	0.0490418	0.732264	1.32729	3.54762	0.928209	0.531112	1.32642	0.958526	0.127962	0.164439	0.770794	1.63893	1.42235	0.571408	1.15529	0.840423	0.838471	0.211041	0.139769
PTGER3	0.868507	0	0.0490418	0.750571	0.82453	0	0	0.761261	0.703403	0.651074	0	0	0.729129	0.861487	0.50531	0.460301	0.757564	0.527708	0.860536	0	0
TNIP3	2.20467	0	0.147126	1.29977	1.02564	0	0.506296	0.902891	0.823987	1.24789	0	0	0.791626	1.21869	0.879614	1.3809	0.606052	0.918602	1.01499	0	0
MAPK9	9.28635	36.744	20.3033	11.3684	9.1905	29.9183	28.6901	10.3567	10.3501	9.15121	26.9573	34.2856	12.9368	13.3215	9.91905	6.82515	12.4809	12.0005	13.8348	24.9029	42.9091
COL23A1	0.890777	0	0	0.951943	0.482652	0	0.210957	0.584223	1.00486	0.813843	0	0	0.624968	0.630356	0.374304	0.269831	0.568173	0.488618	0.463365	0	0
BCAR1	8.15061	20.0874	31.2397	5.14416	5.53039	20.1623	13.5856	4.90394	7.2551	3.61708	9.85307	15.1695	5.95803	9.22422	2.93828	4.04747	5.87112	5.88296	3.19943	21.6317	6.38279
FAM160A2	34.9853	29.9322	41.4894	26.5629	34.2482	35.0624	26.6227	22.2713	29.2415	22.5706	33.4407	43.9053	41.727	51.227	44.5234	17.5549	23.5224	39.7931	28.7728	52.9713	9.78384
HERPUD1	41.1316	83.283	63.2149	20.3203	32.579	72.7263	173.533	19.3502	32.2963	41.4879	55.0236	50.2362	38.5397	57.3834	50.8117	26.4276	41.4009	30.0012	31.9502	45.1628	30.656
HOMER3	2.04879	1.04415	1.42221	1.88558	3.03668	0.650398	3.20654	1.15074	1.56758	1.75428	0.298578	1.35662	1.12494	3.10976	4.99695	0.777749	2.89768	1.54403	2.78019	7.38644	0.465897
RAD51	3.16226	0.994424	0.78467	1.17162	2.55403	0	0	3.15127	3.13517	2.4777	0.170616	1.56217	2.02073	4.09732	1.29135	2.0158	2.44315	2.48218	2.62574	0.527603	3.21469
POLQ	0.935315	0	0.245209	0.933637	0.925083	0.236508	0	1.52252	1.10535	1.46492	0.469194	0.287769	1.81241	1.32375	0.804753	2.80942	1.07953	1.99356	2.78019	2.21593	1.63064
PIK3CB	23.3829	25.9545	12.6528	13.913	14.6002	16.8512	14.8935	8.28535	12.5407	17.2715	13.2654	15.2106	30.8526	31.2447	18.9023	20.031	19.602	27.0499	33.7595	35.5604	24.646
CYBA	13.6289	53.0028	44.7752	9.46451	9.83403	107.257	43.8368	4.76231	13.9073	5.5703	22.6066	65.858	1.49992	24.1637	11.959	6.36485	14.0718	13.3881	6.46505	133.167	82.5104
THOC3	3.31814	8.40288	6.47352	3.881	4.9874	5.43969	15.9905	2.93882	5.48655	3.63516	15.4407	9.04416	5.56221	7.64832	3.49974	3.96811	4.07191	7.25109	5.89136	19.4158	7.08164
HEBP2	29.4624	95.763	86.3627	53.0342	70.3465	121.624	109.571	35.8501	38.3857	29.2079	182.943	135.457	24.2904	45.8269	61.4794	19.2374	31.7988	51.5981	33.5609	117.339	169.167
MPHOSPH9	2.4051	2.28717	4.31568	2.19679	1.36751	4.67104	2.65805	1.29237	1.34651	1.21172	2.85782	6.20759	2.04156	1.51286	1.08548	1.36503	1.38256	1.34859	2.02998	18.6771	7.17482
PLEKHA5	24.3627	64.5878	58.8012	25.4828	33.3231	85.2021	46.5792	17.4205	35.2505	25.2834	64.2369	50.6062	22.4572	28.4081	30.2812	13.936	27.1966	28.5548	43.4681	239.532	96.3942
PRSS8	40.2854	121.867	93.5718	22.7917	18.4815	102.822	101.808	11.4543	21.2629	32.8792	54.0852	54.7583	29.7068	46.7514	14.6166	24.9039	24.7345	50.054	26.0367	96.2348	29.4913
SIKE1	8.59599	10.6901	12.0153	10.1052	9.47204	11.1159	9.95715	7.04609	8.32026	11.4119	12.5403	13.484	14.1243	9.56041	4.09862	8.6981	8.99608	12.7823	13.0846	20.1544	10.3895
RRP12	6.50267	8.00511	6.62065	6.68191	4.38409	21.0492	3.92379	4.60297	5.92868	3.90644	6.22748	11.9219	11.7494	5.16892	4.39807	6.66642	7.06429	2.81444	5.91343	19.6268	15.328
FNIP2	22.4698	43.8044	41.5384	29.1258	28.3759	71.6029	90.9645	14.9597	23.3128	22.8057	81.8103	53.4017	38.3105	31.896	45.2159	7.52353	30.2647	17.1798	42.5414	54.2376	69.7448
SC4MOL	178.912	0	0	65.0251	71.0102	0	0	60.9717	33.2207	104.696	0	0	71.8296	18.6375	46.9377	21.7135	19.8861	24.3527	61.8041	0	0
TTC17	37.6576	47.2849	60.959	27.7345	38.8133	42.3941	43.3727	36.0802	40.5562	37.7804	37.0663	36.7522	37.1023	31.2447	36.3075	16.2534	36.7798	26.7958	52.8678	108.053	46.7761
ALX4	0.823968	0.298327	0.0490418	0.677344	0.945193	0	0	0.548816	1.08525	0.741501	0.042654	0	0.687465	1.61791	0.917044	0.507918	0.814382	0.7427	0.838471	0	0.419308
FSTL4	1.80382	2.28717	0.0490418	1.15332	1.1463	0	0	0.867483	1.34651	0.994697	0	0.493318	1.2291	1.30274	1.12291	0.571408	1.02271	0.820879	1.16945	0	0.139769
FOXN3	26.122	34.5562	30.4059	18.5446	25.2789	28.6175	31.7701	20.5363	21.6648	15.4088	21.4976	27.6258	8.83288	17.7761	19.2954	8.01558	17.9922	21.5774	18.667	79.9846	17.0053
C6orf186	3.05091	0	0	1.04348	0.945193	0	0	0.70815	1.16564	1.13938	0	0	0.895787	1.9541	0.411734	0.904729	1.42043	0.938147	0.617821	0	0
AKR7A2	7.74976	19.1924	16.3309	9.61097	11.9054	20.6945	22.7833	4.88623	10.1491	13.13	13.6066	35.1489	12.666	7.94249	10.3308	15.0471	14.8104	7.38791	6.44299	21.7372	9.5043
MRTO4	4.34254	10.6901	7.65053	7.79861	7.25989	10.7611	9.83058	9.4892	9.14424	10.4534	9.85307	9.66081	10.0203	6.78684	6.55031	6.42834	8.5226	11.3164	5.75897	17.833	4.28626
NNAT	11.7805	1.59108	1.32413	7.02974	12.3881	2.12857	0.295339	9.20594	15.1734	9.72994	0.298578	1.31551	12.1452	14.12	11.6783	4.61888	5.77643	16.3003	15.7544	7.28092	0.372718
USE1	21.8908	31.1255	96.8576	23.524	32.1567	35.7128	100.542	20.6249	36.0946	26.1876	39.8815	45.1797	26.582	10.2958	37.3742	20.412	33.0109	21.8315	15.6882	58.5639	10.6225
MCF2L2	2.33829	0.447491	0.245209	1.51945	1.38762	0.0591271	0.295339	1.45171	1.74846	1.17555	0.127962	0.0822197	1.45826	2.22726	1.81537	0.888856	1.36362	1.8372	1.3901	0.105521	0.0465897
NRIP2	3.02864	0.944703	0.980837	4.21052	4.04221	1.12341	1.77204	1.38089	4.05964	3.92453	0.341232	4.64541	5.9372	6.63975	3.29387	2.46023	3.33328	5.47252	5.64865	4.95947	0.559077
LAMA3	119.921	49.7709	200.14	44.5217	56.9127	119.259	70.0798	54.2443	47.9721	37.2197	103.564	132.415	103.599	234.493	42.3712	53.2838	40.0183	90.883	91.967	183.711	247.624
MUDENG	9.66493	0	0	9.88557	11.5233	0	0	5.41734	8.80259	11.9906	0	0	20.249	21.5582	8.72127	5.25378	12.6513	9.94827	12.4888	0	0
ANAPC4	9.93216	40.7714	45.9522	17.0618	10.7792	35.1806	20.0409	10.1619	12.2392	9.13312	34.763	24.4604	12.4785	9.95963	9.99391	4.09509	9.94303	8.01334	14.2981	43.369	19.8006
KCNQ1	11.6246	19.789	18.2926	5.60182	9.15028	9.69684	23.163	4.12497	11.3348	2.91175	7.59241	8.55085	9.99949	4.79071	3.68689	6.11089	8.35215	2.89262	7.50211	81.2509	4.14649
TRAPPC3	14.2302	35.0037	66.0103	16.3478	17.3554	83.0144	51.5578	17.6506	20.0369	12.3704	44.4454	59.3626	27.1444	15.5068	8.72127	13.1582	18.655	8.99057	14.4526	76.2914	86.983
THRAP3	63.2674	99.9893	106.862	56.6406	65.0575	95.3128	87.3782	47.5699	67.2453	45.6656	89.4454	105.036	65.5591	65.7042	34.2301	37.6335	49.2606	60.6473	75.5948	150.578	90.7102
PHPT1	9.37542	48.1301	46.3936	8.45765	6.45547	42.4532	27.8041	7.36475	7.71734	11.0321	30.5829	26.4747	6.81215	11.3254	5.70813	3.98398	11.8938	5.21844	10.3264	32.1838	24.0869
ENTPD2	4.14211	16.9549	7.40532	8.47596	7.38055	17.4425	15.3576	2.46082	9.70696	5.20859	13.6919	9.6197	6.458	2.08018	1.83409	1.49201	6.59081	2.91216	5.03082	15.5115	3.82036
LY75	5.05516	22.4243	29.4251	5.87642	8.78829	18.3885	17.3406	4.65608	6.87325	3.07452	32.9289	32.4357	15.2076	7.64832	5.16539	8.3489	4.18554	3.22488	8.23025	34.9273	55.4884
ARID4B	18.7508	25.3578	27.8558	12.3387	20.4122	28.5584	20.294	12.251	18.6301	15.6439	43.3364	14.594	22.1655	16.6204	18.2099	8.42826	13.1248	11.0428	17.9168	37.5653	30.9356
OPN3	0.801699	3.77881	3.97239	0.97025	1.89039	2.95635	4.68324	0.814372	1.56758	2.26067	6.31279	11.5108	3.99979	1.2397	1.49721	0.539663	1.72346	1.21177	1.08119	13.6122	21.804
SDCCAG8	14.0965	24.2639	22.7064	13.1075	18.9843	27.6715	15.6108	10.8524	16.7812	11.8278	25.2085	17.595	23.0613	11.8297	22.4769	11.3805	11.6854	7.72017	13.4155	75.7638	14.3496
PTPRN	0.823968	2.88383	0.53946	0.677344	0.80442	0	1.13917	0.655038	1.28622	1.04895	0	2.46659	0.562471	1.07161	0.598886	0.619025	0.909077	0.840423	0.617821	0.949685	0
HHAT	13.7848	13.5242	15.8896	9.1533	8.94917	10.8794	11.1807	5.04557	10.4104	8.15651	14.8862	16.8139	5.43722	2.62649	16.2822	3.82526	7.6514	1.19223	5.03082	2.11041	2.51585
KIF1B	20.7551	37.3406	44.1377	14.4805	19.286	41.2116	28.7745	11.1888	18.9316	14.0162	37.4928	26.7214	14.5826	14.6243	15.1406	10.1266	16.8558	13.8963	21.6017	51.3885	30.889
FOXC1	5.3892	5.171	1.37317	13.437	31.7746	2.89723	0.590678	6.1432	31.01	1.79045	12.3697	2.13771	10.8328	8.42576	17.1057	3.88875	3.99615	4.00667	21.1383	14.1398	32.3799
TBC1D22A	15.7222	18.2974	20.6466	12.119	14.741	28.381	16.7921	11.9677	14.7916	14.197	16.8483	24.7481	10.8953	13.5947	14.9347	4.04747	12.5756	8.26742	11.8489	14.0342	7.54754
SYNE2	80.7489	96.6083	168.41	74.6909	144.232	120.205	137.333	65.1498	142.63	50.6029	134.915	85.3851	44.5185	47.6549	92.6963	23.8721	81.173	15.9094	80.5153	265.49	168.003
PLEKHH1	15.9004	13.2756	24.1286	15.1762	21.2568	25.6612	18.9439	14.4817	22.2878	23.077	19.7061	23.3093	14.1659	28.5341	24.6666	8.38065	21.3823	44.1906	37.334	88.4263	13.8371
ATP9A	103.085	102.376	124.027	74.7459	84.7456	119.378	93.4538	57.8735	81.4541	43.9475	121.265	100.39	81.9958	81.7993	91.3675	17.047	85.3018	50.1322	82.9424	185.927	168.981
SPO11	0.37858	0	0	0.585811	0.683757	0	0	0.28326	0.422042	0.379793	0	0	0.604136	0.546309	0.168437	0.142852	0.454539	0.273626	0.35304	0	0
CBLN4	0.645813	0	0	0.421052	0.42232	0	0	0.442593	0.422042	0.506391	0	0.0411098	0.562471	0.693392	0.748607	0.58728	0.587112	0.684065	0.507495	0	0
CHRDL2	1.42524	1.88941	0	1.99542	1.26696	0.118254	0	1.25697	2.71313	1.21172	0	0	1.20827	1.5969	1.08548	0.825367	1.53407	1.79811	0.926731	0	1.30451
FAM168A	9.73173	21.3801	11.0344	7.41417	10.0955	5.55795	22.3614	7.87816	13.3044	6.565	11.4313	6.98867	7.8121	9.05612	7.7668	8.01558	7.85973	10.046	7.92134	23.5311	6.75551
RELT	1.84836	1.19331	4.95323	1.02517	0.904972	0.0591271	0.210957	2.46082	1.70826	0.994697	0.63981	0	0.583303	0.903511	0.598886	0.65077	0.795443	0.723155	0.750211	0.316562	0.698846
GALC	14.3638	41.4675	25.8451	12.54	11.7646	23.0004	34.1328	13.8089	10.4305	9.51292	46.5355	52.6617	10.7703	18.1122	12.876	5.82518	13.5604	15.3231	10.6574	32.2893	17.7507
NOP58	28.5049	69.7091	75.3283	21.9679	23.2075	70.1247	45.9885	22.8201	23.4133	27.3994	56.6871	55.9094	29.1235	20.7387	29.5513	15.6978	26.7041	17.5903	40.9747	96.7624	65.4586
C1orf144	25.3649	0	0	20.9977	20.6736	0	0	11.5959	18.1277	13.3651	0	0	24.8112	14.0359	13.4749	18.3644	21.2876	12.0005	12.6653	0	0
KCNH2	1.00212	0	0.0980837	0.732264	0.663646	0.709525	0.337531	0.495705	0.803889	1.04895	0.0853079	0.205549	2.16656	2.37434	0.711177	2.22214	0.833321	1.68085	1.50042	4.85395	2.93515
CUL1	38.8379	43.4563	45.0204	15.524	18.2	40.3247	44.5962	17.5975	21.0418	20.111	32.545	30.8324	28.2277	30.7194	27.2867	16.4756	28.3518	20.6392	27.5151	37.9874	51.8544
FAM114A2	4.03076	8.15428	14.4183	2.56292	3.66011	5.26231	2.86901	2.46082	3.97925	3.65325	7.54975	7.85198	4.85392	2.39535	5.37126	2.66657	5.01886	2.18901	3.30975	10.5521	6.01008
CYFIP2	9.88762	22.5237	29.327	4.54004	10.5379	7.33176	3.96598	2.01823	8.07909	4.93731	6.61137	7.07089	4.41644	4.89577	2.0961	8.42826	2.87874	1.6613	2.91258	15.617	1.53746
TAB2	38.7042	76.2723	74.6907	40.6773	51.6639	72.8446	79.1087	32.6988	41.8826	34.6154	66.4122	52.8673	29.936	72.449	45.8335	19.1898	37.026	53.9044	33.3402	63.5234	83.9081
C6orf72	19.9311	0	0	21.2174	22.2221	0	0	10.6931	17.766	11.9544	0	0	10.7494	21.0749	12.5953	7.95209	16.9126	10.9255	12.5991	0	0
EIF2AK2	19.5971	33.1143	31.681	27.3684	20.8546	42.2167	52.7391	15.5085	18.2483	15.9513	43.9762	28.9413	25.7278	17.2297	23.656	16.4121	16.4391	18.5284	35.5026	43.58	33.8241
USP36	37.3458	42.9591	64.6372	9.90387	11.5836	38.7282	18.1423	13.1893	14.2288	15.9875	19.109	17.0195	17.9157	10.2958	10.5179	10.6345	17.3103	10.2414	16.4605	26.4857	14.6758
MLL3	62.488	90.2937	88.4715	30.9748	41.6287	65.8676	78.8556	33.283	36.6574	43.2241	64.834	52.415	49.1225	51.8573	36.1577	23.8245	42.6319	49.8781	66.504	163.135	44.7261
MCOLN3	5.70097	9.8448	14.2221	2.63615	3.01657	1.5373	0.0421913	2.10674	3.55721	1.51917	1.45024	0	1.27077	6.87088	0.692462	0.603153	2.06436	10.9255	2.89052	0	0.326128
CCDC85A	1.33616	1.59108	0.735628	0.659038	0.663646	0	0	0.389482	0.58282	0.578733	0	0	0.979116	0.651368	0.54274	0.539663	0.871199	0.390895	1.08119	1.16073	0
PUM2	45.8305	78.5595	64.49	46.5354	56.8725	78.1069	82.1043	34.6639	44.1737	48.1252	74.8151	67.5435	62.7051	57.4465	55.1536	22.2849	49.6015	40.8094	68.7546	115.545	75.0561
MRPL43	9.90989	135.789	94.6017	6.27917	10.6385	73.3767	107.419	5.1872	13.0833	8.37354	71.9999	69.1056	14.6659	8.95106	7.65451	9.07903	9.7347	7.19246	15.1807	78.8239	131.476
ITIH4	0.579005	3.2816	7.25819	0.439358	0.341878	0.177381	1.81423	0.212445	0.623014	0.795757	0.511848	0.369989	0.499974	0.441249	0.205867	0.253959	0.473478	0.33226	0.286845	3.27114	5.54418
ITIH1	0.734891	1.29275	1.27509	0.732264	1.10608	0	0	0.42489	0.502431	0.524476	0	0	0.749962	0.735416	0.50531	0.444428	0.700747	0.429984	0.684016	0	0.838615
C4orf27	5.58962	32.3188	15.9876	2.87414	5.40972	11.4115	9.83058	4.35512	4.50178	4.7022	10.5355	22.1993	4.04146	7.37517	4.64137	4.28556	5.18932	1.70039	7.52417	16.2502	9.45772
ZFR	47.4784	63.0962	73.6609	33.1899	37.6871	58.0628	47.845	34.3098	43.1287	32.1558	53.1042	57.6771	37.2064	44.3771	37.4304	22.4119	40.1699	30.2943	35.282	107.948	65.7381
ZNF280C	12.2482	8.15428	6.3264	9.08008	11.4831	9.51946	7.93197	8.83417	13.7666	10.3268	8.31752	8.50974	9.49951	8.00553	10.2746	6.88864	11.1362	9.94827	15.0925	18.8882	4.84533
NPFFR2	0.823968	0	0	0.512585	0.462541	0	0	0.442593	0.663209	1.06704	0.042654	0	0.437478	0.651368	0.430449	0.333321	0.795443	0.37135	0.39717	0	0.512487
PHF21B	1.67021	0	0	1.13501	0.884862	0	0	0.70815	2.1504	0.669159	0	0	0.6458	1.26071	0.46788	0.428556	0.795443	0.644976	0.750211	0	0
TRAF1	2.29375	4.12686	1.86359	1.6659	2.77525	2.36508	2.86901	1.23926	2.69303	1.93514	1.74881	0.452208	1.8749	2.08018	1.44107	1.88882	1.87497	0.899057	2.38302	4.43186	0.279538
RC3H2	9.66493	25.3578	25.1094	7.762	12.4886	26.9028	16.9187	9.4715	11.1942	7.66821	21.2417	26.7625	15.395	12.8383	9.95648	6.57119	8.99608	12.235	13.1287	21.6317	16.3064
PCGF2	8.52919	8.4526	10.9854	7.35925	6.97834	11.7072	4.05037	7.86046	9.62658	4.14155	5.16113	1.39773	8.62456	19.3309	4.62265	2.39674	3.59843	9.90918	10.8781	41.4696	14.4428
IL17RB	7.46025	14.27	22.6573	5.74827	12.0864	13.008	46.1151	12.9768	11.3951	15.6258	14.4597	5.09762	9.85366	11.3044	11.0607	4.90458	18.4846	17.9225	9.44383	43.58	22.4097
TRAF3IP2	14.1188	14.5186	10.544	11.6979	14.1578	16.1417	17.8469	8.74565	18.188	15.1556	13.6493	21.5827	8.66622	12.5441	16.2073	8.95205	14.3369	7.54427	6.64157	11.5017	8.52592
GYG2	2.31602	0.84526	1.177	5.49198	4.28354	12.7123	4.17694	6.33794	6.67228	1.71811	3.02843	1.97327	0.833291	2.77357	5.50226	3.01576	5.51128	2.11083	8.84807	4.32634	9.17818
DCBLD2	9.70947	14.7672	29.2289	7.10296	10.9401	9.99248	28.3526	9.20594	10.3903	6.40223	17.4455	20.4727	4.35394	8.11059	8.83357	1.30154	8.69305	4.39756	9.24524	8.65269	16.2132
SERPINB3	0.267233	0.198885	0	0.366132	6.27447	0	0	0.123926	1.88914	0.108512	0.469194	0	0.374981	0.252143	0.580171	0.0952346	0.303026	0.214992	0.13239	0	6.05666
SOAT1	21.8463	23.8165	27.6596	14.2792	18.924	9.69684	12.4886	11.7907	16.9018	11.4842	26.6587	8.38641	4.85392	7.12303	8.21596	10.3806	12.5188	7.58335	13.239	12.8735	9.085
PKP2	18.9067	47.9809	56.9866	12.2654	13.7355	56.2299	37.5925	13.2247	11.9177	24.8493	42.8246	44.0697	18.0616	38.0735	45.7961	7.55528	19.905	38.7963	27.7799	36.6156	43.375
MSH4	1.42524	0.39777	0.441377	0.823797	0.643536	0.0591271	0.168765	0.531112	0.783792	7.12564	0.981041	0	1.14577	0.588333	0.636316	0.936474	0.965895	0.664521	1.87553	1.89937	0.745436
F7	0.890777	0	0	0.878717	0.764199	0	0	0.442593	0.94457	0.687245	0	0	1.16661	1.34476	0.374304	0.380938	0.662869	0.566797	0.595756	0.422082	0
GDI2	68.0553	187.3	190.626	65.9587	74.9719	217.942	243.233	62.8306	70.481	81.6194	239.673	322.342	88.6413	73.8778	72.5775	29.8243	79.2223	72.7846	100.572	212.518	271.478
PRDM1	13.4062	8.10455	10.495	11.0938	6.35492	16.6147	9.28209	6.1609	9.16434	8.31928	9.34122	10.9763	4.62476	20.7387	7.82295	4.44428	6.98853	7.89607	7.72276	8.01957	5.87031
ATG5	35.9874	22.7723	25.6979	36.6315	28.9591	29.8	27.8463	36.0271	17.7057	39.1549	22.2227	23.5148	9.93699	29.2906	31.0298	40.7287	49.3364	46.3601	29.2141	8.23061	34.29
TMCC3	2.62779	1.29275	1.27509	0.750571	2.07138	11.8845	5.8224	1.46941	2.25089	3.9607	5.16113	9.45526	4.5206	13.6367	10.5741	2.9364	4.43175	11.1405	5.8693	20.26	4.70556
PITHD1	16.2344	73.3388	99.7511	11.7895	13.7757	42.2167	87.2938	13.2424	13.0029	18.212	47.4739	53.7306	18.2491	14.12	7.05562	6.61881	15.0945	6.72339	20.5205	45.9015	23.7608
MTA3	4.14211	36.3959	13.9279	5.89473	8.0442	28.1445	41.685	5.1872	6.63209	7.68629	38.5165	20.4727	6.83298	10.4639	11.6221	5.66646	7.51883	10.1046	8.36264	108.686	35.6877
USP13	8.39557	6.46375	5.98311	3.99084	5.59072	2.77897	2.9112	3.91253	6.12966	4.26815	5.03317	3.86433	5.39556	3.31988	4.30449	4.63475	6.60975	3.12716	6.59744	6.75332	2.09654
ATP11B	43.3363	45.6938	56.6433	43.405	46.2541	73.1993	75.5225	41.3205	48.0726	53.3338	70.635	57.3071	47.7684	61.1656	63.8562	32.967	58.2946	53.5916	98.7189	84.6275	60.1008
LAMC2	88.0087	44.6496	145.409	63.5056	129.23	83.7239	40.8834	65.5392	101.089	60.1701	184.223	61.8292	156.7	177.067	247.976	51.8235	55.1318	52.2431	197.239	201.122	469.438
CDK14	16.7466	15.3638	27.1692	3.78947	10.0754	5.26231	5.61145	3.20438	6.31053	2.58621	2.60189	0.205549	15.8325	3.78214	0.935759	5.98391	6.26885	4.78846	1.80933	16.6723	0.931795
SEC61A1	28.3267	69.1622	80.3796	30.9565	33.4035	109.03	106.702	27.3877	31.6129	32.9154	81.2558	95.0048	47.2267	48.9997	38.7404	39.5859	36.7419	33.6951	40.9306	156.804	124.488
PPP1R12A	19.3967	39.5781	32.3186	11.1121	18.0793	26.8437	23.5006	11.8792	14.3293	11.8098	33.1848	32.3123	15.3325	21.159	13.0445	8.36477	12.8028	15.4012	23.1903	55.6094	41.2319
RASGRF1	4.00849	0	0.0490418	0.951943	3.57967	0	0	0.637335	3.6577	5.26285	0	0	4.95808	5.21095	0.580171	12.6503	5.77643	7.17292	0.772276	0	0
CAMK2B	1.15801	0.298327	0.196167	1.15332	0.844641	0.118254	0.0843826	0.672742	1.60778	0.795757	0	1.06886	0.666632	1.89107	0.711177	0.58728	0.909077	0.664521	0.838471	1.89937	0
CROCC	2.9841	2.13801	1.81455	2.65446	3.47912	1.41905	1.81423	2.14215	4.05964	1.84471	1.45024	0.246659	2.22905	1.99613	1.62822	1.47614	2.53784	2.13038	3.22149	3.5877	0.419308
POLR3E	19.3967	19.3913	19.0282	9.4279	16.9934	21.3449	15.3998	8.67483	14.872	13.2204	18.6398	15.7451	15.2909	10.9682	16.3196	14.8566	16.4013	10.0851	16.5046	38.515	14.536
ATP2B4	34.0499	32.3685	36.6833	22.9931	27.9737	36.8362	27.1712	20.3239	21.5844	31.559	33.1848	53.3606	70.9964	51.7943	50.6433	12.1107	24.4883	26.0336	76.8083	177.169	75.6151
ZC3H11A	37.7244	187.449	229.32	18.2883	26.566	149.237	187.583	19.8105	25.0613	41.506	237.369	141.336	42.1437	54.0215	45.5153	19.4914	28.4465	37.8777	61.3408	267.6	194.466
RIOK2	3.7858	15.3638	15.3501	4.48512	6.05326	15.9052	12.7418	5.2049	5.20518	8.84376	12.1137	23.8026	7.14547	5.75726	5.68942	4.53952	7.25368	6.05887	5.33974	15.0894	16.0269
YIPF1	13.4285	52.8039	38.7431	12.119	16.1688	27.8489	38.9426	5.48816	16.6807	10.6523	25.1232	24.7481	22.728	16.5994	8.49669	14.0154	16.2308	13.6813	14.5408	30.3899	44.1671
TMEM48	9.24181	18.0985	9.56316	9.64758	10.9602	12.5349	11.1807	10.0557	9.86774	12.2981	15.3128	20.3494	11.7286	8.74094	7.50479	9.50759	10.4923	11.4532	14.8718	30.9175	20.0336
DGKG	1.44751	0.546933	0.53946	1.61098	2.31271	0.946033	0.421913	0.956002	1.88914	0.976611	1.19431	0.287769	1.62492	1.51286	1.68437	2.17452	1.60982	1.13359	4.19235	6.01467	4.61238
FLYWCH1	3.58538	6.11571	5.68885	3.47825	3.03668	3.31112	1.64546	2.65556	4.24052	3.23729	1.87677	1.97327	4.31228	2.05916	5.53969	3.25385	3.01132	2.32582	2.60367	16.2502	4.89192
UNKL	1.02439	2.5855	0.931795	1.26316	1.97083	2.1877	2.27833	1.23926	2.00972	2.38727	1.79147	1.27441	1.3541	1.765	2.76985	1.25392	1.43937	1.19223	1.30184	16.7778	4.47261
TBXAS1	4.11984	14.4191	8.97466	7.17619	9.02961	17.5607	6.70842	4.49675	9.64667	4.53943	24.2275	10.0308	3.24983	5.98839	6.045	4.85697	5.01886	3.79168	5.47213	72.9147	13.744
PARP12	6.61402	11.1873	15.1539	11.6247	14.3388	27.1393	36.2002	5.38194	12.4201	8.97035	32.417	20.226	19.374	26.2438	5.98886	9.71393	7.51883	23.9618	19.1524	53.71	32.9389
ALDH18A1	13.228	29.783	39.5277	22.7368	14.1578	78.0477	54.5112	6.49727	13.4852	22.9865	38.3886	94.1415	30.8526	30.8244	17.0495	45.4428	22.4997	30.2161	30.8248	62.9958	41.0456
TARBP1	22.8484	33.164	46.6878	27.0205	18.1196	33.1703	35.3563	23.9709	21.3835	29.1537	35.0616	21.0893	29.2485	19.9193	34.0055	14.1106	33.1813	12.4109	23.3669	56.348	33.8707
PET112	1.55886	1.83968	7.79765	1.83066	1.50829	8.69168	6.7928	1.22156	1.62788	1.3564	4.39336	12.0452	2.08323	1.82803	1.1042	1.26979	1.28786	1.38768	1.58868	14.2453	4.5192
MXD1	14.6755	24.0651	26.0903	42.6178	48.3859	168.985	113.621	82.1808	47.9319	41.6326	131.118	152.682	101.036	277.651	32.1153	67.1087	29.9996	158.254	91.9891	167.672	190.179
CDK17	13.473	11.1375	10.2007	7.10296	13.1724	7.68652	12.1511	6.83364	13.3647	8.86184	8.78672	6.65979	10.9994	8.38374	7.86038	4.60301	7.9923	9.30329	14.7394	11.7128	10.11
DNAJC25	3.71899	6.26487	8.53328	2.56292	4.24331	6.50398	6.45527	3.54075	3.57731	2.966	2.77251	5.13873	3.229	2.03815	3.85533	1.74597	4.48857	3.43987	4.74398	10.13	2.56244
SLC2A3	8.93004	8.99954	2.1088	1.28146	2.15182	9.10557	0.295339	3.38141	3.55721	1.62769	0.0853079	0.986636	1.45826	6.24053	3.89276	1.5555	3.40904	2.61899	1.67694	0.422082	1.21133
PSD	1.20255	0.546933	0.392335	1.1167	0.904972	0.118254	0.548487	0.867483	1.58768	0.813843	0.042654	0	0.895787	1.02958	0.767322	0.999963	1.19316	0.566797	0.750211	0	0.139769
CTDP1	5.65643	7.45818	7.16011	3.78947	4.38409	5.32144	4.3879	1.50482	5.788	2.78515	0.895733	7.19422	4.27061	3.50898	2.26454	1.61899	3.27647	2.34537	1.45629	9.81342	3.58741
CSDA	48.9482	168.157	194.255	34.5263	22.745	104.951	80.7964	23.0149	29.1812	13.6002	110.175	87.9339	22.4363	18.6796	12.221	12.5551	24.7155	15.6162	4.9205	153.11	219.997
STYK1	8.93004	6.5632	12.1133	6.33408	6.5158	11.4707	14.3872	4.01875	7.31539	6.04052	24.0568	8.87973	8.14542	13.3005	6.45674	6.49183	5.64386	6.76248	3.06704	12.4514	14.8155
WNK1	58.4349	73.4879	88.0792	37.2173	63.1872	91.1148	82.1465	40.9133	72.953	61.9606	90.1705	79.4653	67.3924	77.6599	95.0731	27.9831	49.2038	74.4263	97.9466	239.637	114.285
RPS17P5	0.890777	0	0	2.12357	2.07138	0	0	2.54934	4.44149	0.488306	0	0	2.22905	1.36577	2.52655	0.872984	1.02271	1.25086	4.72191	0	0
CCAR1	43.4699	43.7546	56.5943	26.6544	42.5337	49.1937	37.2971	37.4611	43.9527	37.274	42.9952	37.6566	40.5604	36.6657	29.7571	25.8086	31.7041	37.995	53.9931	148.045	42.9091
OGFR	3.38495	7.35874	3.53101	2.39817	3.11713	4.84842	3.67064	1.80578	4.18022	2.55004	2.26066	3.53545	2.95818	3.46696	2.62013	2.20627	2.25375	2.69717	3.44214	7.703	4.47261
GNA15	2.02652	0.745818	0.882753	6.24255	6.53591	1.06429	3.4175	3.94793	10.4104	2.45961	4.2654	3.24768	6.08302	2.77357	0.617601	1.8412	3.29541	3.30306	4.01583	7.1754	7.96684
CREB3L3	0.979854	0	0	0.842104	0.462541	1.71469	2.70024	0.601927	0.803889	6.98096	0.042654	2.63103	1.27077	4.68565	0.149721	0.857112	1.49619	5.82433	0.750211	11.1852	0
PIGV	1.95971	2.78439	7.69957	2.81922	3.33834	7.68652	19.619	0.796668	3.21556	3.27346	8.57345	14.3884	3.8748	2.79458	0.917044	1.31741	3.29541	1.62221	2.75813	15.0894	4.14649
PTPRU	14.7424	23.4684	26.1393	3.16704	7.80287	0.768652	1.9408	3.61156	8.86288	1.50109	0.895733	0.781087	13.5826	1.5969	2.28325	5.03156	2.36739	1.19223	7.28146	3.5877	8.52592
SNRNP40	3.65218	25.2086	22.6573	6.00457	5.79182	30.2731	37.6347	6.33794	6.5718	4.52135	27.6398	14.1418	5.83303	4.49654	3.38745	3.58717	7.23474	3.04898	4.94256	12.0293	10.6225
RIMBP2	1.22482	1.39219	1.37317	0.695651	0.744088	0	0	0.601927	1.20583	2.11599	0.341232	0.287769	0.583303	0.651368	0.524025	0.365066	0.85226	0.723155	1.01499	0	0.232949
COL11A1	0.601274	0	0	0.622425	1.95072	0	0	2.00052	1.18574	0.596818	0	0	0.666632	1.15565	2.48912	0.507918	0.662869	0.508163	0.48543	0	0
QSER1	26.8569	38.7328	37.0756	18.7643	30.6886	28.7358	35.1454	19.0315	23.6544	28.0324	32.2037	26.0225	21.978	20.8228	23.4876	13.9519	22.9353	23.6687	40.0701	55.2928	44.1205
BRP44L	22.1358	0	0	14.81	18.6022	0	0	20.2885	13.1838	22.5344	0	0	11.9994	13.6997	15.6646	16.9994	14.5074	17.7075	18.6008	0	0
ACAA1	2.71687	58.8202	37.2718	1.99542	1.93061	55.4612	21.0535	2.76178	3.01459	2.83941	30.9668	46.0019	3.97896	2.43738	2.84471	2.1904	2.89768	3.96758	3.66279	98.2397	96.4873
BCAT1	1.15801	1.78996	0.490418	0.823797	1.3474	0.177381	0.0421913	1.82348	1.447	1.01278	0.042654	0	0.979116	1.65994	0.860898	0.761877	1.07953	0.957692	2.05205	0.105521	0.139769
HDAC7	15.5218	45.5446	25.4037	10.5812	27.0084	22.1135	11.0119	11.0294	25.6039	8.57248	13.8625	7.27644	19.8115	15.2546	12.3707	9.87266	9.7347	12.0982	14.254	54.5541	25.9971
LZTS1	1.82609	0.348048	0.147126	0.988557	1.38762	0.532144	0.63287	2.60245	1.22593	0.90427	0.895733	0	0.833291	2.31131	0.860898	0.634897	1.07953	1.50494	1.03706	0.105521	0
PRDM6	1.98198	3.2816	1.02988	0.695651	0.663646	0.295635	0.0843826	0.265556	1.40681	1.77237	0	0	1.06245	0.357202	1.64694	0.571408	1.43937	1.13359	0.529561	0	0
WNT8A	0.979854	0	0	0.567505	0.844641	0	0	0.531112	0.743598	0.632989	0	0	1.20827	0.966547	0.692462	0.349194	0.85226	0.37135	0.684016	0	0
SPAG4	2.13786	6.91125	1.91263	2.32494	2.15182	1.89207	0.759444	2.19526	3.11507	3.50857	1.91943	9.86636	2.49987	1.2397	1.19777	0.999963	2.02648	1.03587	2.6478	16.5667	15.7939
NCKAP1	60.4169	99.691	100.291	46.4988	66.8071	142.615	146.995	39.6564	56.4531	56.4083	153.256	139.075	82.1	85.4343	78.2856	30.5227	63.446	88.909	89.1206	111.219	175.597
MRPS35	14.8314	54.4944	35.7515	17.1716	14.741	80.7676	82.7794	20.8019	17.8664	28.1228	111.668	118.273	29.7901	24.9621	22.5144	15.2375	26.0602	34.0469	28.6183	27.0133	76.9196
GUCY1B3	4.32027	7.65706	9.17083	1.04348	2.55403	4.3754	0.337531	3.39912	1.94943	2.07982	1.74881	0.739977	5.99969	4.6016	4.24835	1.8412	1.49619	4.18257	3.06704	12.8735	0.372718
SFSWAP	23.1157	54.395	56.3981	8.62241	13.9366	28.381	19.9987	16.553	15.6156	13.564	25.8483	27.9958	14.6034	21.9364	14.9347	8.71397	15.7195	16.5739	17.1225	140.976	20.5461
TNK2	1.67021	4.12686	3.13868	3.24027	3.21768	4.67104	1.60327	2.79719	4.26061	2.24259	1.62085	3.61767	8.72872	6.95493	4.34192	2.80942	1.96967	4.808	5.49419	13.5066	8.66569
MON2	26.6565	26.8992	41.8817	13.2174	16.571	23.2961	26.4961	10.516	13.8872	15.047	17.6587	15.9095	22.8322	19.3519	13.5498	10.2218	17.8028	18.8802	23.2786	44.3186	19.2881
CDH3	1.20255	1.44191	0.392335	7.32264	11.3825	2.1877	1.56108	2.88571	9.16434	1.55534	20.6872	17.6361	16.3325	7.75338	0.804753	12.6979	1.26892	6.52794	9.57622	54.9762	47.2886
ARSF	0.423119	0	0	0.933637	0.502762	0	0	0.531112	0.703403	0.687245	0	0	0.833291	0.756428	0.655031	0.396811	0.909077	0.469073	0.948796	0	0
GPBP1	42.8464	84.3769	82.8317	21.8032	27.7123	40.029	52.0641	24.1479	20.2982	23.095	60.2274	53.6895	34.5191	29.2695	27.9043	15.3645	27.5185	19.3102	31.9943	108.686	67.4153
DGAT2	1.04666	5.51905	0	1.33638	0.884862	2.48334	1.72984	0.619631	1.00486	1.66386	1.49289	1.80883	1.49992	1.72297	1.21649	0.952346	1.26892	1.46585	1.41216	21.4207	8.29297
ZNF285	2.36056	7.55762	0.196167	2.12357	2.59425	8.5143	7.04595	1.54023	2.65283	2.13408	5.28909	1.31551	3.35399	2.33232	2.03995	1.12694	3.52267	2.404	7.74482	6.6478	0
CS	30.9099	196.051	142.418	21.1624	30.1054	134.218	101.344	19.2263	27.9553	29.1898	136.706	164.768	33.29	31.812	21.5786	25.9673	34.4881	44.8942	28.3094	131.795	125.093
LTK	0.734891	0.348048	0	1.57437	1.62895	1.41905	5.61145	1.18615	1.28622	3.41814	1.6635	6.33092	0.854123	2.98369	3.48102	0.380938	2.87874	5.62888	4.45713	1.26625	0
MRPS24	5.92366	76.5706	154.923	8.0366	7.17945	84.4335	83.1169	7.02838	9.88784	4.93731	80.5307	104.049	8.54123	4.43351	3.64946	7.11085	8.84456	7.62244	8.14199	91.6974	117.266
ELMO2	254.005	23.1701	20.5976	5.80319	8.72796	13.5401	12.8684	3.52304	8.76239	7.37884	14.7583	9.49637	8.18708	6.7238	7.16791	5.2379	6.72338	8.32605	9.31144	19.2047	17.8439
WAPAL	55.5399	61.8034	70.5222	31.5972	37.0838	65.2172	44.2165	21.5277	30.7689	34.8144	65.5165	45.1797	45.581	60.4512	30.5432	34.967	40.2267	44.3665	54.8757	78.8239	52.1805
VMP1	1698.15	1601.12	2505.45	767.285	979.683	669.673	403.687	1008.09	1255.41	676.014	751.606	491.55	454.331	760.693	619.042	384.002	913.528	611.398	1464.74	661.72	695.771
APPBP2	25.6544	29.8327	33.7898	20.1922	17.4559	15.6687	19.7877	12.0385	16.2989	13.4917	18.7677	16.5673	9.52035	18.9737	9.18915	8.57112	15.5301	16.5153	21.05	6.85884	16.0735
POLD1	1.6034	1.19331	2.89347	1.50114	2.07138	2.01032	0.379722	0.725853	2.39157	1.13938	0.725118	2.71325	1.08328	2.03815	0.598886	0.746004	0.946956	1.36813	2.75813	5.06499	3.02833
SEZ6	1.40297	0	0	1.31808	1.16641	0	0	0.832076	0.94457	1.01278	0.127962	0.0411098	1.37493	1.34476	1.44107	0.71426	1.2121	0.625431	1.78727	0.316562	0.0465897
EIF4B	58.2568	255.865	271.692	42.2699	53.7151	311.363	304.621	30.9992	51.3886	54.636	367.208	415.292	70.8089	50.0713	62.8456	28.3799	60.965	50.8358	36.8486	244.28	207.837
SLC6A16	1.67021	1.34247	0.490418	1.35469	2.21215	0.0591271	0.675061	1.82348	1.56758	1.483	0	0	1.27077	0.819463	1.17906	2.25389	1.78028	1.54403	0.639886	0	0.0465897
GLTSCR1	7.14848	3.9777	2.1088	5.52859	4.84663	2.71985	2.36271	2.69097	5.44635	2.20642	1.70616	2.9188	3.27067	5.27398	3.21901	1.36503	3.56055	5.49207	9.02459	6.96436	3.72718
SPHK2	1.87063	4.07714	1.76551	3.11212	2.99646	1.83294	1.05478	0.832076	2.61264	1.17555	1.53554	0.493318	5.41639	1.97512	1.68437	1.3809	2.5189	2.50173	3.55247	11.7128	4.61238
RPL18	48.7478	1196.64	935.718	84.9976	56.6915	1515.84	1248.44	44.8082	57.6791	45.3943	1410.74	1727.52	48.9142	46.8145	38.1228	16.9994	77.9534	75.4622	94.3721	997.064	1065.83
CA11	5.58962	7.35874	1.86359	3.93592	3.94166	1.35992	0.337531	2.30149	4.84343	2.31493	1.19431	3.49434	4.54143	2.01714	6.26959	1.34916	3.31434	1.93493	2.18444	5.17051	1.25792
ISOC2	3.58538	9.54647	1.66742	3.6064	5.49017	0	22.6989	4.2666	11.9177	8.35545	21.2843	18.0472	10.0203	9.51838	4.99695	9.53933	6.19309	8.30651	10.3926	29.8623	19.0552
U2AF2	13.9184	9.49675	6.96394	9.24483	9.9547	10.5837	4.80981	9.9318	12.1387	9.0427	8.10425	6.20759	10.6661	12.2079	15.6833	4.42841	12.5566	15.1472	20.2778	20.26	8.66569
EPN1	10.912	11.1375	17.9493	13.8764	13.474	10.5837	31.7279	6.10779	18.0473	8.62673	21.2417	18.7461	13.8743	32.0011	8.19725	3.88875	11.212	22.8673	15.6	85.1551	16.9121
MED29	17.9714	31.1752	25.4037	16.7688	19.9094	17.9746	22.5302	18.8722	22.0266	9.89271	13.3933	11.1819	16.9991	12.8803	16.9372	51.0934	10.8142	14.0136	26.0367	35.9825	16.6791
AHRR	1.75928	0.248606	0.53946	1.02517	1.26696	0.0591271	0	0.778964	1.28622	0.922355	0	0.12333	0.999949	1.05059	0.655031	0.825367	0.890138	1.32904	1.05912	2.11041	0.372718
GSC2	1.40297	0	0	1.04348	2.69481	0	0	1.50482	2.49206	1.66386	0	0	1.33326	1.93309	2.39554	1.63486	1.32574	0.7427	1.14738	0	0
ZNF275	7.8611	10.8392	15.6934	5.65674	5.89238	8.86906	14.7248	6.1609	6.02917	6.13095	10.3649	7.23533	4.37478	7.18606	8.21596	5.93629	6.55293	6.95792	10.3485	9.81342	4.84533
MTMR1	8.26195	6.91125	12.3095	6.68191	9.71337	7.09525	11.476	8.01979	11.998	7.77672	8.74406	12.1685	10.187	15.1075	11.2291	7.98384	9.03396	8.3456	10.7236	8.01957	9.45772
GPC1	9.66493	27.3964	25.4527	1.95881	1.26696	5.43969	1.09697	1.34548	1.4671	1.03087	1.6635	0.781087	4.56227	3.92922	1.75923	1.79359	2.27269	4.6321	1.96379	17.4109	9.64407
ADCK1	2.31602	2.68494	10.0536	2.30663	2.41326	16.4373	4.64105	1.3986	2.63274	3.20111	6.82464	10.1541	4.4581	2.22726	1.83409	1.0952	2.57572	1.50494	2.02998	4.43186	5.26464
HAGH	9.41996	22.822	33.5446	15.048	20.5931	35.2989	14.2607	7.32935	19.2933	7.63204	15.2275	23.3504	7.18713	8.44678	10.6302	14.7614	8.59836	5.51161	12.9963	42.2082	35.2218
RNF4	18.595	51.3123	61.9399	11.6613	11.7646	76.0965	52.486	10.817	14.2891	16.9098	50.9288	58.7049	18.3949	20.6967	12.8199	6.55532	15.0377	13.9158	17.2328	53.8155	60.753
CASP8	10.3553	33.5121	12.9961	10.1602	16.0482	40.1473	29.7871	10.0026	15.3141	10.6885	70.4217	34.4912	20.9781	10.2958	18.397	13.063	10.2082	9.90918	24.0729	73.2313	25.1585
LIMCH1	17.9714	20.1868	34.6726	5.96795	7.38055	2.71985	3.67064	3.8063	6.47131	1.75428	0.42654	4.85096	5.04141	2.35333	1.38492	0.555535	2.38633	1.50494	6.99461	0.211041	6.84869
C12orf11	6.10182	0	0	6.15102	5.38961	0	0	4.10727	5.56693	9.06078	0	0	7.66627	6.09345	5.09053	5.57123	5.87112	7.32927	7.94341	0	0
TM7SF3	23.2715	35.849	36.9776	20.8512	26.9078	57.8854	35.9048	13.8797	29.965	21.3227	41.3317	39.3832	20.6864	19.1208	37.3181	10.5234	31.6851	14.5608	24.8011	32.6059	43.4682
DLX3	0.846238	0	0	0.842104	0.683757	0	0	0.584223	0.94457	0.70533	1.32227	0.0822197	0.416645	3.04672	2.62013	0.52379	0.965895	1.17268	5.428	0	0.279538
SPA17	4.49842	16.7063	38.0074	3.78947	7.07889	22.9413	4.30351	6.05468	5.40616	3.52665	14.8009	28.7358	8.93704	2.45839	4.94081	1.74597	4.356	3.81122	5.20735	2.63801	16.9587
TSPAN32	0.979854	0.696097	0.441377	0.823797	0.925083	0	0	0.938298	1.4269	0.632989	0	0.0822197	0.729129	1.53387	0.655031	0.746004	0.909077	0.781789	0.48543	1.79385	0
WISP2	1.55886	0	0	1.72082	1.36751	0	0	1.00911	1.70826	0.741501	0	0	1.10411	1.5969	1.79666	0.730132	1.11741	1.13359	1.23564	0	0
DMRT3	0.75716	0	0	0.91533	0.663646	0	0	0.849779	0.964667	1.13938	0	0	1.10411	1.11363	0.692462	0.825367	1.26892	0.957692	0.595756	0	0
ST3GAL6	1.02439	2.28717	0.686586	3.89931	5.42983	1.47818	9.57743	3.8063	6.93355	1.84471	5.80094	4.02876	1.12494	1.70196	1.90895	0.71426	2.85981	1.3095	12.2682	4.32634	22.596
ATP2C2	14.3192	14.4689	14.7616	8.91532	10.3167	15.3139	10.2103	4.37282	10.1692	14.197	7.29383	11.5519	11.6661	22.6088	19.2205	11.6504	5.71961	18.118	14.0775	54.7652	10.9486
NGFR	0.668082	0	0	0.805491	1.06586	0.0591271	0	1.32778	1.18574	0.922355	0.810425	0	0.708297	0.651368	0.486595	0.619025	0.909077	1.01633	0.816406	0	0
CDON	3.29587	3.92797	3.53101	1.3913	2.1116	0.295635	0.0843826	1.3986	3.09497	1.80854	0.21327	1.97327	2.20822	1.42881	0.991905	1.69835	1.49619	0.684065	4.0379	1.05521	0.372718
TAF2	21.4677	21.7779	27.0221	11.2403	13.5947	25.7794	17.1719	13.384	13.6058	13.9258	17.6161	24.9537	17.8949	16.6204	10.3308	13.7614	14.4505	16.4958	25.1983	30.2844	25.6709
HIPK2	54.4487	69.8583	66.1084	48.4576	70.7688	69.8882	59.7007	52.5447	72.6314	58.1084	67.5212	59.527	51.2474	41.0782	48.3787	42.5857	56.4007	47.4937	49.2491	167.778	42.816
HIPK2	54.4487	214.994	268.063	48.4576	70.7688	160.471	136.531	52.5447	72.6314	58.1084	195.185	129.167	51.2474	41.0782	48.3787	42.5857	56.4007	47.4937	49.2491	727.248	115.682
TNPO3	16.5684	18.2974	21.7746	10.929	15.6862	20.3988	28.0994	10.516	14.8519	20.2918	19.6635	22.7749	21.2906	16.5784	14.5978	13.4598	20.227	13.5836	19.4172	54.1321	33.5446
MEF2BNB-MEF2B	0	0.646375	0.196167	0	0	0	0.717252	0.0531112	0.160778	0	0.127962	0.12333	0	0	0	0	0	0	0	2.21593	0
RFXANK	2.62779	23.2198	25.0604	3.29519	2.6747	14.5453	11.2651	1.50482	3.17536	1.95322	20.3033	9.82525	4.18729	6.03041	1.81537	2.95227	3.59843	2.59945	3.11117	46.8511	10.669
TMEM161A	5.25558	17.1538	14.8106	3.29519	4.00199	12.2984	12.4886	1.92971	6.10956	2.87558	6.3981	11.4285	4.47894	5.77827	4.58522	4.22207	5.58704	3.24442	4.76604	25.1139	8.29297
LPAR2	12.7381	25.6064	35.212	16.421	18.5017	54.5743	33.964	18.6597	31.1708	13.8534	26.5734	39.1366	11.1036	17.734	22.8325	5.01569	27.5375	10.6323	13.7024	24.0587	10.0634
CTSA	34.6957	108.243	85.7742	58.0136	81.5883	138.298	128.051	57.5726	77.1533	47.0039	100.109	119.26	68.1632	66.9859	75.1415	80.013	47.897	91.6843	49.5801	239.954	164.788
SUGP2	29.1952	37.7384	48.7476	20.302	25.118	41.5663	18.311	18.4296	18.1478	25.5908	14.0758	17.8828	29.2902	32.3793	12.8199	16.9359	25.0754	29.8448	30.7586	110.691	19.0086
SLC12A2	23.8951	77.0678	114.66	89.8305	122.573	210.847	307.997	62.2817	158.205	61.0382	261.895	233.668	74.9128	26.3489	68.7221	123.075	186.721	12.5477	80.5373	274.776	353.197
SNX24	8.55146	17.5516	22.8535	5.30892	7.17945	23.71	26.5383	5.24031	5.38606	7.66821	9.29857	11.0585	5.47889	6.03041	3.27516	3.60304	7.10217	13.779	8.9584	18.4661	11.0418
EYA2	16.4348	44.7491	85.4309	10.8924	4.4042	5.55795	12.3199	14.0214	6.27034	1.08512	11.7725	10.7708	2.72903	2.96268	1.04805	8.55524	6.4393	1.40722	4.89843	52.0217	2.7022
CNN2	20.4433	37.8875	21.4313	24.7688	37.1843	31.633	29.7871	22.8201	41.4606	18.5194	26.7867	8.18086	47.0393	49.2098	30.8052	16.1581	19.5262	40.0862	31.2661	73.7589	30.7492
ABCA7	1.58113	0.348048	0.441377	2.05034	1.38762	0.473017	0.168765	1.69956	2.1705	1.64577	0.511848	0.657757	3.8123	2.1222	1.70308	2.46023	1.81815	2.54081	2.75813	14.3508	0.698846
SNCAIP	1.33616	0.348048	0.245209	0.713958	0.904972	0.0591271	0	1.96511	1.20583	0.578733	0	0	0.562471	0.756428	0.46788	0.349194	0.681808	0.644976	0.48543	0	9.22477
DDX20	5.61189	7.11013	12.0643	5.21738	5.81193	10.8794	12.3621	3.96564	6.35073	5.58839	14.7583	17.7595	5.62471	5.52612	2.05867	3.69828	7.2158	7.68108	6.53125	9.91894	5.82372
BTBD1	25.3649	33.711	53.897	13.6384	16.933	43.9314	37.5503	15.2606	16.2185	17.5067	46.6634	49.6196	46.456	22.0205	18.3222	16.301	26.4011	24.255	38.9227	24.5863	43.0955
FAR2	3.22907	2.18773	0.980837	2.05034	4.72597	13.2445	5.56925	5.02786	1.52739	6.45648	12.4976	12.1274	7.66627	10.1067	11.6783	13.7773	2.38633	14.9713	8.60536	2.53249	12.2997
BCAS1	21.8908	68.3169	61.4004	34.0869	35.4749	209.31	384.785	29.0164	35.1099	46.9497	87.6113	127.235	49.3725	40.4058	37.8795	17.9041	43.8251	39.5781	114.142	180.546	135.576
POU1F1	1.44751	0	0.147126	1.04348	1.40773	0.354762	0	0.619631	0.502431	1.66386	0	0	0.874955	2.92065	1.04805	0.507918	1.00377	0.899057	1.61075	0	0
CHI3L2	1.13574	0	0.147126	1.08009	1.30718	0.118254	0	0.814372	1.64797	0.886184	0	0	1.27077	1.44982	1.06677	1.57137	1.76134	0.820879	1.3901	2.11041	0
SBNO2	12.315	8.40288	6.08119	7.15788	10.015	4.78929	7.97416	6.05468	11.8574	3.11069	4.64928	6.33092	7.72877	10.2958	6.08243	5.98391	3.90146	3.85031	5.78104	23.2145	6.47597
PMS1	5.76778	8.35316	10.4459	4.50342	6.47558	5.91271	5.90678	5.29342	5.54684	6.78202	6.52606	6.82423	5.8122	2.81559	5.4274	3.30147	6.74232	3.90895	10.172	11.6073	4.00672
HMG20B	7.81656	34.4568	23.2949	3.56979	5.63094	32.6381	14.0497	3.06275	7.2953	3.29154	28.4929	12.1274	5.95803	7.94249	4.45421	3.06338	5.58704	4.6321	4.98669	77.7687	13.5576
CALCRL	4.00849	1.98885	2.99155	1.06178	2.27249	2.71985	1.72984	1.57563	2.1906	3.2192	2.09004	1.2333	2.20822	5.31601	2.84471	1.11107	3.10601	5.10117	2.62574	0.211041	1.58405
TAF11	21.0223	23.5678	45.4127	13.2357	19.0648	28.7358	25.1882	11.9146	15.3744	12.1172	15.9099	15.3751	15.2076	24.2477	6.25087	11.3647	15.227	17.6293	26.3236	43.791	15.2348
ANKS1A	19.7752	27.7941	29.6703	11.7711	14.6002	21.5814	14.767	9.13513	15.716	10.5257	19.0663	16.9373	21.2697	16.7465	9.6196	7.20609	11.193	19.5838	21.3369	20.8931	26.463
AP3D1	26.701	38.2853	43.5492	26.4347	32.9008	40.1473	20.9691	28.9102	38.1044	26.7121	22.5213	34.6556	30.4359	37.0019	36.1952	25.7292	24.2799	37.78	38.018	106.048	26.1834
ZNF76	4.32027	11.1375	17.3118	4.39358	7.58166	13.1262	11.4338	4.2489	5.36596	6.42031	6.31279	6.28981	5.99969	6.84987	4.17349	3.01576	5.77643	3.38124	6.35473	31.2341	9.92361
SLC9A3R2	28.1931	21.7282	40.2143	16.0549	14.9019	12.3576	32.0232	13.0654	22.8104	5.46179	9.46918	13.1963	6.81215	5.27398	7.89781	3.93636	9.37486	3.63532	7.6345	11.2907	2.51585
NTHL1	3.13999	8.65149	10.1026	1.72082	2.77525	8.33692	1.05478	0.973706	2.41167	1.32023	4.22274	11.1408	0.854123	4.0763	4.52907	3.17449	2.36739	1.07496	1.56662	21.4207	10.4827
UHRF1BP1	8.30649	9.54647	6.08119	7.26772	10.8396	6.56311	8.35388	9.4892	10.5711	6.54691	6.82464	7.89309	9.35369	9.58142	8.81485	4.99982	7.61352	11.2187	14.938	8.54717	11.0418
GNAI3	47.7456	51.9089	60.0272	33.1899	33.3432	38.4326	42.6132	33.6725	34.5672	30.1483	52.3791	38.9721	51.539	79.1307	24.1052	28.4593	38.5979	52.4971	48.8299	35.877	77.8048
IPO5	20.4656	55.1408	60.8119	20.7048	29.2004	47.1243	43.5414	18.4119	29.0204	23.5653	60.4407	77.8209	25.2279	16.1371	29.1583	8.3489	27.4428	9.10784	32.3694	35.4549	33.2185
OAT	5.99047	43.158	40.2634	10.5263	14.7209	76.7469	101.512	11.2596	13.8068	12.8768	62.1042	67.5435	10.687	15.3807	13.0632	15.1106	17.8028	25.7209	14.2099	32.0783	36.0139
WDR3	4.65431	4.07714	7.30723	7.56063	7.17945	15.6095	10.8432	5.45275	7.81782	13.0034	21.6256	21.7882	11.8327	5.56815	3.23773	7.85686	9.98091	6.48885	10.0175	14.8784	11.1349
PKN2	50.1285	43.0586	57.6732	34.032	46.7167	64.0938	39.9974	39.798	40.8577	31.6133	73.2795	52.6206	56.3513	48.5374	26.0328	29.3005	41.363	45.1679	66.5702	89.0594	64.2006
WDR18	3.00637	15.0655	4.41377	2.30663	2.55403	10.8794	9.99934	2.24837	1.66807	1.68194	7.29383	5.75538	3.60398	1.87006	2.7137	1.90469	2.44315	1.73948	1.89759	13.8232	7.03505
TRAM2	8.12834	11.6348	10.8873	7.26772	10.0552	12.4167	11.2229	5.6652	8.42074	10.3629	10.5355	21.4593	15.77	18.4064	25.958	7.98384	10.8332	18.372	17.7623	9.60237	6.52256
NTN1	1.62567	0.39777	0.196167	1.40961	1.93061	0.41389	0	0.655038	1.76856	2.2245	0.682464	0	1.39576	2.96268	2.957	1.8412	1.7424	2.63854	1.65488	0.211041	0.559077
GLP2R	1.67021	0.248606	0	0.933637	1.02564	2.36508	3.67064	1.09763	1.4872	1.37449	0	0	1.54159	2.1222	0.991905	0.682515	2.14012	6.31295	0.948796	0	0
MCM10	1.29163	1.09387	0.245209	1.15332	1.22674	0.354762	0	1.38089	0.984764	0.94044	0	0.616648	1.49992	1.68095	0.898329	1.17456	1.09847	1.0945	2.60367	7.1754	0.931795
DGKA	9.10819	9.69563	16.5271	8.78717	13.7757	38.0187	6.96157	7.64801	18.6904	14.7396	21.1564	25.7348	25.1445	52.7818	12.4082	7.52353	7.9923	49.8781	23.764	113.329	128.401
ERBB3	64.6258	161.097	206.711	82.636	115.454	193.819	165.685	47.5876	102.194	60.0797	258.696	200.246	117.598	73.5836	55.5841	101.441	87.2904	74.5827	118.908	395.808	192.695
ROPN1	0.512197	0	0	0.604118	0.442431	0.177381	0	0.531112	0.562723	0.542562	0	0	0.395813	0.693392	0.318158	0.698387	0.340904	0.410439	0.4413	0	0
ANKRD44	10.0658	18.3968	30.0627	2.36155	3.94166	4.1389	8.60703	4.2843	3.85867	4.44901	7.03791	6.49535	5.2289	5.02184	2.48912	1.39677	3.56055	3.3226	3.57453	24.5863	4.56579
KARS	30.2419	71.9963	60.7628	32.3844	39.7987	69.5334	49.9967	27.5824	43.1488	26.2781	99.725	77.7798	41.3937	33.0307	33.9868	43.4429	30.1132	29.4735	29.17	78.7184	29.4447
ADAT1	6.27998	7.15985	9.71029	5.80319	5.42983	10.5246	7.67882	3.70008	6.49141	9.22355	8.0616	6.12537	10.7911	5.90434	8.30954	4.72999	6.74232	5.9416	6.2444	7.59748	1.39769
PDIA5	7.5716	32.1199	31.9753	3.89931	5.67116	23.6508	33.078	3.75319	6.35073	7.0533	15.2701	23.8026	4.6456	6.49267	4.69751	5.31727	6.89384	5.35526	7.28146	16.1447	25.2982
TBC1D22B	22.7371	11.3364	22.9025	6.75514	9.5726	12.2984	10.2103	6.49727	12.5407	8.97035	8.57345	5.67316	10.7703	11.2203	16.3009	4.53952	11.9695	10.5542	10.3044	6.12019	10.3429
NDUFB4	21.0223	194.509	214.019	23.9817	23.4689	251.29	292.766	13.3132	21.8859	18.8811	236.858	274.655	23.5196	22.4197	26.8189	29.9195	30.7761	28.418	31.5309	90.2201	303.625
SPEN	105.045	90.1942	140.162	29.199	41.4276	49.5485	35.736	34.8587	40.5964	32.0473	53.0615	40.8632	48.06	34.7116	18.1912	23.5864	28.92	30.0207	51.3012	128.946	30.3299
MYLK	1.73701	4.12686	2.50113	1.75743	3.59978	14.2496	10.1259	2.15986	2.63274	3.23729	1.83412	3.98765	3.47899	3.99226	4.86595	2.36499	3.18177	2.61899	2.53748	13.7177	4.5192
ZC3H15	85.2696	90.9401	118.24	56.7139	55.7865	105.305	76.7882	65.911	54.4635	56.5168	99.4691	110.544	67.5174	64.9897	70.8744	24.6975	54.3931	48.8227	77.7571	52.8658	122.578
MAP2K4	37.8135	49.7212	46.933	18.929	25.7012	31.3965	43.668	23.4752	25.5235	21.9195	31.0521	23.7204	15.3534	32.7995	21.5599	8.71397	24.7534	27.7535	17.63	4.53739	22.6426
TMEM206	2.02652	5.22073	3.87431	2.23341	2.8758	2.77897	8.94456	2.31919	5.66742	6.11286	3.75355	2.30215	4.22895	2.98369	2.18968	2.79355	2.42421	3.24442	4.81017	5.17051	4.89192
SNAP91	0.601274	0.348048	0.245209	0.695651	0.945193	0	0	0.407186	0.703403	0.596818	0	0	0.666632	0.840475	0.430449	0.253959	0.624991	0.70361	0.551626	0	0
SLK	173.278	169.251	246.092	56.3477	64.2128	139.422	83.5388	36.4343	62.1206	58.7233	146.772	88.5095	222.301	134.476	59.3084	43.4111	59.5824	74.6609	140.797	167.039	253.308
CYB5R4	9.77627	10.5906	9.46508	4.92448	7.07889	5.79445	9.53524	10.1442	6.06936	7.86715	13.0095	14.1007	6.39551	10.1698	4.04248	4.39666	9.52637	6.25431	5.03082	4.43186	5.40441
COL17A1	2.49417	10.4912	1.61838	14.2792	33.9666	145.098	3.71284	3.3283	30.4674	22.5706	65.6018	148.859	242.675	234.009	149.216	5.20616	17.7649	146.37	107.435	198.906	80.0412
GSTO2	8.99684	67.8694	48.5514	11.0572	12.7702	55.6977	46.6636	4.86853	12.2392	13.1481	38.9004	66.8446	21.0406	9.43433	12.483	5.11092	15.6816	9.59646	16.4826	62.0461	28.5129
SEC61A2	14.3192	40.4233	29.1799	5.76658	14.198	2.8381	10.0837	6.79824	15.2538	10.2544	5.11848	6.61868	17.02	10.8842	9.88162	4.93633	10.1892	9.53783	18.8435	35.1384	5.35782
PRKCQ	2.27148	0.994424	0.343293	2.01373	2.23227	0.827779	0.843826	1.25697	1.52739	2.26067	0.127962	0.12333	0.812458	2.10119	0.748607	0.793622	1.49619	0.644976	3.77312	0	1.58405
TLE2	14.5197	29.0869	42.4702	2.06865	3.74055	5.0258	4.43009	2.72638	3.71799	1.95322	8.82937	1.31551	4.22895	2.39535	0.991905	0.380938	2.74617	1.44631	2.31683	4.32634	7.08164
ASB1	8.99684	18.6952	13.7317	6.31578	7.25989	9.04644	7.25691	4.08956	7.2551	3.87027	11.4313	8.26308	12.7077	28.6812	6.43802	2.88878	4.82947	17.8052	6.95048	29.8623	8.71228
FAM107B	29.8633	90.592	122.654	17.8123	15.9074	67.6414	209.438	14.4108	15.9371	21.3227	44.1042	61.4181	24.4571	14.0149	17.5923	8.65048	29.2799	9.71373	12.1137	67.1111	44.6796
ME1	1.62567	2.48606	0.343293	3.45995	2.71492	15.8461	24.9351	2.24837	2.67293	13.5821	1.06635	12.4974	1.85407	3.46696	2.54526	0.746004	8.82563	1.50494	3.0891	2.74354	1.77041
TBC1D1	27.6586	44.3513	41.048	20.8695	23.107	40.7977	37.719	15.5262	20.9614	14.396	65.0047	53.6072	27.5611	23.2181	26.4633	8.9838	16.8747	16.828	22.2636	93.0692	41.6046
CDK13	19.7084	35.2523	36.0458	11.5332	22.9461	20.2806	26.032	10.7816	20.3183	17.5067	24.6966	18.9927	17.7908	18.9107	16.9934	9.63457	16.8937	19.4861	28.508	57.6142	23.388
MTHFD2	4.00849	11.4359	1.81455	5.76658	5.38961	8.57343	11.0963	3.66467	6.14975	6.1852	6.44075	15.3751	6.458	6.66077	5.14668	5.22203	7.51883	5.92205	9.92926	29.8623	30.6095
SLC9A7	4.877	4.57435	5.10035	8.78717	8.36597	6.38572	4.93638	4.76231	8.68201	4.25007	5.11848	3.45323	5.72887	3.63506	6.9059	7.99971	8.10594	3.98712	8.69362	14.6674	6.10325
FOXJ2	10.578	20.336	18.4397	13.016	14.5198	36.4223	22.488	8.69254	13.6259	12.081	17.7441	27.9958	16.5825	18.4064	20.83	6.47595	16.0793	16.2026	18.3802	42.7358	11.3679
YBX1	100.791	477.473	548.435	80.2562	83.7602	491.346	410.226	96.9457	83.7854	85.3811	456.995	574.181	108.578	112.897	49.2209	105.933	118.597	117.855	121.446	482.44	1078.6
PDE4A	3.22907	8.05483	4.70802	5.69335	6.63646	5.26231	17.636	6.32023	8.19967	3.56282	7.67771	4.43986	4.12479	8.82499	7.80423	3.65066	6.04158	6.82111	7.14907	2.00489	4.14649
PPP2R5A	13.6734	47.2849	29.2289	12.0091	17.1543	43.8132	61.5149	11.8615	16.5199	26.676	132.739	55.1694	23.5405	27.7147	24.6292	10.7298	19.4505	24.04	22.1533	43.58	93.0863
CTNNA2	0.957585	0	0	2.67276	0.703867	0	0.548487	0.637335	0.984764	0.94044	0.042654	0	0.6458	0.840475	0.636316	0.539663	0.662869	0.644976	0.573691	0	0
ELAVL1	9.88762	13.9717	15.8405	7.17619	8.4263	14.0131	15.8639	5.02786	7.19481	6.22137	12.5829	16.6906	10.2078	10.569	10.2185	7.82511	7.80291	9.96781	7.96547	20.3655	7.7339
TIE1	0.913046	0.0994424	0.147126	1.04348	1.16641	0.236508	0	0.672742	1.62788	0.777672	0.042654	0.575538	0.708297	1.30274	1.04805	0.793622	1.3068	1.13359	1.08119	0	0
DIP2B	30.6427	32.3188	30.7492	16.4393	23.3684	35.7128	23.7537	13.5788	19.4943	15.9694	36.5118	27.7903	26.6236	24.5209	26.9311	18.5231	20.1133	22.7305	30.6262	42.8414	45.2852
SMARCD1	10.6225	25.0098	17.7041	9.00685	13.5746	14.0131	14.4716	7.29394	11.6765	7.10756	10.7061	8.92084	13.791	12.6492	11.3414	8.57112	12.2347	13.31	12.6212	25.747	16.5859
KDM4A	5.70097	7.11013	9.26891	9.61097	10.8194	19.9258	15.3576	10.5514	12.2392	10.1278	17.2322	24.2959	12.541	12.6492	11.0607	9.42823	12.3294	10.1633	10.7457	21.8428	12.4395
NFYC	13.5621	40.7217	62.5774	9.51943	12.2473	45.8826	38.8582	6.26712	9.40551	11.1768	44.4028	50.7707	11.7911	6.74481	5.55841	10.8567	9.84834	9.42056	13.6362	59.9357	43.0489
ZMYND12	2.36056	1.54136	2.55018	2.52631	1.7295	3.4885	2.78463	1.04452	2.35138	4.12347	4.2654	1.02775	1.2916	2.54244	2.15225	2.1904	2.15906	0.762244	1.52249	1.47729	0.745436
SLC9A3	1.42524	0.248606	0	0.659038	1.62895	6.3266	9.19771	0.619631	4.07974	3.36388	0.767771	3.28879	8.31207	26.4119	26.5381	0.841239	3.33328	8.54105	2.47128	213.257	0
NGEF	4.92154	8.60177	11.5248	4.24713	6.95823	13.1262	8.43826	2.54934	5.94878	6.00435	11.5592	12.4563	7.66627	4.39148	7.78552	2.28563	7.59458	5.10117	2.93465	26.3801	7.50095
ASPM	1.42524	0.546933	0.441377	1.17162	1.3474	0.473017	0.379722	2.95652	1.30632	2.71281	0.981041	2.05549	4.20812	2.26928	3.08801	2.55546	1.34468	4.4562	10.7015	11.8183	5.68395
CD84	3.89715	3.13244	4.65898	5.63843	14.8214	8.04128	22.0239	6.1786	8.0188	28.7377	7.33648	6.20759	13.916	16.3052	21.5225	2.68244	9.16653	18.8216	48.0576	13.9287	0.745436
ELOVL1	21.8463	87.211	73.0723	26.6544	30.5076	85.7934	55.1019	23.723	30.9899	28.0685	71.0189	101.911	29.2277	36.9179	22.1026	24.0785	30.7382	39.7931	31.5089	172.632	114.285
SPI1	1.73701	0.149164	0.294251	2.25171	3.76066	0.295635	2.9112	4.56756	4.98411	1.3564	0.0853079	0	1.16661	3.38291	0.935759	1.46026	0.965895	0.801334	2.02998	11.5017	0.978384
ZNRD1	2.49417	0	4.46281	4.39358	5.00751	15.1365	3.54407	1.22156	4.64246	3.97879	5.97156	3.98765	2.29155	3.02571	4.1922	1.87295	4.6969	4.41711	6.86222	3.16562	6.01008
ZNRD1	2.49417	0	4.46281	4.39358	5.00751	15.1365	3.54407	1.22156	4.64246	3.97879	5.97156	3.98765	2.29155	3.02571	4.1922	1.87295	4.6969	4.41711	6.86222	3.16562	6.01008
ZNRD1	2.49417	0	12.7999	4.39358	5.00751	0	35.1876	1.22156	4.64246	3.97879	13.5213	17.8828	2.29155	3.02571	4.1922	1.87295	4.6969	4.41711	6.86222	1.16073	0
ZNRD1	2.49417	0	4.46281	4.39358	5.00751	15.1365	3.54407	1.22156	4.64246	3.97879	5.97156	3.98765	2.29155	3.02571	4.1922	1.87295	4.6969	4.41711	6.86222	3.16562	6.01008
ZNRD1	2.49417	0	4.46281	4.39358	5.00751	15.1365	3.54407	1.22156	4.64246	3.97879	5.97156	3.98765	2.29155	3.02571	4.1922	1.87295	4.6969	4.41711	6.86222	3.16562	6.01008
ZNRD1	2.49417	0	4.46281	4.39358	5.00751	15.1365	3.54407	1.22156	4.64246	3.97879	5.97156	3.98765	2.29155	3.02571	4.1922	1.87295	4.6969	4.41711	6.86222	3.16562	6.01008
ZNRD1	2.49417	108.541	0	4.39358	5.00751	0	0	1.22156	4.64246	3.97879	0	0	2.29155	3.02571	4.1922	1.87295	4.6969	4.41711	6.86222	0	41.1853
ZNRD1	2.49417	0	4.46281	4.39358	5.00751	15.1365	3.54407	1.22156	4.64246	3.97879	5.97156	3.98765	2.29155	3.02571	4.1922	1.87295	4.6969	4.41711	6.86222	3.16562	6.01008
MPPED2	0.935315	0.546933	0	0.549198	0.583204	1.3008	0	0.796668	0.864181	0.524476	0	0.0822197	0.583303	1.05059	0.655031	0.619025	0.814382	0.840423	0.948796	0	0
CLDN18	7.72749	305.686	9.26891	230.114	185.881	2116.39	2060.54	587.764	343.763	913.873	1096.29	1245.55	633.468	1241.38	928.722	229.547	956.69	1210.52	607.053	1656.46	596.255
ZBTB11	15.7445	21.8276	25.3546	9.08008	14.56	17.4425	16.1171	7.93127	14.0078	13.9619	14.0758	15.6217	11.8536	11.4095	8.83357	9.20601	9.64001	13.1536	18.998	36.5101	13.9303
ATXN3	9.33089	7.90567	11.0835	5.91303	8.46652	7.80477	6.91938	7.84276	7.45607	6.07669	9.04264	7.60532	6.60383	5.58916	5.52098	2.1904	7.82185	4.98391	10.7898	19.7324	7.68731
GOLGA5	24.4295	41.368	40.8519	24.2562	37.9485	66.7545	78.9821	30.6983	39.0288	28.159	60.9099	52.9495	20.0823	32.4213	38.4223	16.1264	31.8745	32.8351	48.9623	78.0852	77.1526
FGFR2	25.1422	106.155	202.2	10.8558	22.4634	23.3552	35.7782	12.7998	15.294	15.3545	24.4834	46.1252	21.3322	7.54327	17.7046	11.2377	12.9922	2.03265	10.9663	78.7184	10.3895
LRRC40	8.32876	8.60177	18.0474	6.82836	9.13017	11.8845	8.56484	6.88675	9.22463	6.14903	10.5782	4.68652	7.89543	7.83743	3.85533	6.25374	7.02641	10.2805	10.7015	13.2956	4.42602
ISOC1	11.8919	29.2361	20.7937	16.2197	16.008	22.9413	13.2481	13.1893	12.5407	14.7758	21.6256	22.0349	17.8533	14.099	9.35759	8.22192	12.0453	14.5804	9.20111	14.7729	12.2065
EML1	3.7858	2.13801	1.81455	1.22654	1.66917	1.3008	1.56108	1.31008	1.90924	1.70003	0.0853079	1.15108	1.43743	3.44595	1.70308	1.96818	1.70452	2.2281	1.27977	1.05521	0.232949
TRMT11	15.6109	48.3787	53.4556	15.048	19.8088	35.5945	24.5975	11.7199	19.8159	15.9694	32.1184	35.4367	13.8743	15.3597	14.2235	10.1742	18.1437	7.85698	9.73067	54.2376	32.3333
THUMPD1	12.6045	20.9326	22.1179	9.09838	11.6842	21.3449	29.7027	8.30305	9.54619	12.0449	23.8862	20.596	15.3117	7.37517	7.59836	12.0789	10.5491	4.39756	8.05373	17.833	14.9553
C9orf30	3.38495	0	0	3.80777	5.53039	0	0	2.93882	6.35073	3.16494	0	0	5.35389	6.09345	4.21092	3.55543	5.96582	2.95125	5.18528	0	0
KIF26A	0.979854	0.248606	0.0980837	0.988557	0.683757	0	0	0.619631	0.844084	0.795757	0	0	0.583303	0.651368	0.430449	0.444428	0.568173	0.527708	0.595756	0	0
ATG2B	13.6734	20.684	25.796	12.8146	17.295	17.3834	26.3696	9.15283	12.3799	11.9544	23.6303	13.9773	12.291	19.2469	10.7799	7.63464	13.6172	13.7399	17.9389	30.1789	9.78384
ARFGEF1	35.5197	44.8982	53.5537	22.5903	35.8168	56.5846	47.9293	21.156	30.1659	32.7888	53.744	48.7152	45.3727	43.2635	25.4152	17.8089	27.7079	40.438	76.4332	99.2949	59.6814
ACSM2B	0.823968	0.646375	0	0.878717	1.00552	0	0	0.336371	0.884278	0.144683	0	0	0.499974	1.02958	0.486595	0.238087	0.795443	0.351805	0.375105	0	0
ZFAT	5.94593	9.89452	10.0536	2.36155	4.44442	7.33176	7.51005	4.12497	11.777	3.79793	4.18009	3.78211	6.20801	4.18136	5.80171	3.61892	3.52267	4.78846	6.53125	17.4109	2.98174
MTFR1	11.2015	11.585	10.7892	7.85353	10.5379	10.5246	8.77579	6.97527	7.65705	6.90862	5.84359	18.0061	10.2703	6.03041	5.74556	7.38068	6.40142	7.50518	10.6133	13.7177	9.92361
STAG3	13.0944	1.49164	1.02988	3.29519	9.61282	0.0591271	0.0843826	2.74408	6.81296	2.73089	0.127962	0.0411098	5.54138	4.22339	2.54526	2.1904	3.80676	4.24121	3.94964	0.105521	0.0931795
FECH	3.71899	7.55762	4.60993	6.24255	6.47558	5.20318	6.41308	6.69201	7.13452	3.50857	4.13744	6.65979	5.77054	5.52612	3.21901	3.26972	6.59081	3.26397	2.07411	14.6674	5.451
MYO9A	14.3192	16.5074	16.429	8.91532	13.0517	12.3576	14.4716	9.0112	10.1692	11.6108	13.0095	15.4573	18.8949	11.6616	10.6302	7.85686	10.5301	12.4109	24.3598	34.6108	24.1335
DDX3Y	0.979854	31.1255	47.7668	1.00686	0.723978	50.3763	41.0522	0.619631	0.663209	0.488306	51.9952	0.0411098	3.79147	10.7161	0.54274	0.365066	0.757564	5.53116	14.1878	2.42697	0.419308
PFKP	39.4837	38.9317	132.119	16.3478	17.2749	47.2425	23.0787	13.2247	15.716	18.2843	21.8815	67.7079	24.7696	27.4625	18.4719	7.44417	19.7914	24.9195	21.4472	102.144	90.1511
IDI1	137.825	319.409	262.913	44.4301	35.8771	199.731	81.0073	66.1235	15.2538	48.6859	182.986	144.501	56.0596	33.3669	24.5917	8.50763	18.7687	67.3902	53.287	41.5751	163.483
SP100	23.6278	79.8522	94.1113	26.691	25.9425	86.8577	65.6075	15.774	21.4839	17.5067	82.5354	65.4058	24.7071	21.0539	16.4881	16.0312	12.9733	16.0658	38.5917	202.389	58.0974
KLF6	752.194	932.123	791.535	241.116	98.5414	262.702	139.822	272.638	232.083	67.2777	462.497	381.993	133.306	249.285	143.396	42.3794	217.08	174.964	229.145	363.624	317.602
PPAP2A	18.9735	21.6784	58.8012	16.1281	26.0431	50.6128	19.5346	9.08202	19.7355	10.0916	35.1042	31.819	12.7702	10.548	9.43245	15.3328	19.0906	16.4762	8.18612	104.149	36.5729
NEO1	68.1221	65.4828	99.8982	34.3066	49.874	27.1985	27.4244	30.7868	36.577	24.0355	32.3317	28.078	27.6652	20.9068	32.2275	35.6654	30.3026	23.7273	67.4307	0	42.4898
TRAM1	49.8612	143.943	108.186	58.0869	81.9302	112.164	116.406	35.8678	66.9439	37.1474	208.237	132.086	80.0584	66.9859	59.0838	44.5539	42.6319	41.513	76.6539	89.6925	239.984
PHKA1	10.5557	6.66264	11.1815	5.93134	3.96177	10.1699	9.36647	5.24031	4.96402	7.36075	7.42179	12.3741	7.43712	10.7581	5.78299	2.39674	9.20441	6.56703	7.32559	10.2355	7.03505
TNFRSF1A	116.202	178.101	168.41	75.1486	82.815	193.523	63.7511	76.4979	94.2962	36.9846	142.805	110.873	50.1224	79.1307	35.4278	32.0623	83.8813	72.5109	68.6884	193.103	110.464
CACNB1	2.62779	6.01626	3.38389	6.84667	3.90144	1.89207	1.22355	1.57563	7.61685	3.52665	3.62559	1.6855	6.54133	2.87863	2.78856	3.26972	2.178	2.14992	3.79518	20.9986	6.01008
EVI5	26.4115	24.3634	18.2436	21.4004	20.2513	40.8568	22.7411	17.4913	20.8408	27.7068	24.8673	35.3956	33.4566	25.8866	11.2291	19.3644	32.9541	26.3463	23.6758	55.3983	20.1268
STOML1	1.87063	5.66822	3.18772	2.81922	3.13724	4.49366	7.13033	3.61156	4.14003	2.31493	7.37914	11.1408	4.37478	3.21482	1.12291	2.17452	3.90146	1.28995	2.84639	15.406	6.61574
PKM2	64.8931	0	0	162.27	288.566	0	0	87.8991	330.037	121.642	0	0	359.294	147.714	199.654	99.8218	85.1502	143.947	255.491	0	0
DHX29	15.0987	20.1868	15.6934	11.5332	17.476	16.733	19.7033	10.2505	13.9877	16.1322	32.417	21.1716	17.9366	14.0359	15.5897	13.8408	12.7081	13.0559	15.622	22.2648	19.6609
DNTTIP2	44.0489	90.592	116.769	24.1098	21.2166	67.5822	59.0678	30.5212	21.5844	17.3439	66.7961	94.6349	28.686	14.8764	8.66513	9.11078	15.1134	12.0396	21.8444	65.6338	73.0061
METTL22	4.25346	3.48048	7.55244	3.20366	6.03315	7.45001	3.37531	5.94846	6.99384	9.54909	5.28909	5.59094	8.87454	4.66464	3.64946	5.6982	6.49612	3.61577	6.11201	24.1642	8.85205
TP53BP1	30.1305	23.4187	49.238	17.3913	24.8968	29.7409	20.4628	17.987	25.3024	16.0417	24.0142	20.2672	22.853	14.141	15.9266	15.7137	18.3331	12.5282	23.5434	78.6128	47.4749
TRO	3.80807	15.6125	17.3608	0.512585	0.82453	3.4885	0	0.938298	1.00486	1.53726	0.170616	1.6855	0.958284	2.10119	0.598886	0.380938	0.681808	1.68085	0.684016	0.633124	0.0465897
RRP15	8.35103	15.0158	9.41603	7.17619	8.72796	15.6687	12.9527	6.26712	7.79773	9.94697	17.3175	10.9352	8.37457	7.58529	10.6302	5.04743	9.03396	5.60934	7.30352	3.5877	10.0634
RHOA	304.668	572.092	568.934	362.654	279.335	959.81	1091.91	358.359	298.203	353.099	1111.05	1243.04	503.016	589.635	432.489	102.885	382.191	498.215	612.371	629.641	1473.12
DHX8	14.052	19.0432	17.8512	9.53774	17.6771	20.5171	16.2015	10.8701	16.9621	12.4247	16.2938	19.1572	25.1029	24.1216	22.6828	12.6345	13.7119	20.5024	20.4322	83.2557	21.9904
PMS2P4	1.80382	10.9884	8.14095	1.22654	2.93613	15.4913	9.07113	0.902891	1.54749	3.11069	9.42653	3.741	2.22905	2.68952	3.01314	2.82529	1.49619	0.586342	2.40509	5.27603	2.2829
PRKCZ	5.63416	12.3806	10.495	2.12357	2.8758	20.5762	14.556	2.56704	2.9342	3.72559	10.2796	17.965	5.1664	8.67791	1.64694	2.6507	4.37493	5.88296	4.08203	38.1985	8.71228
ZFY	1.64794	8.4526	13.7808	1.64759	1.44796	9.40121	8.52265	0.902891	1.84895	0.741501	9.34122	0	1.79157	4.43351	1.27263	0.428556	0.928016	5.43343	10.4368	0.105521	0
IARS2	28.5717	26.4517	38.694	28.3386	36.4804	73.7315	47.1699	28.8925	25.0813	56.0466	98.8719	59.7326	37.0398	42.507	51.7849	34.586	35.5677	38.8354	36.3852	37.1432	51.7612
SYT1	1.82609	0.596654	0.343293	0.805491	1.06586	0.236508	0	0.371778	0.924473	1.21172	0	0.12333	1.37493	1.21869	1.16034	0.682515	1.02271	0.996781	0.706081	0	0
NAV3	1.95971	0.994424	0.882753	1.46453	3.31823	1.77381	0.464105	1.62874	2.65283	3.8341	1.19431	1.10997	1.79157	2.56345	1.62822	0.825367	2.178	2.09129	1.36803	6.12019	0.0465897
IDH3G	14.6087	54.5939	38.9883	16.6224	14.1176	35.4762	50.7562	14.2338	14.5303	14.0343	27.9384	30.0102	11.9994	16.6834	6.84976	14.9995	17.4997	28.4962	14.6512	70.3822	59.6349
ROGDI	17.5706	31.4238	32.858	12.9794	16.1085	20.1032	21.6863	11.2773	23.6745	7.08947	5.41705	18.1294	22.5197	11.6196	5.55841	10.5076	10.4165	1.54403	5.27354	30.812	14.7689
PDZD4	1.75928	0.447491	0.147126	1.13501	1.20663	0	0	0.938298	1.18574	0.994697	0	0	0.979116	1.84905	1.02934	0.920601	0.814382	1.05542	0.948796	0	0.279538
ATP2B3	0.77943	0	0	0.713958	5.12818	0	0	0.796668	0.783792	0.379793	0	0	0.562471	0.819463	0.486595	0.365066	1.6477	0.547252	1.01499	0	0
ROCK1	46.8771	59.914	56.3	29.7299	38.9741	55.4021	46.7058	38.3109	34.527	40.3123	51.9952	38.7666	44.2894	66.7127	44.748	14.9201	32.5563	60.6473	113.789	101.933	27.255
CBFB	39.0606	44.3016	34.0841	22.0778	33.3231	33.3477	17.636	29.6715	36.8985	20.6535	50.8435	28.4069	27.3528	54.2737	45.7961	11.5551	29.7912	33.7733	21.4472	38.8316	26.2766
PDK3	4.23119	9.24814	10.0045	13.3455	11.1814	7.27263	6.75061	2.21297	11.8775	7.95757	7.20852	6.86534	6.97881	3.59303	10.7051	12.2218	6.36354	6.1175	10.7457	16.3557	5.96349
HYAL2	9.10819	71.0019	48.9438	6.84667	5.06785	63.6799	27.9307	4.65608	6.59189	5.13625	34.5071	37.3688	8.41623	7.081	5.40869	2.22214	9.58319	6.78202	5.05289	58.0363	28.28
HDAC4	6.30224	6.96097	7.74861	4.10068	4.14276	5.55795	5.65364	2.67326	3.75818	3.03835	8.40283	9.00306	3.9373	2.98369	5.0531	2.50784	3.67419	2.65808	3.92757	21.2096	6.75551
RASSF1	10.8897	21.579	37.5661	4.21052	4.76619	21.2266	5.23172	7.40016	5.54684	3.07452	23.417	14.6762	4.08312	5.61017	3.83661	1.31741	8.14382	4.20212	4.4792	37.2488	17.9836
FGFR3	12.3373	45.9424	57.3299	7.26772	16.7923	21.877	4.34571	5.2049	13.0431	7.65012	16.3365	17.1839	7.35379	3.55101	8.98329	4.0316	8.80669	2.91216	6.50918	40.0978	20.8722
IFI35	12.7158	19.5901	24.8152	11.6979	7.74254	21.2266	17.3406	4.07186	7.59675	3.58091	17.4028	25.1181	7.1038	13.6577	7.03691	10.3171	5.96582	10.1633	10.2823	92.5416	34.29
HEATR6	5.41147	12.7286	13.5355	7.34095	8.76818	11.7663	13.7544	10.2328	8.28006	6.49266	11.3033	10.1952	6.06219	8.50981	11.2853	7.52353	7.17792	8.42378	16.6591	5.90915	12.2997
COASY	6.10182	28.4405	39.0373	10.2334	10.2161	47.6564	18.3532	10.5691	12.8421	8.84376	26.872	22.3638	15.1242	11.1783	8.40312	12.2059	11.5339	13.6227	15.0042	126.308	44.633
PLEKHH3	1.82609	6.76208	3.82526	1.62929	1.9105	1.5373	3.75503	1.34548	2.04992	2.2245	1.40758	0.904416	2.43737	3.29887	1.75923	1.58724	2.72723	4.33893	2.25063	9.18029	2.56244
MEF2A	37.3903	56.4833	46.6878	19.9176	24.8968	30.1548	26.9181	17.1018	22.1271	29.6962	35.8293	33.8334	53.6847	47.8651	30.0192	11.2218	28.1246	25.9359	55.2067	62.8903	36.6195
OTUD5	23.1379	49.5223	53.8479	29.0892	34.8716	64.1529	33.7531	16.1812	34.2256	19.7673	40.436	29.7224	28.1444	43.0954	26.7253	27.0149	27.2155	37.0763	36.2308	193.63	42.7694
TFE3	17.3033	17.4024	22.1179	9.48282	13.8159	10.7611	4.51447	8.85187	11.9378	7.03522	6.99525	4.72763	11.1453	13.0904	8.19725	6.52357	8.44684	12.3914	10.9443	26.3801	14.6292
TBC1D25	6.92579	9.29786	8.82753	6.62699	7.23978	8.80993	4.68324	5.31112	9.30502	5.62456	8.18956	9.98969	9.24953	8.38374	6.43802	6.09502	5.45446	7.07519	7.50211	31.9727	11.0418
ACSL4	27.8145	19.6896	19.4206	13.437	19.3865	11.2341	16.539	10.4452	14.5906	7.37884	16.2512	7.56421	12.8327	12.5861	11.435	10.6504	6.4393	9.75282	14.5188	12.768	19.9404
INPP5A	8.57372	17.5019	21.1861	4.48512	4.74608	27.908	20.1675	4.56756	4.84343	7.19799	18.9384	24.2959	9.64534	18.2593	6.41931	5.14267	7.63246	9.0883	12.5329	32.9224	15.9803
GPKOW	18.7286	16.2091	11.1815	12.8695	19.8491	9.99248	7.34129	11.1888	16.6807	8.19268	9.81041	6.00204	14.9784	16.2422	9.002	13.5868	12.4809	19.1538	22.9697	14.6674	18.2632
GRIPAP1	17.526	16.8058	15.8405	11.6796	14.5198	24.5377	16.75	9.43609	17.6655	9.6576	12.2417	9.08527	14.3951	14.0359	9.75061	11.4758	13.7498	16.4762	16.6812	39.5702	11.927
FTSJ1	4.72112	13.2258	22.6083	5.254	8.06431	22.4683	17.8469	4.21349	8.58152	5.40753	17.8294	33.0523	10.437	12.439	6.86847	7.66639	10.2839	10.4369	8.56123	44.9518	53.485
PRR11	4.72112	1.88941	1.12796	2.54462	2.91602	1.3008	0.506296	6.32023	4.70275	2.31493	0.554502	2.13771	3.9373	2.50041	6.45674	4.4919	2.91662	15.4403	7.127	5.27603	5.77713
REEP1	31.2885	24.5125	3.38389	8.05491	6.5158	5.20318	0.464105	3.25749	4.84343	5.60647	3.7109	3.65878	27.1028	2.14321	1.02934	1.82533	2.00755	1.42677	6.22234	33.8721	15.8405
ATP11A	61.4859	85.3216	98.5741	26.1418	54.4994	55.4612	20.6316	20.8196	40.6969	19.3333	52.0378	55.8272	43.4353	26.7481	24.442	12.6979	23.2383	18.0789	36.2749	122.087	82.3241
POLR1A	4.63204	8.40288	7.35628	9.37298	9.35138	15.5504	7.7632	8.37387	8.7222	10.0736	9.04264	8.50974	10.8119	9.45535	15.9641	6.49183	9.75364	7.68108	10.7898	13.9287	11.7406
LAPTM4A	224.208	340.093	347.658	183.725	238.309	372.323	390.059	167.548	193.114	173.095	372.497	348.981	339.358	194.528	214.607	125.091	168.369	110.838	257.455	315.507	422.942
TTC7A	13.1167	15.6622	18.0964	11.7895	15.9878	28.4993	18.4798	6.44416	14.6911	11.0321	20.9004	23.8026	13.3951	23.8905	11.0794	5.30139	11.2688	29.063	15.953	44.4242	15.4212
IP6K2	18.4613	113.513	130.01	14.7185	22.5238	111.75	132.185	12.6405	18.6904	14.5226	98.5733	109.393	32.1858	33.8712	13.2129	5.34901	20.7004	34.9655	34.4435	314.979	160.968
STON1-GTF2A1L	0.111347	0	2.55018	0.0549198	0.080442	0	0.126574	0.070815	0.241167	0.0542562	0	0.945526	0.0624968	0.210119	0.0187152	0.0634897	0	0.234537	0.04413	0.316562	2.18972
SRBD1	8.79642	7.20957	13.8298	3.881	5.79182	10.9976	20.2518	6.05468	4.46159	6.83628	8.57345	14.5118	5.18723	5.1269	6.10115	3.74589	8.54154	4.08485	6.6857	11.7128	4.56579
CYFIP1	26.1443	52.5056	55.7606	17.5377	20.1105	59.7775	50.2499	13.9328	19.434	22.0642	60.1421	70.4623	28.8944	45.0705	37.9731	15.6185	11.3824	32.3856	23.3227	51.283	87.5421
KIF2A	19.3076	22.822	18.0474	15.5606	23.9516	22.2318	25.8211	18.0224	23.6946	22.1003	25.5924	20.0205	28.8319	24.0586	23.7496	13.1265	14.2422	22.2614	31.884	55.7149	39.2751
RASGRP2	0.801699	0.149164	0	1.29977	0.82453	0	1.68765	0.42489	0.984764	0.958526	0	0	0.729129	0.903511	1.38492	0.301576	0.738625	0.820879	0.728146	0	0
PSME4	31.7785	41.4178	60.7138	14.6819	19.2659	37.6048	45.6088	17.5267	23.9358	25.8079	39.4123	30.0102	28.9777	27.2524	16.9372	14.0789	33.2571	27.0304	21.4693	65.8449	40.6728
IFT80	4.74339	18.4466	21.6275	3.80777	4.6053	12.0028	24.1334	3.66467	5.50664	3.61708	12.3697	13.6485	6.70799	2.58446	2.22711	4.50777	4.05297	1.87629	4.17029	31.3396	12.1599
SIRT2	8.72961	28.2416	25.1094	4.57665	6.1337	23.3552	19.3236	4.95705	6.14975	4.28624	19.109	9.98969	4.35394	9.03511	4.11734	7.53941	4.50751	9.6551	10.7677	10.4465	13.8837
ERLEC1	24.8972	28.5897	41.5384	14.8467	23.6499	40.9159	87.7158	17.0133	23.1118	27.3632	41.2037	42.0554	27.7277	20.6337	34.9974	12.7456	30.6624	15.6749	38.1063	23.8477	52.3203
PPP2R5B	8.19514	4.82296	5.10035	2.25171	2.21215	2.01032	9.53524	1.96511	3.11507	2.36919	2.98578	0.657757	7.56211	3.7191	4.00505	2.69831	3.63631	4.31938	2.97878	9.49685	5.82372
PYGM	2.53871	2.03857	4.26664	0.951943	1.26696	0.41389	0.253148	1.34548	1.96953	1.33832	0.0853079	0.369989	1.16661	1.84905	1.25392	0.65077	1.47725	1.07496	1.30184	1.58281	0
PAGE1	0.356311	0	0	0.97025	0.120663	0	0	0.672742	0	0.452135	0	0	0.520807	1.17667	0.767322	0.269831	0.473478	0.762244	0.507495	0	0
PITX1	1.04666	0.84526	0	0.951943	2.03116	1.41905	0	1.55793	2.69303	3.45431	6.05686	4.97429	5.74971	7.37517	2.84471	2.99989	1.09847	4.88618	4.76604	33.1335	9.22477
TRPC7	0.823968	0	0.0490418	1.02517	1.66917	0.354762	0	0.212445	1.04506	1.7362	0.042654	0	2.10406	1.26071	1.31006	1.79359	0.984834	1.79811	1.54455	0.633124	0
MAST4	23.227	19.2421	27.7086	15.5057	24.0924	18.9207	17.5094	10.7285	26.1867	9.47674	23.545	6.65979	10.6661	12.9223	17.218	6.69817	16.8558	7.40745	7.48004	32.3948	32.3799
GPR116	2.85049	0.84526	0.78467	2.08695	2.25238	3.42937	0.63287	1.8766	1.92933	2.00748	0.938387	1.15108	1.49992	3.10976	2.26454	0.793622	2.178	3.45942	5.16321	0.316562	0.139769
SDK2	11.4242	0.944703	0.53946	13.492	13.1724	1.3008	0.590678	15.0305	14.8519	17.6333	0	0.164439	12.9368	10.8842	16.8249	20.1897	10.1324	17.8248	11.209	11.5017	0.0465897
ADAM7	0.445388	0	0	0.695651	0.442431	0	0	0.389482	0.58282	0.397879	0	0	0.479142	0.735416	0.50531	0.444428	0.473478	0.293171	0.507495	0	0
NUP133	9.77627	13.8722	16.5761	6.40731	10.0552	15.7278	16.2858	6.67431	7.51637	10.6704	19.7914	19.3627	11.1661	11.4725	17.6297	6.968	9.8294	8.71695	9.73067	11.9238	19.6609
NUCKS1	81.3502	107.497	127.558	54.2059	68.9388	77.9295	93.0741	44.578	57.5987	54.5817	163.322	82.343	54.3305	52.9079	84.1622	19.7294	54.2984	38.1122	134.133	86.2103	88.6137
VPS35	36.1878	61.8532	50.2188	42.7642	50.9198	139.422	82.9059	39.5856	42.4655	52.9721	99.9809	169.66	56.6221	67.217	59.9073	33.7131	56.0598	84.8828	50.1097	75.9748	51.5282
DNAJA2	30.8654	54.3453	75.7206	29.4736	26.8877	58.2402	67.253	19.2086	27.7141	25.9525	69.27	66.228	44.2894	31.7279	30.3373	23.6975	31.723	24.9391	21.712	59.3026	71.1891
BCL3	51.9991	81.6919	140.603	32.7505	37.5664	52.0318	17.0875	18.288	48.5147	7.14373	29.5165	8.67418	9.812	22.945	7.50479	5.15854	11.1173	11.9027	11.8048	76.2914	47.6147
KCNAB2	1.18028	1.83968	0.588502	1.06178	1.16641	0.295635	0.0421913	1.04452	1.16564	1.06704	0.042654	9.70192	1.72908	1.00857	0.673747	2.28563	1.15529	0.859968	1.36803	12.0293	0.745436
ABCC9	2.9841	7.90567	6.62065	2.03203	3.27801	5.97183	4.68324	1.38089	3.45672	2.55004	2.00474	2.21993	2.43737	2.68952	1.42235	0.857112	3.97721	3.98712	2.31683	6.85884	2.09654
GAL	0.823968	0	1.47126	1.00686	0.965304	1.24167	0	0.56652	0.803889	0.47022	0	0	0.958284	1.44982	0.786038	0.206342	0.965895	1.17268	0.706081	0	12.0667
CLEC2D	5.34466	8.90009	11.1815	3.69793	7.8632	4.78929	5.52706	4.46134	8.98346	6.89053	6.52606	3.69989	2.29155	3.78214	5.82042	2.92053	5.17038	2.54081	8.53916	23.109	12.9519
FUNDC1	5.65643	35.6501	21.6275	16.4942	14.2382	44.1088	56.241	8.5155	16.4395	11.231	55.2795	62.7336	9.29119	6.21952	15.047	17.6819	27.2723	5.9416	6.84016	37.2488	37.7843
MAOB	31.2217	49.1743	83.224	47.707	58.6221	89.6366	34.5547	25.1216	43.0282	54.22	99.9809	77.081	84.4957	45.5748	66.495	23.9515	37.2154	19.6815	7.28146	139.815	82.0911
RORA	29.841	18.198	22.1179	4.46681	11.9255	6.44485	3.54407	5.84223	10.8927	7.48735	7.59241	5.34428	22.103	6.93392	13.3439	2.26976	7.10217	4.41711	6.70777	7.38644	5.59077
DRD4	1.53659	0.149164	0.735628	1.31808	1.08597	0	0	0.460297	1.56758	1.3564	0	0.0822197	0.624968	2.33232	0.280728	0.428556	0.928016	1.28995	2.09618	0.422082	0.232949
TGFBR3	12.4041	10.2923	20.0091	3.40503	4.26343	1.18254	2.32052	1.11534	7.57666	2.89366	8.27487	2.63103	11.9161	3.7191	0.935759	6.14263	5.94688	2.93171	1.87553	12.0293	4.00672
KIAA1107	5.70097	5.51905	11.5739	7.79861	12.006	12.0028	11.6026	7.47098	8.7222	8.48205	15.0142	12.3741	8.02042	7.85844	8.2534	3.49194	9.0529	6.19568	14.2319	16.9888	6.14984
PLA2G10	3.94169	25.2086	5.49269	26.0686	22.6645	247.624	268.674	21.3507	24.4583	25.4281	176.758	238.19	25.332	31.2237	31.872	28.7132	29.2799	21.4992	17.6079	171.154	96.5805
HES2	1.42524	0.248606	0.147126	1.28146	1.28707	0.177381	0.0843826	1.31008	0.864181	0.886184	0.127962	0	0.854123	1.4078	0.860898	0.777749	1.13635	1.3095	0.970861	0.105521	0
ATP1B3	45.875	14.618	62.9207	4.61326	10.2966	19.5119	15.1467	23.9532	6.79287	5.60647	21.7962	24.9948	13.3118	26.6851	22.0278	62.5533	8.50366	32.0338	53.1326	52.3382	142.099
NEDD4	9.50904	8.75093	5.3946	5.52859	6.79735	3.90239	5.56925	4.99245	6.27034	6.14903	3.62559	2.67214	8.20791	16.1161	7.7668	4.23794	6.19309	11.5509	8.8922	1.68833	7.54754
PIGB	7.92791	16.1097	16.1348	11.2403	14.0773	19.8667	12.4886	9.24135	10.3501	10.6523	26.2748	9.49637	19.3948	20.9068	12.0713	9.68219	11.2498	15.4794	11.0325	19.8379	14.1167
MAPK6	79.5241	57.0799	90.6784	32.0732	25.2588	83.5466	48.1825	28.3437	33.3614	28.5568	76.0947	65.0358	62.5801	42.6751	15.5149	18.1898	46.6092	32.6983	33.7595	53.921	72.4936
GNB5	14.9205	15.0655	58.9483	6.20594	6.35492	5.43969	9.61962	3.71778	9.34521	3.76176	3.83886	1.93216	16.4158	6.32458	4.37935	2.9364	5.17038	2.65808	2.86845	18.5716	18.4495
RAB27A	11.3574	27.7444	6.66969	20.6132	19.9496	70.0656	152.733	16.8008	21.2629	40.0049	49.8625	79.1776	28.1027	46.4152	50.5497	6.22199	48.0106	23.1996	25.794	19.2047	23.0619
CECR5	3.47403	18.3968	22.0198	5.62013	4.28354	39.2604	5.52706	1.38089	3.23565	5.10008	16.0379	30.1746	4.41644	4.26541	4.26706	2.3015	5.54916	5.23799	3.46421	11.1852	5.82372
UFD1L	12.4486	57.9252	31.3377	6.05949	10.196	43.754	40.1661	6.35564	12.3598	8.10226	30.5402	53.8539	12.8118	14.4142	9.02072	6.42834	9.99985	9.06875	7.50211	41.153	54.4634
LRP6	14.297	16.2588	12.9961	13.437	17.5967	15.6095	21.0535	11.4012	16.1582	14.8662	23.0758	16.8961	14.7492	17.671	17.1431	6.06327	16.2687	14.1113	24.4701	38.9371	33.8707
GUCY2C	2.78368	1.19331	0.196167	3.78947	4.86674	1.00516	0.548487	3.91253	4.84343	10.5257	0.170616	1.2333	5.39556	3.65607	6.36316	20.3326	4.92417	11.4728	18.9318	0.422082	0.232949
SCT	0.979854	0	0.53946	0	0.221215	0	0	0.407186	0	1.10321	0	0	0.312484	0.609345	0.280728	0.730132	0.568173	0	0.926731	0	0
PHRF1	6.9926	10.4415	8.28807	4.39358	5.24884	7.2135	5.8224	3.04504	5.98898	3.90644	6.31279	6.20759	6.24968	7.45922	4.90338	3.61892	5.45446	5.00345	5.58245	21.3152	2.46926
IKBKAP	16.7243	14.7175	29.0328	12.4302	13.836	27.1393	26.6227	11.5428	12.7215	17.145	21.9241	21.336	19.6657	13.6997	17.8356	10.5393	22.8784	9.67464	24.6246	20.5765	24.646
NUCB2	53.647	57.8257	40.8519	32.3295	14.56	40.3838	101.512	24.0417	37.3206	5.42562	18.7677	25.3237	3.99979	8.78297	7.13048	4.25381	5.37871	5.64843	9.35557	9.39133	13.6508
PFN2	2.4051	3.62965	2.45209	4.33867	8.82851	2.24683	19.5346	6.01927	6.83306	2.55004	0.682464	3.12435	2.14572	1.19768	0.767322	1.58724	2.59466	2.01311	3.11117	12.3459	18.2632
PTPN3	21.5791	27.5455	35.6044	16.1281	24.6152	36.2449	32.1076	12.7821	20.6801	19.695	37.3222	40.2465	26.8736	23.9115	28.3348	10.6821	20.4732	15.0885	24.0067	25.1139	41.5114
SPTB	1.04666	1.59108	0.441377	0.787184	1.22674	0.118254	0.0843826	0.814372	1.12545	0.850013	0.042654	0.164439	0.937452	1.4078	1.7218	0.555535	1.00377	0.977236	1.25771	0.211041	0.232949
DAPP1	1.67021	10.2426	0.882753	6.95651	13.9165	14.0131	8.48046	5.08097	9.88784	7.28841	20.3033	10.4419	18.4991	13.1955	14.9347	10.7139	8.88244	13.9158	26.8973	22.4759	15.9803
FGF10	0.601274	0.39777	0.78467	0.97025	0.784309	0	0	0.867483	1.10535	0.795757	0	0	0.6458	1.26071	0.711177	0.539663	0.946956	0.508163	0.706081	0	0
SLC44A1	15.0987	76.9684	75.7206	30.5537	31.0908	141.314	176.739	24.1833	24.9206	32.4271	203.118	199.876	45.9351	39.6494	31.5725	12.6979	41.7607	26.9131	40.7982	77.8742	123.649
C14orf101	6.92579	18.4963	18.0964	7.50571	6.91801	22.2909	12.4464	4.40823	6.61199	8.6629	20.6445	18.1705	7.49962	7.64832	9.18915	2.55546	8.35215	5.68752	13.6582	18.7827	22.9687
SMG6	14.5419	12.5297	20.5485	9.06177	14.6203	16.2008	13.9231	10.0203	16.1984	9.18738	12.4123	13.6074	9.62451	22.1885	11.4724	4.57126	10.871	17.3948	6.99461	12.1349	6.01008
EXOC5	9.84308	11.5353	11.6229	5.21738	6.81746	12.2393	9.02894	5.2049	5.74781	7.07139	8.23222	11.6341	7.72877	6.13547	4.66008	1.68248	5.30295	8.44332	9.00253	10.0245	11.9736
CLTCL1	0.846238	1.14359	0.686586	1.33638	1.66917	0.41389	0.126574	0.42489	1.34651	0.687245	1.45024	0	1.18744	0.924523	0.580171	0.396811	0.662869	0.664521	1.12532	5.06499	0.232949
FGF22	0	0	0	0.311212	0.723978	0	0	0.212445	0.743598	0.144683	0	0	0.812458	2.68952	0.430449	0.126979	0.303026	0.175903	0.242715	0	0
FSTL3	12.5154	18.9438	25.9922	3.71624	8.0442	8.39604	0.126574	3.52304	8.94327	2.80324	0.63981	1.76772	15.2909	4.9588	2.24582	3.23798	2.14012	1.87629	2.02998	0.422082	6.52256
DGCR2	8.93004	21.3801	20.7937	9.35467	7.15934	16.733	30.6309	4.51445	9.88784	5.3171	20.3459	19.6094	13.4576	7.98451	5.50226	4.28556	7.59458	9.79191	5.09702	12.6625	9.45772
RNF126	8.97457	26.7003	8.87657	9.40959	9.49215	27.7306	11.3073	5.61208	9.56628	7.03522	24.8246	24.9126	10.6661	7.71136	5.2964	7.65051	9.3938	10.8669	6.97255	65.1062	21.1517
MNT	37.2345	12.9772	24.2267	16.9336	18.2402	10.8203	7.80539	9.64854	17.8463	9.25972	14.3744	7.72865	12.1035	13.1324	17.087	4.23794	10.3597	14.5608	10.5912	15.195	4.79874
ZXDC	11.157	42.2133	47.6687	6.9382	10.7591	28.2036	25.0195	6.76283	12.0382	8.02991	24.1848	14.7995	8.68705	7.22809	9.45117	7.46004	8.5226	10.2023	12.2682	49.3836	24.0403
JMJD6	10.6671	42.0641	87.3926	4.19221	5.06785	27.0211	13.3325	3.71778	5.52674	5.28093	14.1611	17.1017	5.2914	12.2079	3.70561	3.55543	5.32189	5.43343	8.0758	11.8183	22.4562
POLB	16.5907	28.1422	49.8756	10.984	29.3814	29.6227	23.5849	6.56809	28.739	10.1821	26.6161	15.3751	16.2075	9.98064	6.99948	4.23794	5.0378	4.10439	24.8673	67.5332	33.8707
ST6GALNAC1	14.3415	85.5702	72.9252	61.4553	50.3366	175.075	265.848	56.4572	41.963	72.1788	135.17	130.729	77.2669	107.203	77.3124	35.1574	71.6277	93.4824	109.994	133.906	155.237
WIPI1	5.54508	9.89452	7.89574	7.99999	13.9969	31.5147	51.6844	6.81594	11.154	8.28311	11.5166	8.67418	10.0203	13.2165	18.3783	11.571	13.39	16.2221	12.0916	31.3396	41.558
FRMPD1	0.935315	0.745818	0.0490418	1.20824	0.764199	0	0	0.584223	0.643112	0.614903	0	0	0.437478	0.966547	0.711177	0.52379	0.700747	0.547252	0.706081	0	0
GBA2	21.3786	39.777	44.481	10.2151	16.6113	30.7461	19.619	11.7553	18.0473	15.2641	18.5118	21.9527	11.9577	45.0495	7.80423	5.93629	18.4656	40.5944	21.3589	38.9371	10.9486
NDST1	7.97245	19.4907	12.4076	4.24713	6.85768	6.50398	2.65805	4.69149	6.23014	4.79263	2.30331	7.56421	12.9577	8.36273	3.93019	6.968	3.21965	12.88	4.78811	17.9385	8.43274
ASNS	8.93004	48.0307	36.5852	2.91075	5.47005	24.7151	40.799	5.16949	7.41588	3.70751	19.7061	29.5169	8.10375	4.0763	4.4355	3.80938	14.9808	5.10117	6.33266	63.2068	30.656
AP3M2	1.87063	16.7063	7.79765	2.7826	5.04773	18.3294	3.58626	1.54023	5.60713	5.06391	22.6493	8.87973	14.2076	8.36273	8.871	3.111	4.356	4.808	10.4809	26.2746	14.0235
CNGB1	0.400849	0	0	0.750571	0.80442	0	0	0.318667	1.52739	0.47022	0	0	0.562471	0.609345	0.524025	0.317449	0.492417	0.37135	0.48543	0	0
ST6GALNAC2	1.75928	3.2816	3.23676	0.823797	1.56862	4.1389	2.27833	5.47045	2.57245	1.53726	0	0.534428	5.24973	12.1659	8.44055	2.25389	2.74617	4.55392	6.13408	0	11.2281
CHAT	0.801699	0	0	0.677344	1.36751	0	0	0.318667	1.66807	0.488306	1.19431	0	0.562471	1.05059	0.524025	0.317449	0.624991	1.97402	0.26478	0	0
PABPC1	170.873	641.403	667.41	264.347	304.312	1115.73	943.482	202.726	305.136	240.897	1219.78	1551.44	255.529	243.717	333.055	254.181	350.942	319.165	608.2	1177.4	920.799
TESK2	1.80382	0.646375	5.68885	2.19679	3.66011	5.43969	5.27391	3.73549	3.57731	2.15216	2.94312	2.05549	4.18729	8.11059	1.75923	2.4761	2.9545	6.09796	2.51541	2.95458	4.00672
C16orf80	16.2121	26.2031	34.4274	13.8947	18.4212	27.0802	30.3356	11.2242	15.2136	10.0374	21.4549	29.8457	9.45785	18.8266	14.0364	12.3329	12.2915	12.7236	15.6441	5.80363	25.7175
CSNK2A2	30.5982	57.8755	79.1045	25.9954	42.3929	60.014	34.8078	35.8324	40.6366	42.573	47.0047	48.8385	42.5187	77.828	49.5952	24.5388	38.7115	43.2916	29.3244	103.832	29.5845
PTPN21	15.6777	39.8764	36.6343	8.18305	10.8798	16.8512	23.7115	5.32883	8.76239	9.15121	15.9526	17.6361	10.7911	16.6624	13.6247	3.44432	15.246	15.2644	16.7694	23.7421	16.3996
EIF2B3	5.79005	10.8392	12.947	4.55834	4.46453	11.7072	17.1297	6.26712	7.81782	5.42562	7.33648	9.98969	5.64554	4.79071	1.92766	4.7776	6.42036	5.74615	7.78895	2.32145	7.45436
CAMK2A	1.6034	0	0	0.842104	0.985414	0.118254	0	0.743557	1.00486	0.70533	0	0.205549	0.874955	1.02958	0.655031	0.571408	0.909077	0.625431	1.56662	0	0.0465897
TCOF1	4.54296	12.5297	8.04286	4.68649	4.36398	11.2933	4.3879	2.86801	5.22528	4.39475	4.73459	5.30317	3.8123	4.91678	5.25897	3.79351	5.64386	4.76891	4.63365	11.8183	4.42602
CDC42	81.9292	217.679	334.416	73.2813	101.156	332.412	247.621	54.9524	111.66	59.3743	274.564	291.51	97.4325	70.4318	59.533	54.1726	84.9987	44.9138	88.7676	317.406	163.204
OSBPL3	28.8612	35.3518	42.5683	33.3729	34.7107	70.1838	57.5068	28.9633	34.0648	40.5655	46.4502	54.7583	46.1643	47.8441	37.3742	11.0155	38.1055	33.441	42.2545	100.561	31.3549
EPHA8	0.623544	0	0	0.750571	0.502762	0	0	0.495705	0.823987	0.651074	0	0.0822197	0.770794	0.798451	0.46788	0.460301	0.473478	0.508163	0.48543	0.316562	0
SLC12A3	0.913046	0	0.0490418	1.26316	0.643536	0	0	0.56652	0.984764	0.560647	0	0	0.499974	1.28172	0.50531	0.317449	0.795443	0.547252	0.750211	0	0
RAD18	10.7116	12.48	12.5057	4.92448	7.92354	9.93335	3.20654	4.99245	6.39092	6.29372	9.68245	13.9773	11.0411	4.47553	6.02629	8.19018	5.66279	7.17292	12.886	20.471	7.64072
ATP2B1	42.9577	42.4619	82.6355	10.508	10.7591	31.1008	24.5553	16.3051	10.3099	11.8459	19.2369	33.669	6.87465	12.6912	7.7668	12.7456	17.2725	16.3785	11.871	33.1335	19.6143
TRPM5	1.44751	1.19331	1.07892	0.787184	1.1463	1.83294	0.63287	2.26608	0.904376	1.37449	4.69194	1.02775	1.14577	3.40392	2.30197	0.365066	3.06814	5.14026	0.750211	20.8931	0.279538
NCK2	62.9111	85.073	131.824	47.9816	53.5543	51.6179	42.571	48.8977	49.0573	31.1792	40.6066	33.9567	27.0611	27.8618	39.6575	23.142	44.0903	40.8485	55.0964	84.311	45.6113
MAP4K4	98.1636	39.8267	38.5959	26.5812	49.7936	63.9164	31.8966	29.3882	55.388	20.4727	66.7108	42.9598	45.0602	114.368	56.0894	11.3805	26.4011	43.5457	58.6047	117.867	95.043
MGAT4A	10.1549	22.9215	13.3394	3.66132	5.14829	7.74565	12.4464	4.51445	5.56693	5.8235	6.4834	2.63103	3.20817	10.4639	2.82599	3.47606	4.88629	11.0232	6.92842	12.2404	7.08164
RPL31	69.9928	5574.49	5610.29	93.3088	107.511	7188.14	7264.12	67.3096	83.0418	77.2608	9537.77	10562.4	72.5379	72.6381	90.7125	37.6018	116.646	106.734	133.008	1990.86	5220.05
WDR1	20.666	75.079	118.436	12.6499	16.3297	80.1172	82.1043	14.163	20.7202	14.4321	90.725	81.8086	21.4156	30.5303	24.4795	8.28541	22.6701	28.0271	23.4992	111.746	129.38
SNX13	13.1835	25.1589	25.0113	8.65902	13.6751	22.8231	23.1208	7.63031	10.0285	9.33206	23.545	19.0339	14.2909	11.2414	8.83357	5.46012	9.58319	10.1828	15.7544	32.6059	23.0619
MS4A12	0.512197	0	0	0.10984	0.784309	0	0	0.371778	0.703403	0.70533	0	0	0.374981	0.420238	0.336873	0.58728	0.284087	0.273626	0.463365	0	0
ARHGAP10	4.92154	7.11013	8.53328	3.22196	3.53945	7.62739	5.56925	1.75267	3.91896	2.44153	5.11848	9.41415	3.43732	5.35803	1.64694	1.07933	2.85981	3.40078	2.84639	9.91894	5.31123
RPS6KA2	5.01062	7.45818	9.66124	6.51715	15.1633	11.7663	7.2991	8.17913	15.0729	4.35858	4.05213	6.2487	10.1661	15.2546	7.48607	2.41261	6.02264	7.89607	5.47213	31.2341	18.2632
ING3	6.45813	21.8773	37.517	5.72997	4.50475	20.8127	18.9439	2.53163	3.37634	4.75646	17.4455	24.4192	4.10396	4.01327	5.33383	3.38083	6.38248	4.78846	4.67778	16.2502	14.536
VASH1	2.80595	3.9777	5.19844	1.97711	5.24884	4.31628	2.82682	2.67326	3.41653	1.88088	3.15639	0.904416	3.08318	2.16422	2.13353	1.99993	2.23482	2.75581	2.2065	10.6576	1.30451
LMCD1	11.3129	3.82853	12.3095	4.63157	11.101	7.50914	0.928209	19.6866	21.2428	2.45961	4.30805	5.96093	6.22885	7.03898	8.0101	9.66631	16.0982	2.18901	8.4509	5.59259	9.69066
WBSCR22	16.3903	78.9573	102.792	13.437	10.4172	96.6728	65.9872	13.03	17.0023	7.88523	31.308	54.1006	7.72877	8.90904	5.6707	5.19029	11.0983	7.38791	10.7898	71.2264	44.9125
SEL1L	29.5961	54.7928	33.2994	33.4828	34.952	49.7259	59.1944	27.4939	25.3627	28.6111	48.4976	53.2372	28.1027	37.6743	35.9519	9.45997	30.3783	25.7795	37.4885	44.6352	50.5499
TRIP13	0.868507	5.32017	2.35401	0.823797	0.784309	1.71469	0.0843826	3.15127	0.94457	0.90427	1.79147	0.945526	1.97907	1.61791	1.04805	2.23801	1.32574	3.61577	3.48627	4.32634	8.80546
ATP6AP1	17.437	38.882	68.8057	12.6682	18.5218	48.4251	66.0294	11.5605	17.987	12.1896	41.8435	61.7059	17.6449	13.9309	15.309	15.9835	16.2308	20.9324	17.2328	56.348	80.2741
TCF3	7.90564	16.6069	12.7018	10.3249	16.3498	17.5016	13.5434	15.2606	16.3391	10.4353	11.6872	21.6649	13.2702	15.1916	15.1967	6.38072	14.6778	17.1603	15.4455	47.8008	23.5278
TRIB2	4.96608	13.8722	9.0237	14.2608	11.7848	48.0703	32.0232	7.22313	11.4755	18.3024	45.5118	31.9012	22.7905	55.2192	34.2301	11.0313	15.6058	29.4344	40.5776	33.8721	77.7583
DAZAP1	16.4126	41.8155	23.2949	12.1007	15.9275	21.8179	15.2311	7.82505	17.2635	10.5438	28.7914	19.9383	17.2283	20.0453	12.4643	8.79333	11.8369	10.4564	16.2619	85.5772	23.2949
MBD3	4.89927	14.5683	10.544	3.0572	2.6747	9.99248	6.75061	0.902891	4.03954	2.2245	8.40283	10.3597	2.5207	1.99613	1.21649	1.15869	3.18177	1.01633	1.91966	19.9434	3.68059
PRLH	0	0	2.1088	0.823797	0.643536	0	0	0.28326	0	0.379793	0	0	0	0	0.786038	0	1.59089	0.977236	0.639886	0	0
HLTF	7.8611	12.8778	15.6934	8.8604	8.60729	11.3524	21.8129	4.67379	8.23987	10.7789	15.782	4.89207	5.85387	2.77357	4.8098	3.68241	8.59836	4.20212	12.555	26.0636	15.4212
FAM50A	18.6395	58.5218	107.794	16.8421	16.1688	84.67	59.1944	14.8888	20.2178	11.7374	26.6587	100.102	13.2702	21.3901	15.6459	19.1739	18.2194	12.8995	17.5858	163.451	119.549
FAM3A	13.5621	16.9052	12.7018	10.1602	12.7903	24.7151	17.0031	9.11742	12.8823	10.0374	10.7061	13.3196	10.8536	9.3713	7.56093	7.76162	14.2422	13.9354	14.585	45.9015	13.9769
CPSF1	9.26408	38.7328	32.5147	11.3501	14.7611	28.3219	26.243	8.67483	16.0175	8.40971	10.6208	23.3915	16.2075	15.3387	10.0501	11.0948	9.94303	12.5477	14.8939	72.0706	15.9803
MYO3B	1.06893	0.0497212	0.0490418	0.97025	0.965304	0	0.0843826	1.15074	2.07002	0.90427	0	0	0.812458	1.13464	0.617601	0.492046	1.00377	0.70361	0.860536	1.58281	0.0465897
CYBRD1	84.646	158.561	175.325	5.38214	31.8148	15.0774	37.1284	13.1185	25.1416	8.98844	18.0853	26.2692	39.9771	11.0102	6.25087	28.6497	12.3104	16.6326	31.3323	1.37177	92.5738
CDH19	0.668082	0	0	0.86041	1.00552	0.177381	0.590678	0.478001	0.803889	0.687245	0	0.0822197	0.770794	1.26071	0.711177	0.444428	1.17422	0.684065	0.529561	0	0.0465897
PDCD2	10.8897	76.0734	75.6716	8.3112	13.3936	45.7052	38.8582	7.02838	12.9225	11.7012	66.0283	45.3442	8.04125	9.74951	16.4881	6.6823	14.1286	5.68752	10.0616	25.747	40.2535
SLC6A15	0.75716	0	0	0.659038	0.522873	0	0	0.513408	0.422042	0.524476	0	1.2333	0.729129	0.399226	0.430449	0.396811	0.606052	0.547252	0.419235	0	0
RDH11	22.069	54.5939	70.1789	12.54	23.8309	54.1604	39.4489	11.6314	14.7514	14.9024	46.1516	40.6165	12.4577	7.14404	14.0738	4.52364	8.57942	9.51828	15.0704	61.3075	50.7828
PRKACA	15.0987	34.2579	26.0412	20.7048	26.928	21.7588	26.4961	11.1002	23.5741	11.0502	20.3459	18.5816	13.3743	12.8172	14.5791	10.3488	10.8521	20.2288	16.968	28.5961	8.66569
LPHN1	3.56311	2.03857	2.6973	1.88558	1.26696	2.8381	9.57743	2.00052	1.4872	3.27346	1.36493	2.17882	10.3328	3.55101	2.78856	3.30147	2.36739	7.19246	2.16237	22.5814	2.14313
SPP2	2.36056	0	0	2.23341	3.94166	0	0	2.05363	3.67779	1.59151	0	0	1.97907	2.01714	1.14163	1.41265	1.57195	1.3095	3.37595	0	0
ACTN1	10.9343	27.5953	45.0204	13.4187	19.4468	33.9981	17.0031	9.31217	24.9407	7.70438	24.2275	23.4326	8.43707	18.7426	18.3783	6.42834	12.6324	12.5477	21.8444	116.178	146.991
ZFYVE26	5.05516	8.99954	9.51412	5.34553	8.44641	10.8794	10.2103	5.32883	7.89821	6.32989	14.7156	13.5251	6.20801	10.695	8.81485	3.90462	6.76126	10.4955	8.4509	25.747	13.1849
RPS6KA6	13.6957	4.12686	4.51185	11.405	16.6716	6.03096	8.18512	11.8615	9.38541	10.3268	7.08056	6.28981	2.83319	9.93862	20.044	0.58728	9.24229	10.6128	14.916	2.21593	0
EPN2	13.4507	18.6454	19.4696	7.98168	9.61282	6.977	7.93197	8.5155	10.4305	7.84906	7.84833	11.7985	6.24968	16.2632	9.52603	5.55535	7.25368	13.8181	8.49503	17.5164	10.669
PTPN18	50.2175	87.9568	78.565	36.4484	47.8026	78.9346	60.5024	45.6048	47.0677	43.206	93.7961	65.7346	45.9143	58.5391	48.7905	24.6658	46.7038	67.2534	78.6177	190.887	33.5912
LIMS2	1.13574	2.43634	0.53946	0.530892	1.08597	6.74049	2.99558	0.371778	1.52739	0.850013	0.767771	0.164439	1.12494	1.05059	1.17906	0.634897	1.28786	0.957692	0.860536	7.91404	1.67723
ACCN4	0.868507	0	0	1.18993	0.884862	0	0	0.885187	0.683306	0.542562	0	0	0.958284	1.32375	0.823468	0.666642	0.946956	0.664521	0.948796	0	0
SPEG	4.20892	0	0	1.73913	0.965304	0	0	0.973706	1.62788	0.90427	0.170616	0.287769	0.874955	3.02571	0.823468	0.65077	1.07953	0.762244	0.728146	0	0.326128
LNX1	8.30649	26.7003	38.7431	8.78717	6.91801	32.579	33.3733	4.95705	5.8282	6.98096	30.4549	53.4017	11.8327	12.418	5.2964	4.50777	9.22335	6.33249	11.209	28.8071	29.4913
ALDH3A2	58.9694	139.717	207.545	59.2402	53.2727	113.524	114.128	56.7405	45.3394	56.8605	68.7582	173.73	42.6436	48.9997	52.4961	17.047	70.4535	45.9887	22.5505	67.3221	24.0403
TFRC	42.0669	63.842	79.1045	21.0343	19.4468	64.9807	43.6258	24.6259	19.1326	23.9089	84.8814	123.001	53.6222	52.7188	13.1006	28.1577	26.136	36.3141	31.3765	52.8658	69.3721
SREBF1	20.5992	27.993	55.7115	12.1556	12.4685	12.7714	9.87277	8.35616	14.1686	7.37884	15.9099	15.7451	9.95782	21.222	7.63579	6.34897	8.03018	6.87974	7.52417	40.5199	12.1133
TRPC5	0.645813	0.795539	0.0980837	0.86041	1.42785	0.473017	0	1.29237	1.24603	1.17555	0.127962	0.12333	0.937452	1.47083	1.01062	0.603153	1.06059	1.40722	1.3239	0.316562	0.139769
AFF4	127.559	125.447	177.041	46.7917	68.5366	85.2612	80.7964	59.5908	67.6674	57.2403	78.9525	74.5321	65.1008	86.611	61.7601	39.8874	61.6279	69.5206	69.1518	104.782	101.938
UBE2D1	3.2736	6.11571	11.1815	4.59496	8.86873	13.1853	5.61145	4.39053	7.75753	5.84158	14.5024	8.63307	9.22869	9.2032	5.01567	6.31723	5.81431	10.1437	8.9584	1.79385	12.2531
MPP5	22.069	30.3796	36.4381	13.8581	19.9898	33.052	39.7442	10.7108	15.0126	11.6651	34.763	30.2568	15.4367	22.5668	20.3434	6.42834	15.6248	16.0853	26.3898	40.4144	47.3352
RHOBTB1	2.33829	6.91125	2.79539	13.6567	8.96928	37.7231	36.2845	16.3937	10.4506	19.5141	39.4976	33.7512	13.1868	21.6632	10.1062	7.72988	26.2307	13.7204	6.48712	23.5311	19.4279
ASAH2C	0.489927	0.0994424	0.980837	0.659038	0.563094	0	0.506296	0.212445	0.422042	0.560647	0.0853079	0	0.624968	0.567321	0.449164	0.666642	0.454539	0.449529	1.16945	0.844165	0
SMC1A	43.4699	43.4066	48.4533	24.7139	31.131	28.9131	27.9728	29.1758	29.6233	19.1886	23.417	44.6042	23.2905	21.7263	26.3884	27.872	25.189	16.2417	23.7861	35.877	26.23
HSD17B10	18.8399	66.7756	70.6693	15.2494	14.922	81.1815	47.6762	11.95	12.9627	12.8406	51.6966	50.4829	20.9573	9.28725	8.19725	22.5071	20.7383	11.121	15.3352	76.819	47.5681
MARK2	23.1157	25.2584	20.9409	21.2174	23.0667	28.381	20.8425	14.2338	28.0557	20.4365	30.4976	25.3237	26.707	33.9762	23.0945	17.2533	19.3368	28.4571	27.1179	69.116	20.6393
HMMR	1.0912	2.18773	0.196167	1.79405	1.12619	0.532144	0.464105	4.67379	1.80875	1.6096	1.83412	6.37203	3.37483	3.82416	1.29135	2.50784	1.07953	3.55714	2.97878	11.8183	10.8088
CHFR	5.32239	10.7398	7.35628	3.11212	3.57967	13.5401	7.51005	2.58475	3.49692	3.63516	7.5071	8.87973	5.54138	9.16118	3.03186	1.77771	4.37493	8.32605	4.8543	31.8672	14.3496
TRHDE	0.690352	3.77881	0.0490418	3.95423	6.3147	9.75597	1.85642	0.885187	5.96888	4.46709	15.654	6.57757	6.31218	1.28172	0.935759	2.77768	3.56055	1.93493	0.529561	11.3962	0
P4HA2	4.81019	18.2477	28.8366	6.57207	4.66564	45.5278	40.1239	4.31971	5.86839	6.09478	38.4312	49.8251	7.8746	4.79071	7.24278	6.74579	7.9923	3.5376	4.45713	46.7456	91.9215
FCGR2B	1.13574	0.39777	0.637544	1.18993	1.42785	3.07461	1.26574	1.07993	2.29108	1.30215	0.0853079	0	0.999949	1.53387	0.748607	1.20631	1.11741	1.11405	0.706081	0	0.559077
NFATC3	18.5504	51.0637	59.0954	6.81006	11.463	44.2271	46.4105	6.97527	9.66677	8.98844	49.18	35.4367	12.3952	8.25767	6.36316	8.57112	6.42036	10.9255	9.64241	29.5458	26.0902
TRNT1	7.5716	24.4131	16.9194	8.62241	10.3569	11.9437	9.61962	5.16949	8.62171	9.42249	13.5213	10.5241	11.3536	8.61487	8.08496	5.76169	8.88244	7.34882	12.5109	35.0328	13.8371
ACADVL	116.647	195.752	211.959	100.338	88.4259	411.111	126.911	111.976	104.084	136.002	126.085	187.543	50.8724	191.923	88.6912	35.0146	136.987	149.81	71.0273	326.164	106.923
STK10	5.12197	4.82296	3.97239	3.71624	6.25436	11.2341	3.96598	6.28483	8.34035	7.12564	6.9526	13.3196	6.83298	12.7542	6.98076	4.06334	4.29918	6.62566	4.39094	22.6869	10.2032
FBXW11	39.9513	47.0362	42.1269	23.3775	29.0999	40.6203	46.2417	16.9602	25.001	22.661	55.1516	34.4089	47.2059	36.8759	29.6636	22.3801	28.4655	19.9747	24.4922	40.5199	39.3683
ACAP1	3.87488	1.6408	0.833711	2.37986	3.45901	0	0.253148	3.04504	3.79838	3.97879	0.0853079	0.698867	1.89574	1.63893	3.55588	1.57137	4.18554	1.71994	2.73606	2.74354	0
CRMP1	4.49842	5.51905	9.17083	1.15332	2.39315	1.12341	0.126574	1.80578	2.09011	1.93514	0.042654	0.287769	1.45826	2.87863	1.32878	0.952346	1.81815	2.13038	1.01499	0	1.30451
EVC	5.56735	17.9991	21.7255	1.373	2.61436	0.591271	0.928209	1.4163	1.4269	1.12129	0.0853079	0	1.95823	3.34089	0.954474	0.58728	1.68558	2.65808	0.904666	1.26625	0.0465897
DERL2	8.97457	20.9326	46.4917	7.94507	11.9255	42.9854	48.1825	6.1609	9.94813	6.70968	47.0047	15.2518	6.77049	9.47636	8.85228	3.76177	12.8786	7.23155	6.48712	14.8784	35.8741
SIDT1	5.92366	8.00511	11.9662	9.68419	9.79381	15.6095	7.00376	3.73549	9.60648	4.8288	4.05213	1.15108	8.47873	7.71136	4.15477	4.22207	4.6022	10.6128	31.9502	8.75821	4.56579
NDE1	11.8919	11.1375	16.4781	14.4622	17.1543	22.4092	26.8337	16.8894	18.3689	17.6152	23.8009	20.226	21.0823	18.0702	14.916	17.3486	19.0149	16.4567	26.5663	112.168	40.9524
MRVI1	1.64794	1.24303	1.37317	1.31808	3.17746	3.4885	5.90678	1.25697	2.75332	2.44153	0.981041	0.657757	1.68741	3.15178	3.48102	0.999963	3.57949	1.75903	1.50042	0.633124	1.21133
TMEM38A	5.76778	2.48606	0.686586	4.74141	4.42431	6.977	16.539	6.32023	5.0846	11.7374	3.54028	7.5231	9.41618	5.63118	12.6515	3.90462	8.74987	4.808	7.50211	23.3201	0
AP1M1	4.52069	5.171	6.81682	5.71166	4.54497	8.75081	10.0415	3.61156	3.77828	4.05113	8.53079	11.9219	6.91631	15.1916	3.25644	3.95224	5.15144	13.4663	5.18528	47.4843	8.66569
PVR	16.5462	16.3583	18.6849	11.2769	24.3337	18.9798	6.70842	15.2606	23.2927	20.7078	10.6635	14.8407	20.2281	23.5753	21.1856	4.41254	18.0869	25.1736	26.2132	19.8379	22.7824
IKBKG	7.21529	0.745818	0	3.16704	4.66564	0.886906	3.54407	3.2929	6.08946	3.40005	0	1.19219	4.14562	6.1985	3.31259	2.36499	3.99615	4.51483	5.38387	0	1.16474
XRCC1	37.8357	20.3857	27.6596	39.1212	67.9131	29.5635	12.8684	47.5522	35.974	34.1633	30.2417	28.078	25.7695	31.6649	33.2756	15.3486	39.5638	31.8579	87.0024	50.9664	28.5129
SCARB1	5.56735	12.5297	17.9003	4.61326	5.12818	15.1957	11.1385	4.63838	6.16985	4.66603	10.7915	6.20759	6.49967	2.62649	3.12544	3.04751	2.84087	3.79168	4.96463	67.7442	15.6541
CYP2W1	1.13574	1.78996	1.61838	0.897024	1.48818	0.0591271	2.36271	1.13304	1.76856	1.12129	0	0.0411098	1.3541	1.13464	0.991905	0.65077	1.06059	0.605887	5.97962	0	0.232949
MCM2	2.07106	1.54136	2.89347	1.40961	1.26696	1.35992	1.60327	2.54934	1.78865	1.46492	1.6635	1.2333	1.2291	1.38678	1.68437	4.2062	1.38256	2.16946	2.84639	6.01467	6.94187
MOV10L1	1.40297	0	0	1.1167	1.04575	0.0591271	0	0.885187	1.26613	0.777672	0	0	0.791626	1.09262	1.14163	0.619025	1.06059	0.547252	0.948796	0	0
PANX2	0.423119	0	0	0.585811	0.623425	0	0	0.336371	0.341653	0.488306	0	0	0.374981	0.651368	0.692462	0.428556	0.681808	0.7427	0.706081	4.1153	0.419308
RP3-402G11.5	4.47615	0	0	4.9977	2.47359	0	0	2.63786	5.02431	4.30432	0	0	2.93735	2.54244	3.51845	1.28567	4.31812	3.8894	3.13323	0	0
TP63	1.69248	3.82853	0	8.8604	17.7777	0	3.83941	3.66467	40.2749	1.15747	9.46918	0.12333	1.74991	1.70196	1.34749	2.3015	1.26892	0.859968	1.16945	3.27114	10.6225
ALPK1	8.61826	16.0599	18.783	5.94965	8.16486	9.75597	11.3917	5.52357	9.28492	6.25755	14.9715	11.7985	10.1661	6.84987	7.89781	7.09498	6.19309	4.49529	9.95132	29.5458	8.06002
LLGL2	31.1326	73.2393	83.5183	13.6933	17.0738	73.0219	34.6391	13.4902	21.4638	18.2843	36.4265	43.2064	26.5611	32.2532	11.3227	14.2534	17.424	30.7634	32.7886	123.143	87.9614
PDE8A	77.3639	76.8192	97.2009	35.0571	56.3697	50.731	24.5132	18.8545	54.1018	32.192	39.6255	30.4624	46.2268	34.5856	30.3373	25.5387	25.9845	40.4771	61.2746	103.621	37.6445
CLCN4	1.80382	3.5302	2.05976	1.42792	1.66917	1.06429	3.16435	0.902891	1.98963	0.560647	0.725118	0	0.833291	2.26928	3.9489	0.904729	1.24998	0.899057	1.50042	4.00978	4.84533
NLE1	3.60765	3.38104	3.82526	12.1922	2.83558	7.2135	6.58185	3.3106	2.43177	3.68942	3.62559	8.96195	2.87485	5.02184	3.63075	2.84117	3.52267	2.63854	2.93465	15.406	3.40105
SDHA	19.2185	58.5716	81.8018	10.4531	12.0864	69.1787	51.4734	8.72794	13.9877	10.0555	60.6113	60.7192	13.5201	18.6165	11.3601	9.06316	10.1514	19.0561	14.607	48.0119	67.7881
SMARCE1	11.6024	96.6083	84.352	7.04804	9.97481	79.2303	46.1151	7.70113	8.38055	6.94479	84.2416	71.2845	13.291	10.695	9.22658	6.53944	10.2839	7.0361	12.7977	90.7477	61.1723
FNDC8	0.890777	0.447491	0.147126	1.29977	2.03116	1.12341	0.0843826	1.16845	1.92933	1.42875	1.23697	0.781087	2.39571	1.17667	2.00252	1.7301	4.24236	3.5376	0.750211	0.422082	0
GSDMB	14.5197	104.862	70.9145	16.7872	14.8013	138.239	65.4809	13.5257	19.1125	14.9204	93.7961	160	21.4364	33.1147	18.397	28.3006	18.9202	17.688	17.7844	354.655	84.4206
KDM5A	22.8707	32.4182	26.4826	25.5377	21.1562	27.3167	32.9514	11.6491	24.9608	18.7184	37.5781	33.7512	28.1444	28.7232	18.4345	11.9043	18.9012	19.662	30.7586	59.1971	32.5662
ADAM11	0.734891	0	0.53946	0.457665	0.603315	0	0	0.619631	0.502431	0.415964	0	0	0.541639	0.651368	0.54274	0.269831	0.340904	0.508163	0.639886	0	0.139769
PPP2R3A	15.4772	17.2035	19.4206	16.5309	34.027	13.6584	12.0245	15.6855	28.8596	9.80228	14.545	3.24768	11.2078	5.40005	8.44055	14.555	12.2725	4.12394	11.4959	48.7505	32.7992
FERMT2	10.7339	21.6287	43.7453	3.44164	7.88331	7.80477	9.87277	6.10779	6.41102	2.15216	3.83886	1.84994	1.89574	3.25684	3.89276	0.999963	5.73855	2.0522	1.61075	1.37177	2.46926
ABCB11	1.04666	0	0	1.04348	1.06586	0.118254	0	0.389482	0.703403	0.397879	3.49763	0.205549	0.91662	0.861487	0.54274	0.333321	0.454539	0.586342	0.816406	0.211041	0
DHRS9	1.11347	0	1.27509	1.04348	5.04773	2.89723	29.6605	0.956002	5.02431	0.813843	2.04739	0	2.54154	79.8241	1.66565	0.761877	0.928016	98.8768	25.463	0	0
CD5L	2.04879	0	0	1.06178	1.64906	0	0	1.18615	1.16564	1.3564	0	0	0.791626	1.765	1.38492	0.476173	0.890138	1.77857	1.25771	0	0
PTGS2	3.25133	4.82296	10.1517	2.36155	6.53591	17.7973	0.295339	3.57616	5.44635	2.27876	0.63981	0.534428	1.3541	6.42964	25.3404	4.06334	2.19694	2.50173	2.66987	2.11041	5.63736
IGF2BP2	57.4551	58.7207	47.0802	30.9382	44.6252	52.564	15.653	28.2729	32.7786	27.9238	46.8767	20.3905	36.3315	40.3008	21.6909	25.8879	22.386	50.3863	48.2341	93.5968	73.3788
MAP3K13	15.7445	45.5446	51.4449	26.508	18.562	58.6541	27.34	21.7402	16.2989	9.38632	18.8531	33.0523	15.3117	13.7418	16.3196	20.5231	13.2953	11.5705	22.3298	58.3529	20.5927
ST6GAL1	1.64794	7.65706	3.38389	5.87642	7.76265	5.79445	18.9017	2.3546	12.6412	2.91175	40.8199	5.75538	0.979116	2.14321	5.37126	1.04758	2.99238	3.18579	2.49335	2.42697	12.5792
TBX21	2.42737	0	0	1.72082	1.83006	0.532144	0.337531	1.50482	1.50729	1.483	0	0	2.12489	1.21869	1.40364	1.31741	1.87497	2.38446	1.63281	3.16562	0
VDAC1P1	11.7583	7.35874	6.47352	13.1808	18.1397	3.84326	6.24432	13.8797	13.7264	25.1025	3.41232	6.74201	39.2897	29.8579	24.4982	27.3006	22.708	17.8052	17.8285	13.1901	8.33956
FRY	20.9555	26.75	41.5384	18.4164	15.7867	29.5044	36.4533	14.3754	15.8567	15.3545	20.1327	21.7471	15.9575	9.60243	23.2068	2.52372	15.9089	4.86664	22.5946	31.4451	8.06002
PICALM	77.7871	97.006	99.3097	40.0548	51.684	86.2073	59.2788	40.4707	48.3138	42.989	90.6397	57.3071	59.9344	93.5869	46.7318	32.2052	50.8136	72.1787	66.3275	117.972	92.1079
NSF	25.4762	51.0637	36.4871	23.5606	21.0557	51.9727	57.127	16.1812	19.0723	21.4131	46.9194	49.7429	27.3944	26.0547	18.6216	15.7931	18.7308	22.6914	44.461	36.1936	34.7093
NSF	25.4762	0	0	23.5606	21.0557	0	0	16.1812	19.0723	21.4131	0	0.328879	27.3944	26.0547	18.6216	15.7931	18.7308	22.6914	44.461	0	0
GLI2	4.92154	0.0994424	0.490418	0.86041	1.62895	0.354762	0.506296	0.56652	0.844084	2.15216	0.170616	0.0822197	1.56242	2.71053	2.26454	0.777749	1.98861	2.34537	1.85346	0.949685	1.11815
CLASP1	29.2843	43.4066	45.2166	18.7826	24.8566	24.656	18.9861	22.1828	19.1326	18.2482	26.3602	24.0081	25.8737	28.366	19.913	12.0154	21.1171	20.737	27.3827	53.4989	42.6762
MRPS34	8.03926	28.5897	22.6573	12.2288	14.0572	39.3786	42.6554	6.90446	17.3037	19.3875	30.8388	53.3195	8.93704	8.53082	15.9266	22.4754	12.7839	6.00023	12.3564	117.233	50.2237
NOTCH3	5.50055	1.34247	0.931795	5.71166	20.3317	11.648	0.253148	7.50638	18.1076	4.8288	4.00947	2.42548	16.4992	13.8678	12.5953	7.66639	8.82563	26.9131	13.5921	10.7631	8.99182
CLNS1A	12.0923	80.1506	80.7229	14.627	17.0135	87.8037	142.733	13.8443	13.8872	15.3183	146.687	141.541	19.1657	9.68648	23.6934	10.7774	19.2043	13.0559	23.1241	28.174	118.198
PPP2R2C	0.957585	0.198885	0.0980837	0.842104	1.42785	0.0591271	0	0.584223	1.4269	0.795757	0.170616	0	2.66653	1.32375	0.729892	0.58728	1.00377	0.586342	0.684016	1.47729	0.0465897
TEAD2	3.4963	2.08829	0.392335	3.11212	4.68575	6.14922	5.31611	4.54986	6.61199	0.958526	0.810425	1.2333	1.20827	4.9588	4.21092	3.84113	7.04535	8.97103	4.8543	0	21.1051
EED	6.27998	19.6896	25.6979	4.08237	5.67116	11.4115	19.8299	5.16949	5.8483	6.09478	26.4881	15.334	5.58305	5.79928	4.34192	3.01576	5.98476	4.29984	7.45798	13.6122	36.2468
CDHR2	6.4804	10.8889	3.72718	17.4462	25.2789	54.3378	35.9892	11.0648	22.1271	12.3885	25.7203	41.5209	30.7276	51.4791	30.0192	31.2846	13.3142	51.4613	4.65572	145.091	55.1622
SNCB	1.26936	0	0	0.439358	1.24685	0	0	0.531112	1.04506	0.868099	0	0	0.687465	0.903511	0.935759	0.857112	1.26892	0.781789	0.794341	0	0
TSG101	28.104	136.385	102.694	26.5446	30.0451	166.147	148.513	19.3679	30.5277	28.1951	182.047	184.254	45.5602	53.7694	43.5315	21.65	37.0828	34.4964	34.9951	85.0496	71.5152
C17orf85	20.911	39.23	34.9178	13.7483	21.9406	21.9361	26.0742	18.4119	19.5144	16.4577	15.1422	15.5395	17.7074	37.3801	12.6327	5.55535	25.4163	20.7956	13.7024	19.9434	10.2032
ATP2A3	17.6819	20.5846	13.3394	6.73683	14.2181	47.1243	25.0616	6.47957	7.37569	15.8428	39.0284	41.8498	18.7074	36.5186	6.51288	3.93636	12.2915	37.1741	16.9018	37.0377	15.1417
CA12	4.65431	6.41403	4.36472	4.81464	3.98188	4.43453	5.99117	2.01823	4.18022	5.87775	10.237	2.71325	36.8939	3.55101	17.6484	13.6344	2.76511	0.977236	1.65488	100.034	49.7578
MGLL	24.6522	76.869	35.7025	29.7482	37.124	126.887	87.8423	24.8029	36.7779	42.79	90.5544	176.896	63.4759	50.9958	31.3666	25.2054	33.598	48.0409	44.6596	197.746	176.109
NTN4	62.0649	85.073	86.4117	48.4942	78.2298	76.4513	10.0415	37.1424	58.905	37.8346	29.4739	18.8283	63.8301	63.0777	42.6332	18.7136	65.1695	43.8193	78.1322	15.0894	77.2924
BCS1L	3.40722	9.39731	16.4781	3.75285	4.42431	26.2524	8.14292	4.2489	3.97925	5.75115	20.1327	26.8036	6.60383	6.49267	7.59836	3.2221	8.12488	5.25753	6.57538	45.9015	12.3463
NUAK1	2.04879	1.69052	2.20688	2.89244	3.86122	2.42421	1.72984	4.23119	3.17536	2.49578	1.36493	2.9188	2.39571	9.62344	3.9489	1.80946	3.86358	3.16625	2.05205	0.105521	3.40105
DPP8	13.6066	22.474	14.9087	10.5446	15.0829	16.3191	19.9565	9.56002	14.4499	12.5693	23.417	27.2558	33.5191	23.1131	16.1886	11.2059	15.9089	14.3263	30.5159	31.6562	25.3914
SLC24A1	9.04138	12.0325	8.58232	3.99084	7.21967	6.79961	5.18953	3.98334	6.77277	4.5756	4.90521	5.30317	9.24953	4.13934	10.9297	5.88867	7.15898	4.78846	10.3044	28.0685	6.47597
ZNF532	27.7032	41.02	38.7921	9.26314	25.1985	17.5607	9.78839	13.1185	23.1118	10.9778	25.7203	5.75538	35.4982	16.5994	16.5442	3.47606	8.33321	13.4859	5.18528	219.272	47.1488
SCARF1	2.16013	2.13801	5.88502	1.28146	1.83006	1.00516	0.9704	1.23926	2.09011	2.09791	0.0853079	6.45424	1.52076	4.32845	1.1042	0.603153	2.25375	2.48218	2.2065	6.22572	0.139769
LMAN1	53.6248	76.5706	64.441	42.3615	39.6579	57.0576	105.141	44.4541	41.6616	39.8602	62.7013	65.7757	55.4555	21.0959	20.699	16.2216	59.1468	17.8639	23.5434	53.8155	37.0854
PTPLAD1	59.927	114.309	78.2217	82.0136	124.243	274.586	197.371	113.977	66.6826	194.002	225.341	155.19	246.987	139.204	202.311	62.3787	129.638	182.411	230.933	152.794	95.8817
IPCEF1	2.67233	5.51905	1.91263	5.96795	9.13017	4.78929	3.58626	1.94741	5.00421	5.42562	7.03791	7.39977	9.45785	4.87476	6.5316	1.20631	2.19694	1.73948	3.83931	1.89937	6.56915
ZZEF1	16.0117	18.7449	17.7531	12.6865	15.0427	21.5223	19.4924	10.7993	12.7416	16.5843	19.8341	20.8016	13.8326	36.1194	16.8249	9.12665	16.5338	35.7473	10.5912	21.4207	8.10661
NOX3	0.356311	0	0	0.695651	0.542983	0	0	0.336371	0.261264	0.343622	0	0	0.958284	0.882499	0.898329	0.444428	0.871199	0.117268	0.419235	0	0
ENO1	33.4932	152.047	168.164	23.3958	26.385	182.171	64.7215	14.4994	28.1763	24.3972	120.668	184.994	27.7069	18.3644	9.93776	27.5545	24.7345	20.776	27.3827	285.75	181.141
SLC12A1	0.890777	0	0	0.530892	0.442431	0	0	0.389482	0.58282	0.506391	0	0	0.624968	0.861487	0.393019	0.396811	0.511356	0.214992	0.48543	0	0
C19orf10	26.701	50.3178	58.1146	27.5514	24.9571	100.989	100.162	20.4124	35.1903	28.2313	94.1373	98.2936	26.8945	51.206	15.7769	23.396	26.5337	34.4574	30.9793	99.5059	60.2405
ANO8	4.47615	6.16543	6.13023	3.42333	5.38961	2.01032	3.33311	2.10674	4.3611	4.7022	2.51658	5.17984	9.27036	3.57202	4.21092	2.96815	3.46586	4.71028	4.61159	17.833	1.21133
TUBE1	11.2683	16.0599	20.0581	8.16475	10.3167	12.7714	13.2481	7.0815	10.0486	10.9055	14.3744	12.2507	6.83298	2.24827	3.18158	6.41246	11.0983	4.29984	8.25232	17.3054	4.19308
ARHGEF10L	5.14423	10.7398	5.3946	8.75056	7.82298	9.57859	5.99117	6.76283	8.62171	5.33519	6.22748	7.76976	7.66627	3.38291	2.93828	5.20616	6.24991	2.87308	8.78188	25.1139	5.17146
TXK	5.01062	6.51348	9.71029	0.97025	2.89591	3.4885	0	1.64645	1.62788	1.82662	0.469194	0	1.64575	1.80702	1.01062	1.23805	1.78028	1.40722	1.30184	2.74354	1.63064
WSCD2	0.979854	0.994424	0.343293	0.768877	0.985414	0.354762	0	0.956002	1.88914	0.831928	0	0.0822197	1.45826	1.07161	0.655031	4.93633	1.09847	0.801334	0.706081	28.5961	0.0465897
KCNQ2	0.623544	0	0	0.402745	0.321768	0	0	0.371778	0.522528	0.578733	0	0	0.541639	0.609345	0.393019	0.333321	0.568173	0.605887	0.419235	0	0
TACR2	1.51432	1.54136	1.07892	3.3135	1.78983	0	2.19395	1.94741	1.447	0.976611	0.298578	0.0822197	1.06245	0.735416	0.860898	1.33328	1.06059	0.840423	1.61075	8.44165	0.419308
ACTR6	4.18665	7.5079	5.19844	3.24027	3.15735	4.31628	7.13033	3.22208	3.39643	2.98409	6.9526	4.48097	5.52055	3.44595	2.99443	2.3015	2.9545	3.8894	4.56746	5.06499	9.83043
TIPIN	7.34891	26.5014	6.57161	2.7643	5.06785	8.21866	7.88978	3.18667	3.79838	5.08199	4.8199	9.37304	5.52055	3.06773	5.37126	4.44428	5.51128	3.59623	5.56039	2.00489	3.12151
SRI	20.8887	63.4442	101.026	37.9496	33.5041	194.469	194.291	24.3426	31.8742	15.9875	203.843	235.765	41.9145	37.5692	35.0535	19.3961	30.2647	23.6687	49.4036	119.977	346.022
EIF4G3	52.6449	74.2337	75.9168	35.8809	44.3034	99.8656	50.1233	43.9407	47.9118	46.8954	70.9336	77.4509	63.3717	37.6743	24.8912	47.0142	37.9161	34.4183	51.1467	203.233	41.4649
NUP37	3.62991	40.8211	23.3439	2.47139	5.99293	49.312	18.2266	8.19683	7.2953	5.40753	27.5118	39.3421	10.9369	6.53469	4.39807	7.79337	8.12488	7.6029	8.36264	33.1335	38.0638
SEMA3A	1.24709	0	0	1.28146	1.18652	0.591271	0.63287	1.23926	1.78865	0.777672	0	0.0411098	0.812458	1.61791	0.954474	0.52379	1.13635	0.781789	1.47836	0	0.372718
GTSE1	2.76141	0	0	2.08695	1.97083	0	0.210957	1.912	3.17536	2.78515	0.554502	1.31551	1.95823	1.47083	1.75923	2.79355	2.46208	2.50173	2.97878	2.00489	4.79874
SEMA3C	6.14636	4.67379	2.45209	5.60182	9.25083	3.25199	11.1807	6.03697	8.52123	3.94262	6.69667	2.30215	9.83283	2.62649	3.98633	11.9361	4.6969	0.957692	11.8489	21.4207	14.7689
TTC38	6.50267	12.0325	11.9662	8.69564	16.1085	37.9596	14.6826	4.79771	17.0425	8.08417	16.0379	30.9146	5.04141	5.37904	10.8548	10.6345	6.81808	9.20557	5.8693	40.4144	12.6258
ACAT1	5.03289	15.8611	16.2329	4.4485	4.6053	8.69168	46.5792	3.15127	6.39092	4.97348	7.16587	10.0719	3.49982	4.91678	3.78047	2.96815	5.79537	4.41711	6.39886	4.64291	6.05666
GRAMD4	9.08592	8.00511	6.57161	5.52859	4.72597	16.3191	7.13033	2.21297	3.91896	5.64264	13.6493	18.4994	3.35399	6.66077	4.54779	1.25392	5.32189	4.16303	3.57453	44.0021	4.00672
CELSR1	3.4963	7.75651	4.85514	5.67505	6.53591	2.42421	6.49746	3.98334	7.77763	3.43622	5.07582	2.63103	6.79132	3.04672	6.73747	0.968219	3.71207	0.957692	5.45006	8.65269	6.10325
WNT8B	1.13574	2.18773	0.196167	0.457665	0.643536	0	0	0.354075	0.743598	0.524476	0	0	0.812458	1.68095	0.580171	1.57137	0.700747	0.840423	0.838471	0	0
ZNF638	63.0002	156.92	159.925	32.4942	42.594	103.768	74.5943	39.1253	38.3455	40.0049	109.834	73.0522	47.2892	36.3295	32.789	16.2692	37.1017	27.7926	73.1455	214.84	102.87
SLC25A40	7.48252	14.8666	21.5784	7.06635	10.3971	8.80993	23.6271	10.9055	9.20453	7.27033	22.7346	10.6063	9.812	5.31601	8.70256	5.85693	8.04912	6.05887	10.6574	14.7729	14.4428
C18orf55	7.61614	0	0	14.8283	17.7978	0	0	17.2434	11.8373	8.64482	0	0	12.541	1.82803	4.97824	6.14263	17.424	6.52794	7.08287	0	0
ADD2	0.823968	6.36431	1.07892	0.97025	0.844641	0	0	0.867483	1.447	0.831928	0.042654	0	0.687465	1.5969	1.19777	0.825367	1.04165	0.488618	0.860536	0	0
FGF4	0.579005	0	0	0.97025	0.82453	0	0	0.548816	1.06515	0.831928	0	0	0.562471	0.735416	0.767322	0.365066	1.04165	1.25086	0.419235	0	0
RASAL2	30.7763	28.8383	31.7301	10.5629	14.6807	15.7869	18.4798	11.7907	11.8172	11.5204	20.4313	11.0997	20.3323	31.896	22.2898	13.7138	10.3218	16.9257	27.1841	22.5814	29.9106
C16orf7	1.87063	0	0	2.54462	4.12265	0	0	2.90341	4.54197	2.80324	0	0	7.14547	4.91678	2.41426	2.25389	2.15906	2.7949	3.94964	0	0
ZNF37A	23.0488	28.1919	17.1646	19.3318	19.2457	15.9052	18.4376	25.5465	20.258	17.7056	14.0332	11.7574	17.02	17.9862	16.7501	17.2057	17.3861	23.356	33.8036	24.0587	7.45436
MARK3	56.6089	78.1617	67.1873	31.6155	39.0747	46.1782	44.5118	31.6189	40.5562	29.2983	40.2653	44.2753	20.7698	38.1576	24.835	9.55521	31.2306	32.972	48.1679	116.917	28.6527
SLC25A3	59.6598	360.081	400.623	38.9381	40.8645	414.717	329.852	39.0367	48.9569	35.592	377.616	392.722	67.6632	57.0893	36.2513	41.9667	47.3857	76.7131	37.334	230.457	444.093
FNDC3B	65.4275	46.191	65.8632	24.3295	28.8586	53.8648	51.8953	21.4038	32.1355	23.9812	30.199	23.3915	34.8315	38.6408	25.1345	29.5545	22.6322	26.5417	39.1433	53.1824	63.4086
FOSL2	146.132	124.104	217.452	101.876	81.3268	72.6081	112.693	78.817	103.139	41.6326	65.2606	88.5917	55.4555	104.66	48.6595	27.4434	58.5219	83.456	44.6817	140.553	64.5734
CACNG5	0.734891	0	0	0.604118	0.201105	0	0	0.584223	0.94457	0.488306	0	0	0.624968	1.02958	0.50531	0.158724	0.132574	0.0781789	0.30891	0	0
CACNG4	1.73701	10.1431	1.56934	0.677344	0.522873	0	0	0.265556	0.984764	0.47022	0	0	1.04161	0.924523	0.430449	0.492046	0.473478	0.488618	2.44922	0.949685	1.72382
FRYL	20.1538	26.3025	22.4612	17.3547	19.5876	35.2989	53.6252	15.5616	19.3536	22.9684	51.9099	43.5353	29.4777	28.4081	24.6666	10.9202	20.852	17.6293	33.9139	63.6289	37.5513
TMEM131	58.7244	101.282	131.53	33.4096	32.7801	73.4358	101.47	28.7332	29.6032	38.0517	73.1516	103.72	30.6443	41.9187	30.5245	16.1899	31.7988	37.995	50.3303	207.981	69.0926
FSCN1	0.890777	0.198885	0.245209	1.15332	1.22674	1.12341	1.85642	1.22156	1.50729	0.868099	1.62085	0.0411098	2.43737	1.93309	3.03186	0.730132	0.833321	1.27041	2.47128	44.0021	7.08164
ACTB	643.542	3640.04	4345.25	500.594	537.895	3035.47	2523.76	639.193	458.981	668.599	3973.52	3350.86	922.328	1935.61	944.686	652.04	837.09	1501.09	709.81	2503.27	4899.89
MOCOS	2.51644	2.73467	3.72718	3.29519	5.87226	4.78929	5.69583	2.62015	5.86839	6.14903	8.95733	2.83658	9.687	5.02184	3.64946	2.90466	3.88252	4.55392	2.93465	9.70789	1.44428
PLD1	91.0819	188.742	265.218	44.0457	62.1213	80.7085	20.5894	25.6527	40.918	40.2581	69.7819	69.9278	50.4766	27.9878	40.7991	43.8555	22.8216	32.6202	19.6599	172.526	21.8506
ATP12A	0.645813	0	0	0.311212	0.542983	0	0	0.28326	0.341653	0.23511	0	0	0.124994	0.630356	0.46788	0.460301	0.587112	0.37135	0.375105	0	0
WDR62	1.51432	0.795539	1.02988	0.91533	1.00552	0	0.0843826	1.00911	1.38671	0.868099	0.21327	0.0411098	1.02078	0.966547	0.729892	0.999963	0.965895	1.05542	1.7652	4.85395	0.139769
DLG1	27.6363	50.0195	48.11	16.897	16.752	48.8981	41.5584	16.376	15.6959	19.5865	32.4597	38.4377	20.9156	20.4446	13.1942	15.7772	22.2345	19.3884	23.9847	84.733	31.9606
RAB7A	206.682	250.495	318.625	176.952	287.379	361.799	292.133	227.139	242.795	218.218	232.208	286.289	182.72	296.814	297.665	207.262	155.679	374.575	359.108	428.414	529.632
BCAP29	4.36481	9.8448	12.947	4.41189	8.56707	8.15954	12.0667	5.45275	9.06385	6.51074	10.7488	11.2641	8.20791	8.67791	8.27211	5.33314	7.29156	10.476	10.5691	7.59748	20.3597
SEC31B	3.74126	4.82296	4.07047	2.39817	2.99646	5.26231	1.09697	2.54934	3.21556	2.98409	1.36493	3.12435	10.2286	2.89964	2.60141	5.72995	2.55678	3.57669	3.86138	25.536	1.49087
SART3	17.5706	39.8764	33.0542	11.0938	13.1724	26.1933	28.7323	9.82557	14.0078	12.2438	30.3696	35.93	19.3323	21.8734	12.3895	10.4123	12.2347	10.476	14.5629	40.6254	30.1436
ARHGAP15	3.09545	4.82296	1.86359	3.881	2.55403	1.18254	0	4.65608	3.03468	3.00217	0.767771	0.287769	1.54159	4.62261	1.79666	2.22214	2.0833	2.75581	2.29476	6.54228	0
TUBA3D	0.445388	0	0	0.604118	1.62895	0.118254	0.0843826	0.28326	0.803889	1.89897	0	0.246659	0.91662	0.966547	1.08548	0.555535	1.11741	4.47574	2.25063	3.37666	0.186359
PAX2	0.801699	0	0	1.08009	1.04575	0	0	0.725853	0.502431	0.850013	0	0	0.770794	1.11363	0.748607	0.444428	1.06059	0.625431	0.661951	0	0.0465897
EXOSC7	7.66068	71.6482	41.8817	5.36383	6.93812	56.9394	25.0195	7.32935	6.81296	8.59056	37.7488	42.5076	11.6244	8.55184	7.1492	2.55546	8.80669	5.23799	6.90635	72.0706	53.6714
KIFAP3	21.5123	23.717	48.11	11.167	12.4484	21.404	20.9269	10.9409	10.2496	15.1194	49.7345	28.818	13.291	17.0616	16.0763	0.571408	10.3976	11.6877	28.0446	23.7421	20.4063
MKRN2	11.9141	22.2254	27.9539	9.7025	12.5087	24.8925	22.0239	7.80735	10.5109	13.3108	18.9384	19.1161	15.1659	23.1551	14.0364	11.698	15.9846	13.2318	23.1241	36.5101	35.8275
MCM6	5.85686	5.66822	4.56089	1.75743	3.37856	5.6762	3.62845	5.39964	3.69789	5.38945	5.11848	8.22197	3.10401	9.95963	6.34445	5.68233	4.77266	8.71695	11.1428	12.8735	20.6393
REXO2	7.48252	29.7333	64.7352	7.23111	15.1834	82.6005	128.177	6.95757	12.2191	11.1768	61.507	101.5	22.2697	9.03511	10.7799	4.26969	13.8445	7.73971	10.8339	123.143	171.543
RBM7	3.96396	23.7667	19.6167	2.89244	4.88685	18.4476	14.0497	3.02734	3.23565	2.4777	14.0758	29.3935	4.49977	5.00083	3.78047	1.68248	2.49996	3.79168	3.33182	19.3103	25.4846
RBMS2	24.8304	86.2663	69.0019	14.8283	25.4398	26.6072	33.7109	9.54231	18.8311	10.2544	23.0758	19.8561	22.5822	16.0741	21.0359	10.571	15.4733	14.9322	15.4676	36.1936	33.4048
BAZ2A	29.6629	54.9419	35.8986	25.7574	32.8203	36.777	41.8538	19.8636	30.1659	21.4674	42.9099	36.1356	41.2687	50.4285	26.9124	19.412	26.1739	37.0959	42.3428	88.9539	35.315
PTPN23	13.3171	11.9331	15.4972	11.8078	12.8104	9.28295	8.86018	7.50638	14.2087	7.70438	10.9194	8.50974	8.12458	15.5068	8.06624	3.3967	9.46956	18.8216	12.886	29.3347	19.2881
MLH1	28.2153	36.2965	37.6641	17.4828	19.8088	24.656	48.2247	18.8191	25.3225	20.3461	29.2606	47.5641	21.853	21.8313	14.5043	12.8725	17.7459	19.8379	24.6246	65.9504	31.9606
UNG	8.93004	13.3253	19.4696	11.4782	11.8451	25.4838	15.442	8.09061	15.8969	8.12034	13.7346	29.0235	8.60373	6.84987	9.13301	12.4122	8.39003	6.91883	13.6582	15.617	18.2166
FMO4	7.95018	13.9717	9.31795	4.55834	6.1337	6.3266	8.81799	3.89482	3.69789	8.57248	6.44075	3.41212	10.312	4.39148	7.26149	5.07918	6.38248	2.89262	13.1949	18.4661	5.73054
KLHL20	12.1368	17.1041	16.5271	10.3982	13.5344	25.3655	10.3369	11.773	10.9329	23.728	29.6445	21.4593	28.4985	26.559	19.4264	10.6187	13.3142	13.0363	31.6412	17.9385	18.6825
RGS11	0.77943	1.74024	0	0.86041	0.82453	1.41905	0	0.442593	0.803889	0.759586	0.042654	0.369989	0.604136	1.36577	0.935759	0.396811	0.681808	1.17268	1.98585	8.65269	0.0465897
SLC46A1	1.64794	9.39731	14.2712	1.31808	1.87028	2.54246	10.9697	1.06222	1.18574	2.74898	3.19905	4.85096	2.37488	1.15565	2.03995	1.5555	2.57572	2.07174	2.78019	15.195	3.30787
PLXNA2	50.5516	20.6343	17.557	23.1762	26.1839	66.1632	29.7449	21.0143	24.4583	48.0529	62.616	53.4017	32.7692	77.9751	41.2108	14.3646	28.8443	53.6112	29.8098	95.6017	29.3981
SPAG5	4.89927	5.12128	7.01298	1.42792	2.35293	1.35992	0.253148	1.75267	3.01459	3.05643	1.27962	4.43986	2.45821	1.15565	1.21649	3.55543	1.83709	2.18901	4.9205	5.90915	12.0667
ANKRD13A	12.56	42.3625	40.0672	7.85353	11.9255	18.0338	25.2726	6.05468	10.8324	9.13312	15.7393	16.3206	12.3744	14.2671	8.40312	8.1743	7.78397	11.6877	13.7906	52.8658	19.3813
TPD52	26.0998	52.8536	62.0379	25.7025	40.2612	74.6775	104.761	23.1211	29.6434	24.994	87.4406	89.4139	34.3107	36.6657	34.2675	34.4273	28.5034	39.6758	73.9399	62.1516	51.3885
ACACB	7.17075	9.64591	13.5355	7.26772	6.6968	6.85874	7.55225	5.62979	6.93355	7.54161	8.0616	7.07089	7.14547	7.081	5.76428	5.66646	7.15898	6.48885	5.78104	31.9727	3.07492
TRAF4	9.82081	30.9266	43.2549	13.8764	16.9531	34.5302	21.5598	11.4543	24.7196	12.2257	29.4312	23.5148	21.0614	29.5637	12.352	12.1107	16.0225	24.9195	19.1524	27.3298	17.6575
PAG1	15.8781	7.5079	7.25819	4.4302	6.17392	12.4758	4.93638	6.40875	6.10956	22.9504	2.90047	4.56319	12.791	19.2889	5.2964	4.53952	10.7195	15.1863	11.0325	13.2956	3.49423
GPATCH1	11.4242	16.3583	12.6038	5.85811	9.5726	8.92819	8.94456	7.47098	10.531	12.3704	5.80094	5.26206	12.916	14.9815	9.32016	6.98387	8.21957	11.7855	21.4472	18.4661	8.06002
ICAM3	2.76141	4.87268	6.22831	2.30663	2.41326	4.1389	5.14734	3.98334	3.47682	3.11069	4.60663	4.93318	4.60393	2.37434	8.55284	4.3173	1.83709	1.44631	2.93465	10.13	4.14649
NT5C2	24.051	33.8601	36.8304	15.0297	20.5529	26.5481	35.6517	10.0911	21.2026	15.4811	51.398	30.298	32.1234	27.5886	25.1719	18.1581	17.2725	22.7305	38.7903	46.7456	34.9889
MCAM	1.82609	1.19331	0.980837	1.55606	1.93061	1.65556	1.77204	1.50482	2.47196	1.39258	3.2417	1.52106	1.70825	2.29029	1.74051	0.888856	1.85603	2.0522	2.02998	0	0.931795
GPC4	4.78792	11.237	16.6252	12.6682	14.6606	10.8794	19.1971	7.77194	12.2995	7.54161	23.9715	13.1963	11.4994	5.25297	8.59027	21.6976	7.10217	3.00989	4.28061	27.3298	21.8506
MBNL3	17.7265	19.1427	13.9279	20.6315	18.6223	26.0159	25.6945	18.288	16.8214	25.7536	33.9526	28.2014	20.9364	14.9815	22.1401	10.3647	23.1436	20.1897	26.6545	25.4305	21.804
KIAA1543	7.68295	0	0	6.29747	6.33481	0	0	3.22208	6.5517	5.24476	0	0	5.8747	11.6196	2.91957	2.66657	6.24991	9.45965	6.48712	0	0
RAP1GAP	24.6077	68.665	43.353	18.8375	13.3534	32.579	24.5132	9.70165	25.2823	3.72559	21.7535	13.484	9.56201	3.21482	3.16287	3.82526	8.14382	1.93493	9.73067	45.7959	13.4644
XAB2	14.8982	9.79507	7.40532	9.59266	9.91447	8.86906	12.3621	9.20594	6.87325	9.25972	12.7109	9.08527	16.9575	14.2461	9.43245	9.92027	7.97337	9.831	7.81102	20.682	4.42602
ARHGEF1	17.3924	25.5567	22.5592	15.3226	19.3664	25.8385	24.471	13.9682	33.1001	19.7673	36.0426	17.4306	17.8116	53.2651	39.4516	5.2379	20.7383	27.6558	46.2703	60.5688	24.1335
STXBP2	15.4104	32.0702	23.5891	12.9245	12.5691	50.0215	33.6687	7.22313	15.917	10.797	37.7061	39.1777	15.0409	34.0603	12.0526	9.60282	18.4088	26.4636	11.9592	68.5884	17.937
MAP2K7	22.2694	8.40288	11.0344	25.1899	19.5474	11.648	9.95715	16.5353	27.4126	8.97035	8.27487	6.98867	14.8117	36.3295	19.3702	6.01565	15.0566	15.1472	16.4605	14.1398	4.56579
ITGB1BP3	0.645813	0	0	0.768877	0.382099	0	0	0.460297	0.462236	0.542562	0	0	0.208323	0.588333	0.280728	0.158724	0.757564	0.449529	0.30891	0	0
DGKD	5.99047	13.9717	7.74861	5.18077	2.95624	21.3449	59.7429	10.817	4.01945	22.1184	10.6635	26.1459	5.12474	17.8811	12.3895	3.80938	20.9845	16.7889	5.25148	41.6806	13.2315
CTTNBP2	4.69885	9.64591	14.1731	2.96567	3.92155	4.19802	1.4767	2.63786	4.22042	1.91705	1.27962	0.452208	0.854123	4.49654	1.60951	8.04733	2.48102	3.24442	1.01499	9.28581	1.77041
ACTL6B	0.801699	0	0	0.768877	0.563094	0	0	0.495705	0.22107	0.723416	0	0	0.999949	1.02958	0.823468	0.412683	0.568173	0.801334	0.904666	0	0
RARB	12.7158	26.3522	44.2357	12.2837	18.3207	20.3988	15.1889	10.3744	15.3744	4.77454	26.0189	26.3103	11.5619	9.28725	9.002	12.2535	5.60598	8.36514	5.03082	59.8302	15.1883
TOP2B	51.2865	93.8736	95.8278	47.7619	47.2396	100.28	125.688	39.2492	36.376	43.3688	129.967	103.268	52.4348	58.7282	56.3514	20.4596	52.1583	42.0016	68.1809	53.0769	107.343
TM9SF3	85.5146	130.667	137.66	87.7619	72.8804	200.677	331.708	29.5121	66.4817	76.2118	276.995	237.903	121.265	65.8933	91.536	80.9177	97.8963	50.5818	133.096	92.5416	190.319
NFKB2	8.70734	8.60177	20.6957	3.56979	4.36398	5.6762	6.07555	1.8943	7.49627	3.59899	7.97629	3.41212	3.89563	6.84987	11.6596	5.92042	5.35977	4.6321	4.94256	40.942	5.26464
UBE2T	2.6946	0	0.931795	2.54462	1.99094	2.30596	7.51005	2.72638	2.67293	11.5385	16.2085	13.2785	6.85382	5.96737	4.34192	10.2377	3.06814	4.08485	15.7544	1.47729	17.1916
PPP1R12B	14.7201	17.8996	15.0068	15.3226	24.1527	50.4945	18.311	11.3658	20.4188	19.4056	57.1563	38.2322	30.4776	37.2751	27.2493	16.2851	14.299	30.8025	50.9702	48.645	39.8808
DNAJC10	29.2397	91.0395	82.9298	38.0777	49.2908	115.357	158.513	37.2841	51.1475	54.7083	163.407	171.305	60.0386	35.5731	34.6231	23.7293	52.1015	28.0662	51.1467	61.2019	149.134
GTF3C1	13.9184	17.1538	16.38	9.40959	9.31116	15.7278	11.7714	7.54179	7.67714	8.55439	12.7109	14.3062	12.0619	11.9558	11.0232	10.6821	8.71199	6.99701	7.45798	25.0084	9.55089
IL4R	46.1422	40.5725	51.8372	19.5148	28.4362	32.8747	12.9105	17.5975	36.9588	13.98	14.6303	20.3494	18.2907	17.5869	19.7632	11.9361	21.5716	9.75282	17.5638	65.9504	9.73725
USP33	22.069	44.1027	37.3699	19.7711	27.0285	42.0394	38.6894	18.7129	23.5942	19.5684	40.2653	38.0266	36.4356	25.6345	14.0177	13.0313	20.3406	24.8609	29.5009	89.798	49.5715
PAK3	2.16013	12.7783	1.07892	4.4302	2.61436	10.8794	17.4672	12.0208	9.48589	10.58	2.47393	3.78211	0.999949	4.22339	2.75113	0.555535	20.5679	2.71672	1.16945	43.2634	1.21133
CAPN6	16.4794	6.96097	19.0773	16.5858	27.7525	22.8231	107.841	13.03	31.2713	21.7206	13.0095	19.5683	2.14572	4.16035	7.20535	47.2999	39.507	3.08807	2.60367	24.3753	1.21133
DCX	1.20255	0.348048	0.294251	1.29977	1.48818	0	0.337531	0.973706	2.02982	0.94044	0	0.0822197	1.2291	1.4078	0.973189	1.26979	1.40149	0.957692	1.58868	0.633124	0
SNRPA	12.0923	18.7946	15.5463	13.1075	14.8818	19.7484	17.3828	6.70972	16.3391	13.4917	15.0995	21.1716	19.8115	8.88803	17.2928	26.2689	11.1741	17.6684	23.9626	71.3319	16.1666
SPAG6	0.979854	0	0	1.00686	0.603315	0	0	1.09763	1.22593	0.70533	2.6872	0	0.770794	0.693392	0.336873	0.333321	0.492417	0.605887	0.617821	0	0
EXOSC5	1.33616	5.51905	3.6291	2.30663	3.92155	10.4655	8.39607	0.761261	3.6577	7.75863	8.78672	6.08426	3.45816	0.67238	18.0976	2.17452	9.0529	2.07174	10.1058	64.5786	11.6008
DYNC1I2	29.507	163.881	190.479	19.8261	23.9918	164.078	162.268	21.2622	19.5948	19.279	168.057	143.103	25.9153	33.7031	19.7445	9.69806	28.1625	18.0398	29.4568	64.7896	194.559
APBB1IP	3.42949	1.49164	11.0344	2.01373	5.10807	2.48334	3.24873	3.45223	3.85867	4.52135	3.15639	0.411098	1.24994	4.51755	1.19777	1.17456	1.17422	5.35526	1.45629	6.12019	0.232949
LRCH4	4.74339	36.4954	20.4995	2.16018	3.15735	20.1032	9.66181	1.75267	3.43663	1.57343	7.89098	8.87973	3.8748	4.9588	1.98381	2.15865	2.31057	3.98712	2.714	56.8756	11.5543
FAM76B	8.86323	19.1427	20.7937	7.99999	11.8049	10.4655	8.22731	6.01927	11.154	9.63951	19.7061	9.94858	8.72872	4.39148	7.13048	4.30143	6.76126	6.6843	9.3335	28.0685	10.2497
SIRT6	2.78368	10.9884	5.54173	4.75972	3.39867	4.67104	2.15176	1.18615	1.88914	3.45431	6.14217	4.15209	4.93725	3.55101	1.70308	1.25392	2.76511	5.31617	3.5966	23.2145	4.61238
TYR	0.445388	0	0	0.549198	0.221215	0	0	0.354075	0.864181	0.434049	0	0	0.6458	0.966547	0.486595	0.238087	0.284087	0.293171	0.551626	0	0
POLD3	22.1135	50.7156	26.1393	13.2357	11.7848	81.418	80.4167	17.4205	13.5857	24.5057	60.1848	44.4397	14.0201	36.2665	34.96	17.8724	32.9162	32.7961	13.5038	55.5038	52.2271
ACTN2	0.801699	0.497212	0	1.0984	0.884862	0	0	0.478001	0.94457	0.524476	0	0	0.999949	1.38678	0.598886	0.555535	0.909077	0.70361	0.728146	0	0
CAPZB	40.1518	97.5033	82.1451	32.5674	39.6378	72.135	138.894	29.5829	41.2596	30.1664	139.436	101.459	51.1432	33.3669	22.4956	28.5386	33.5222	29.1607	43.8211	234.256	72.9129
GPR137B	7.21529	26.2031	17.557	8.54918	14.4393	16.4373	11.0541	3.82401	17.9066	22.1003	33.3128	16.0328	23.5405	13.2375	25.2468	9.04729	11.0794	8.85376	9.75274	25.0084	23.2483
NAALAD2	0.979854	0.198885	0.735628	0.567505	1.1463	1.12341	0	0.619631	0.884278	1.19364	0	0.12333	0.999949	1.02958	0.729892	0.507918	0.64393	0.7427	0.706081	0.738644	0.326128
PHF17	18.7286	49.5223	61.6946	11.5149	19.3865	28.0854	51.0093	14.641	14.7112	16.4577	36.6398	35.2722	16.9366	9.7285	7.50479	4.90458	21.155	10.0655	16.1516	75.6583	17.7041
SLC25A43	5.18877	7.55762	5.7379	9.46451	7.46099	15.3139	19.6612	9.29446	8.30016	8.89801	12.1564	14.224	7.31212	12.1869	15.7956	13.7297	8.27639	23.8641	24.6687	14.8784	16.0269
UBE2A	43.7371	104.713	157.522	32.183	34.6102	93.8938	89.9519	41.6746	37.2603	33.6027	119.431	142.034	52.1223	67.8053	30.2063	40.3477	30.5488	68.0352	53.5297	81.9895	153.047
FGFR1	9.04138	4.62407	14.4183	1.33638	1.97083	4.73017	0.9704	1.13304	1.50729	1.7362	0.511848	2.87769	1.58325	2.31131	1.94638	1.66661	2.14012	3.55714	1.14738	1.79385	1.67723
FKBP6	0.489927	0	0	1.18993	0.683757	0	0	0.849779	0.200972	0.614903	0	0.164439	1.16661	3.95023	0.54274	0.65077	0.890138	0.410439	0.419235	0	0
GTF2I	90.8592	152.594	169.783	64.0365	111.09	242.894	231.588	68.0886	90.538	57.403	212.886	220.595	85.8081	57.5936	66.3079	37.1098	65.1695	50.1127	90.1577	368.478	185.893
SMC1B	0.645813	0.0497212	0.441377	0.567505	1.02564	0.118254	0	0.619631	0.844084	0.922355	0	0.0822197	0.749962	0.525297	0.917044	0.666642	0.64393	0.996781	0.750211	0	0
FBLN1	4.92154	7.40846	13.5846	1.64759	2.39315	38.0187	6.75061	2.53163	1.62788	5.95009	3.07109	3.57656	1.9999	2.87863	1.87152	1.47614	3.35222	7.91561	1.65488	10.2355	4.0999
ITGA8	2.09333	1.04415	0.490418	0.91533	1.08597	1.5373	0.548487	0.655038	1.16564	1.80854	0.255924	1.97327	1.85407	2.31131	0.954474	0.539663	0.738625	4.02621	1.34597	1.05521	0.186359
CST7	2.82822	0.198885	10.4459	0.933637	4.26343	4.19802	1.13917	2.40771	1.38671	5.85967	0	0	4.16645	1.07161	4.52907	2.49197	2.25375	0.684065	1.63281	18.7827	0
MAP2	8.17288	8.50232	17.557	1.73913	10.5379	9.81509	2.15176	8.49779	7.2752	3.88836	10.5782	9.90747	24.0613	3.80315	2.43297	1.88882	5.1325	2.85353	8.38471	16.7778	3.91354
PIAS2	11.4687	10.1928	9.21987	6.20594	10.3971	8.63255	17.5516	10.7285	10.8927	13.6183	10.4929	10.9352	9.91616	6.68178	5.22154	3.36496	9.90516	6.48885	4.19235	20.682	6.84869
AMPH	1.3139	0	1.177	0.732264	0.603315	1.77381	0.295339	0.70815	0.904376	1.03087	0	0.164439	0.770794	1.34476	0.673747	0.52379	0.662869	2.0522	0.48543	0.211041	0.0465897
ARAF	17.8155	74.4326	57.0357	16.5309	20.8345	48.7207	68.8562	12.5874	23.2123	15.5715	41.7582	42.1787	22.8738	24.6469	23.7309	17.666	21.78	26.7958	23.4992	49.0671	37.6445
MCCC1	12.6936	48.4284	50.4641	11.9176	14.8013	57.8854	45.8198	8.72794	14.1686	16.0237	26.9147	46.1252	21.9364	9.26624	11.7157	9.96789	16.3255	6.82111	18.5567	58.986	29.7242
LAMP3	1.69248	0.447491	3.2858	2.81922	1.62895	1.24167	1.22355	1.48711	2.37147	1.19364	2.30331	0.287769	1.18744	1.21869	0.991905	4.93633	1.34468	1.13359	3.5304	1.05521	1.21133
FAP	0.645813	1.09387	1.56934	0.732264	1.40773	0.709525	0.295339	2.15986	2.1705	0.886184	0	0.904416	0.979116	0.924523	1.31006	0.619025	0.984834	1.97402	0.882601	0.211041	1.25792
NEBL	8.46238	16.0102	25.9922	10.7094	8.4263	30.2731	19.9143	9.34757	7.79773	12.0087	21.6682	26.8858	32.6442	17.1457	16.3384	3.14274	12.1778	8.40423	7.54624	29.4402	32.473
ACER3	10.4666	7.75651	6.42448	5.52859	6.35492	8.92819	20.1253	5.73601	5.0846	7.01713	8.70141	10.0308	5.99969	18.1963	10.911	4.80935	8.31427	14.424	14.3202	18.7827	22.4097
UBE2K	38.1475	48.0804	31.3377	29.9862	32.2371	39.4969	42.2757	30.6629	35.0094	27.4898	49.7772	46.9885	44.1436	37.8424	28.6155	9.55521	34.1093	24.3332	41.6808	41.7862	67.6017
PIK3C3	12.8495	27.7444	30.4059	11.4416	15.1834	39.1421	37.6347	7.84276	13.9676	10.5619	40.5213	27.5025	20.1656	8.61487	7.78552	5.22203	13.1248	6.58657	6.28853	71.4374	19.6143
N4BP2	9.26408	8.50232	5.93406	4.63157	6.83757	5.91271	6.7928	4.49675	7.33549	5.89584	9.1706	7.19422	6.22885	7.43821	7.78552	1.60312	5.49234	5.58979	10.194	6.6478	4.79874
C12orf5	7.10394	7.90567	7.11107	3.71624	3.90144	6.44485	1.51889	2.60245	5.32577	4.77454	1.83412	1.76772	3.91647	5.69422	3.64946	3.06338	3.80676	3.26397	3.0891	1.89937	1.02497
TULP3	24.7636	25.855	33.5446	16.8238	18.4815	20.2215	23.4162	21.4746	18.3086	16.1503	15.782	20.6782	21.3114	19.457	19.9878	12.444	19.9618	19.3102	21.6679	61.413	27.5811
SYNJ2	47.1889	44.4507	44.3338	13.5469	18.8636	30.7461	42.0226	22.767	19.8963	20.2376	28.9194	21.9115	15.7492	40.8891	25.1345	7.01562	17.8596	19.3884	10.5471	40.0978	27.6277
ADCY2	2.89502	2.5855	0.343293	3.20366	3.11713	0.650398	0.590678	1.75267	3.23565	1.82662	0	0.164439	0.999949	1.44982	0.804753	0.698387	2.40527	1.03587	1.05912	0.105521	0.0465897
PPP2R5C	12.0255	71.7477	56.4472	9.7025	12.4886	74.2045	106.027	8.12602	13.5656	10.8874	82.6634	83.9052	8.95787	11.6406	16.5255	4.71411	10.6627	11.5314	19.7261	80.5122	51.8078
PMS2P1	6.23544	15.4136	8.0919	3.40503	7.50122	4.31628	19.1971	3.27519	6.73257	4.43092	15.526	13.6074	7.66627	7.79541	10.2372	4.33318	4.52645	3.79168	6.55331	23.6366	7.64072
RBFOX1	1.6034	0.0497212	0	1.28146	0.764199	0	0	0.637335	1.24603	0.542562	0	0	0.562471	1.26071	0.655031	0.492046	0.909077	0.586342	0.595756	0	0
GNB1	67.4763	182.576	153.06	50.2333	57.2345	167.33	173.786	41.7985	56.011	51.6157	146.26	196.464	70.3714	97.9364	42.8203	38.9986	56.7605	82.5374	61.2966	407.309	121.226
HOXA9	0.0445388	0	0	0.128146	0.140773	0	0	0.123926	0.22107	0.090427	0	0	0.104161	0.0420238	0.0374304	0.190469	0.340904	0.156358	0.375105	0	1.67723
EDN1	18.2387	84.4266	17.8022	19.0755	23.6701	28.6766	15.8217	9.63083	27.8146	7.77672	91.9193	25.7348	127.785	20.1084	26.6878	19.8564	47.4614	16.4762	35.8998	28.385	75.9413
MLLT10	35.8092	47.3346	45.658	28.7231	29.8641	73.7315	57.0427	30.2557	19.7154	38.4857	62.1468	50.3596	36.6231	33.0307	18.1537	8.1743	33.4843	22.496	47.1971	108.581	41.6046
ZCWPW1	3.11772	6.06599	6.9149	2.2151	2.23227	2.60159	8.43826	1.20385	2.25089	2.06173	0.767771	0.452208	2.12489	0.945535	5.31511	1.61899	3.20071	0.547252	2.02998	0.949685	0
ADCYAP1R1	1.75928	2.08829	0	0.805491	0.864751	0	0.337531	0.619631	0.904376	0.614903	0	0	0.791626	0.882499	0.711177	0.317449	0.909077	0.70361	0.661951	0	0
FGF20	1.98198	0	0.196167	24.4576	1.44796	0	0	0.389482	3.21556	1.55534	0	0.534428	0.874955	6.07243	14.916	1.22218	2.23482	0.605887	4.28061	0	7.31459
P2RY10	1.20255	6.8118	0.0980837	1.13501	0.663646	0.236508	0	1.32778	1.4269	1.95322	0	0.246659	0.437478	1.17667	0.860898	1.42852	1.45831	0.566797	1.34597	0.633124	0
ITM2A	3.2068	0.795539	7.5034	3.16704	4.56508	4.73017	9.07113	2.69097	1.88914	0.976611	0.127962	3.04213	1.10411	2.05916	0.355588	1.44439	1.28786	1.3095	1.8314	0	0.792025
NRD1	40.0849	66.2783	86.4117	22.6636	31.2517	60.3096	61.093	28.8217	29.965	29.3888	63.1279	58.5815	46.2476	35.5311	17.742	27.7768	32.9162	29.5516	37.8636	128.841	84.1411
VDAC3	10.6448	78.8081	55.2702	8.23797	15.8873	86.9759	54.7643	9.98491	11.1741	14.0343	71.5307	93.1549	21.4572	15.7589	16.3758	9.79329	15.3407	20.4829	20.5646	62.1516	110.138
PCM1	103.998	113.414	131.481	42.6361	72.1967	86.5029	89.4456	52.1021	64.3714	43.3507	100.407	66.3102	61.1427	48.4744	42.7829	17.174	47.8402	37.8386	66.7908	149.945	135.483
TNRC6C	7.7943	10.6901	22.4121	4.00915	8.30563	10.8794	14.6826	4.00104	6.93355	5.8235	10.3649	7.72865	5.64554	5.86231	5.63327	3.28559	4.75372	6.6843	8.36264	13.8232	11.3213
CBFA2T2	10.6671	12.3309	9.85741	7.74369	12.0261	11.8254	8.98675	8.16142	10.752	7.68629	6.90994	11.0174	8.04125	8.40475	7.63579	6.23787	9.62107	9.06875	16.2399	22.3704	12.719
DBC1	1.44751	0	0	2.10526	1.02564	0	0	1.66415	1.18574	1.75428	3.19905	0.863307	1.47909	3.80315	1.96509	0.571408	0.890138	1.23132	0.816406	1.26625	0
ITCH	37.6353	36.2965	29.4251	20.8329	26.9481	38.0187	38.816	17.0487	22.3682	26.1696	35.1895	33.7923	38.5397	37.212	28.2974	15.4598	27.064	34.4378	36.3632	29.4402	34.29
PKD2L2	2.82822	0.39777	0.980837	7.10296	2.4937	0	0.0421913	4.79771	2.49206	4.06921	0.341232	0	2.29155	2.16422	2.22711	1.95231	2.0833	2.85353	2.84639	0.633124	0
TP53INP2	81.3502	82.2886	172.774	20.0823	21.9607	32.4016	16.6234	21.7756	26.3877	8.08417	22.6066	35.2722	24.8112	55.0932	7.09305	17.8882	17.5187	55.9956	16.8356	17.1999	54.5566
SDF4	5.05516	14.4191	16.0367	4.26544	3.94166	20.1032	23.163	2.10674	5.22528	2.45961	13.1801	15.7862	5.14557	5.46309	2.18968	3.96811	3.12495	5.43343	4.17029	20.7876	16.6325
MYH7B	2.91729	0.149164	0.294251	1.73913	2.05127	0	0.168765	1.36319	3.87877	2.17025	0	0.616648	2.66653	3.38291	1.32878	1.39677	1.98861	1.87629	3.75105	1.05521	0.605666
BPIFB2	0.823968	0	0	0.402745	0.623425	0	0	0.318667	0.281361	0.741501	0	0	0.729129	0.714404	0.224582	0.52379	0.170452	0.469073	0.48543	0	0
TP73	0.957585	0.198885	0.245209	0.622425	0.884862	0.0591271	0	0.460297	0.884278	0.777672	0.042654	0.0822197	1.2291	0.77744	0.486595	0.539663	0.700747	1.07496	0.904666	1.68833	0.279538
TOLLIP	9.79854	25.1092	26.4826	7.12127	9.17039	27.0802	17.2562	4.16038	8.19967	5.26285	13.564	19.8561	7.85376	9.79154	6.00757	3.65066	5.98476	7.40745	7.52417	33.0279	8.85205
UBE2D4	3.13999	10.2923	11.0835	5.40045	6.17392	6.14922	10.0415	2.17756	7.35559	5.02774	10.8768	6.86534	5.95803	2.1222	2.5827	4.6665	4.50751	4.35847	5.78104	23.109	4.28626
CLUL1	1.15801	0.894981	1.71646	0.897024	1.36751	0.41389	0.168765	1.00911	2.61264	0.795757	0.255924	0	3.04151	1.07161	0.711177	0.619025	1.57195	0.781789	1.03706	0	0
RUNX1T1	2.02652	1.14359	0.441377	1.06178	1.89039	4.96667	0.717252	2.31919	2.1705	3.97879	0.469194	0.698867	1.16661	4.49654	0.898329	0.777749	1.60982	7.85698	1.52249	0.738644	0
CDH17	163.702	151.053	102.301	2.7826	6.37503	1.3008	2.40491	3.02734	4.18022	1.68194	15.526	2.46659	22.8738	213.334	31.7597	16.6502	4.28024	224.432	124.734	0.422082	4.42602
THOC1	24.5186	33.2138	33.6427	16.3112	18.9039	26.4889	19.9565	11.3658	15.2739	19.8939	39.6682	20.2672	20.0615	8.4888	11.566	11.5393	18.4656	6.84065	10.1278	70.8043	20.4063
FKBP7	3.22907	3.48048	0.588502	1.83066	3.39867	3.78413	2.23614	2.44312	3.01459	4.44901	2.21801	2.71325	2.39571	5.4841	2.4704	1.47614	2.85981	3.22488	2.714	0.211041	0.745436
OSBPL6	1.44751	1.14359	0.0980837	0.750571	0.764199	0.473017	0.379722	1.09763	1.12545	0.831928	0.341232	0.0822197	0.583303	1.15565	0.54274	0.619025	1.00377	1.07496	0.750211	0	0
SLC1A3	4.23119	5.41961	5.83598	1.18993	2.99646	3.37024	1.09697	2.76178	3.05478	2.3511	1.36493	0.0411098	1.58325	6.0094	1.21649	1.12694	1.55301	4.39756	2.18444	1.26625	0.559077
XRCC5	98.6535	221.011	191.214	71.3591	94.9417	168.217	177.288	70.1953	78.0979	66.084	216.597	204.275	111.036	84.6989	65.5593	47.9506	74.2981	70.5369	105.405	173.476	224.889
LXN	19.4635	14.0711	27.6596	15.048	20.7741	22.1727	13.2059	15.8271	15.4548	17.7599	32.5023	19.2394	23.0405	20.5916	20.699	14.9042	13.3521	29.1412	26.3677	18.5716	25.2516
SP140	1.75928	0.795539	0.53946	1.70251	1.62895	0.41389	0.126574	1.75267	2.73322	3.12877	0.255924	0.246659	2.91652	3.29887	2.957	6.968	1.43937	1.44631	2.22857	5.06499	0
MKNK1	4.27573	16.756	23.9324	3.91761	7.30011	19.098	11.1385	4.83312	7.37569	5.60647	16.1232	11.0174	5.79137	10.4429	2.63884	3.61892	5.22719	10.2805	5.69278	33.6611	18.4961
TNS1	34.5399	112.022	120.937	16.4576	20.7943	30.9235	24.2178	12.7998	20.1776	8.1746	8.18956	6.7009	12.8952	8.23666	7.71066	5.85693	10.265	10.0655	3.30975	62.3627	15.6541
REXO1	4.83246	4.57435	7.35628	3.47825	4.36398	7.03612	3.75503	1.94741	4.66256	2.09791	5.33175	4.76874	3.37483	4.11833	3.66818	2.80942	3.9204	4.49529	3.30975	8.75821	2.98174
SAR1A	57.6555	127.485	127.95	40.4759	30.568	125.763	87.5892	38.1693	32.1556	39.4623	57.8388	80.3286	47.5184	44.3561	30.749	26.38	44.3175	33.9883	48.852	68.6939	82.2775
CDC14A	6.16863	12.8778	14.4673	3.25858	6.41525	10.5837	4.93638	3.62927	3.91896	2.69472	2.72985	6.98867	3.77064	5.1269	2.43297	2.92053	6.06052	3.36169	4.52333	13.6122	11.4611
RAPGEF3	2.07106	1.24303	1.177	2.94736	1.80994	5.20318	5.31611	1.59334	2.894	1.95322	0.554502	0.822197	4.06229	2.16422	1.45978	1.74597	1.49619	1.56358	2.66987	9.28581	4.14649
CEACAM1	82.6418	59.2677	45.2656	34.3432	56.2893	64.6259	45.1447	35.1773	60.6936	41.723	114.739	69.9689	38.9147	75.1595	65.9336	22.2214	33.3707	57.7351	116.967	141.187	119.316
SENP1	11.6246	22.0265	12.2114	9.50113	13.6751	15.2548	18.6064	10.2859	10.9932	7.28841	14.673	15.5806	10.7911	12.0608	10.3869	7.15847	10.9657	13.349	15.8427	18.4661	16.8655
DUSP13	0.77943	0	0	0.695651	0.663646	0	0	0.513408	0.663209	0.47022	0	0	0.687465	1.00857	0.879614	0.190469	0.41666	0.488618	0.573691	0	0
CIC	11.3797	11.4359	10.6421	6.11441	8.22519	6.14922	9.11332	4.95705	9.72706	3.87027	9.1706	5.87871	6.14552	8.50981	4.06119	2.15865	6.21203	8.32605	9.04666	25.747	3.634
LIPE	6.16863	3.13244	1.32413	5.2723	2.89591	0.709525	0.590678	0.832076	3.85867	1.84471	0.383886	0	2.54154	2.05916	1.42235	0.825367	2.27269	1.54403	3.30975	5.06499	1.58405
FDFT1	128.762	298.924	267.523	74.3797	80.9246	319.345	298.504	76.1261	48.7157	87.8227	421.08	318.601	81.35	52.3406	80.2507	45.3952	47.3288	75.0713	95.9828	201.228	544.494
PAFAH1B3	8.03926	37.6389	26.7768	10.4897	12.0864	34.0572	16.6234	12.4988	15.1734	8.1746	13.4787	12.2096	8.10375	10.5059	10.1062	4.2062	12.4241	7.50518	16.9239	68.6939	38.157
OPHN1	9.24181	7.90567	6.3264	5.12585	6.39514	8.33692	11.3495	3.54075	7.05413	8.28311	8.95733	6.00204	8.04125	6.74481	6.02629	2.69831	7.2158	7.40745	7.65656	14.2453	6.42938
AFM	0.534466	0	0	0.787184	0.301657	0	0	0.601927	0.58282	0.596818	0.255924	0	0.624968	0.798451	0.318158	0.476173	0.624991	0.684065	0.463365	0	0
KIF22	5.01062	17.5516	17.1646	4.02745	4.54497	9.51946	10.4213	3.04504	4.52188	5.08199	5.20378	15.5395	6.22885	7.43821	2.11482	5.31727	5.4734	7.56381	5.3618	59.6191	33.3117
SCGN	5.14423	3.9777	12.947	0.292906	0.40221	0.41389	8.43826	1.29237	2.31118	3.49048	5.84359	1.2333	0.791626	2.08018	0.355588	0.365066	5.45446	2.73626	0.573691	1.68833	0
LRRC16A	23.7169	30.4294	38.7921	19.4965	37.7474	41.5072	43.1195	22.8555	34.9491	25.5366	58.18	45.1797	46.331	54.5679	56.7257	23.3166	29.3935	49.2723	48.2121	62.0461	74.4504
PGM1	13.1835	39.7272	54.7307	22.2425	20.4926	54.9882	77.632	16.0573	21.3634	17.5067	42.398	41.5209	18.1241	18.6375	5.22154	11.4916	17.4429	28.1835	12.3123	39.5702	85.1194
DDX1	45.9418	90.5423	107.205	34.5263	45.0676	102.645	98.6433	41.3205	46.6055	38.1059	101.516	109.804	53.2056	42.381	39.5639	24.7451	47.9349	35.6691	62.2013	92.9636	82.6036
DNM2	35.9874	90.2937	56.6433	39.0114	30.5076	114.47	71.5143	22.3067	34.0246	48.505	76.5212	121.767	50.3308	89.9519	48.5472	36.8717	35.2267	73.0777	38.6138	262.852	79.5753
EPB41L2	9.82081	21.7282	19.0773	7.13958	14.3589	24.3012	21.5176	10.3213	17.7861	14.2694	23.0331	16.7728	9.41618	31.6019	19.9504	2.42848	10.89	12.3132	6.46505	35.666	16.9121
RIMS1	0.913046	0.546933	0	0.823797	0.744088	0	0.0843826	0.956002	0.964667	0.90427	0	0.0411098	0.854123	0.903511	0.617601	0.460301	0.909077	0.70361	0.728146	0	0
MOXD1	1.8929	2.3369	2.40305	1.22654	2.47359	14.0131	0.379722	5.24031	2.69303	2.67664	2.1327	1.10997	2.04156	5.10589	1.62822	1.42852	1.7424	5.06208	1.36803	0.211041	11.3213
STX7	33.7604	56.1849	80.0853	30.0961	42.2924	64.685	77.5055	24.0948	26.8298	34.2356	78.6113	87.3173	37.7689	54.7359	38.5533	22.7928	37.2911	33.5778	25.1541	71.965	81.1593
RABL2B	7.74976	16.0102	15.9386	5.56521	10.92	9.93335	4.13475	8.69254	12.2794	6.45648	11.7298	9.82525	6.27051	6.78684	10.2746	2.80942	9.67789	3.8894	10.7677	16.4612	3.30787
KEAP1	9.4645	16.9549	17.5079	10.4714	10.4373	23.4143	8.81799	10.4629	11.8574	6.60117	13.7772	19.9794	13.416	9.03511	12.8948	6.93625	9.99985	10.3196	9.37763	18.1495	10.669
DDX43	3.25133	1.88941	5.78694	7.28603	1.3474	0.0591271	12.4042	0.42489	6.71248	3.8341	0.127962	14.1007	9.33285	10.7581	0.804753	5.98391	0.928016	9.55737	1.03706	29.2292	0
PTPRH	89.6789	51.9089	82.1451	25.4462	18.2	39.6151	6.24432	23.5106	21.906	20.4907	35.0189	23.5559	30.1026	57.5305	24.704	10.9044	28.1435	38.7767	64.3857	49.3836	23.9005
DCT	2.13786	0	0.392335	2.63615	0.965304	0	0	0.902891	1.52739	0.47022	0	0	0.729129	1.84905	0.561455	0.333321	0.814382	0.625431	0.838471	0	0.139769
SLC35C2	15.9894	27.2969	16.8214	10.5446	12.5288	23.5917	33.6687	7.77194	13.8068	12.1896	14.4597	20.0205	11.3536	11.3254	15.1219	7.82511	10.6248	14.4631	15.3352	24.0587	22.5028
CRYBG3	4.298	12.48	13.5846	4.17391	3.82099	10.3472	15.5686	1.34548	4.70275	7.77672	9.59714	9.70192	3.08318	3.48797	5.57712	4.25381	3.99615	4.35847	6.15614	17.5164	14.4894
EPHA6	5.87913	5.51905	6.42448	2.25171	5.10807	0	0	0.584223	7.45607	1.03087	0.63981	0	1.33326	2.54244	1.29135	0.825367	1.7424	0.664521	0.816406	28.385	0
SCTR	40.753	180.886	247.269	44.6132	58.0992	65.6311	0.337531	20.554	73.6564	4.34049	70.2511	0.781087	21.9572	5.42107	6.58774	5.30139	18.9581	1.79811	1.47836	169.677	62.1507
RFX3	5.0997	7.70678	15.1539	4.11899	4.76619	6.74049	5.06296	3.2929	3.21556	3.18303	8.27487	4.68652	5.18723	4.09732	2.05867	1.31741	4.67796	2.44309	4.08203	5.38155	3.82036
RIF1	22.5589	28.888	38.1546	12.8329	18.5017	19.3937	19.4502	9.64854	16.0175	12.4066	21.7535	19.6505	15.3742	13.1955	13.8679	9.84091	14.6021	12.02	22.2415	29.5458	22.0369
RAB21	36.5218	40.6222	64.0486	14.627	18.3408	36.6588	44.3431	12.0739	19.6752	12.714	33.9952	38.0677	28.8735	22.0205	15.8518	11.5869	14.318	15.714	19.9026	32.9224	38.2502
SLC4A4	466.032	417.012	749.065	99.6612	108.617	157.278	111.723	82.8358	65.3361	81.7641	200.559	108.407	66.0799	29.8369	35.6337	11.317	81.4003	31.8188	115.996	107.314	75.1026
SMARCA2	57.8559	73.0404	88.2753	32.897	32.7801	52.8596	54.7643	22.4129	37.4813	35.9718	38.8151	38.4788	30.4568	32.5474	22.7389	12.6662	27.3291	31.2716	29.2803	63.84	18.17
RDH8	0.690352	0	0	0.823797	0.301657	0	0	0.177037	0.442139	0.289366	0	0	0.541639	0.714404	0.486595	0.984091	0.303026	0.449529	0.529561	0	0
SESN1	6.85898	23.1204	14.1241	11.4233	10.2362	34.7076	27.2134	10.9586	13.6259	11.6108	17.7867	43.6175	5.66638	9.81255	9.91905	3.96811	18.5225	7.19246	7.65656	18.1495	18.7757
MID2	6.34678	6.71236	6.81682	7.762	4.6053	1.95119	1.56108	1.50482	3.99935	1.91705	0.810425	0.616648	0.729129	3.23583	4.71623	0.428556	2.48102	3.34215	6.22234	0.105521	0.465897
CXorf41	3.98623	0	0	2.58123	3.27801	0	0	1.80578	4.54197	2.29684	0	0	2.35405	2.87863	2.13353	1.25392	3.10601	2.9708	3.30975	0	0
COL5A3	1.00212	0	0.0490418	0.713958	0.925083	0.177381	0.506296	0.601927	1.00486	0.759586	0	0	0.833291	1.61791	0.524025	0.920601	1.04165	2.26719	0.684016	0.316562	0
SRCAP	36.2101	48.8262	57.7223	28.0091	35.9576	43.6358	39.4911	27.6001	39.9131	28.1951	38.6445	41.0276	34.7482	47.3818	40.1815	21.4913	28.0678	43.5847	26.8752	132.428	22.5494
KIAA0020	9.175	30.8271	21.7746	11.643	12.187	31.3374	33.8796	13.5611	10.9731	22.3174	44.1469	45.0975	9.0412	17.8391	4.88466	6.98387	16.496	19.9552	12.5991	23.3201	16.7257
CPB2	0.556735	0.39777	4.02143	0.384439	0.884862	0	0	0.389482	0.301459	0.23511	0	0	0.45831	0.252143	0.54274	0.571408	0.606052	0.37135	0.926731	0	0
CHRNA3	1.11347	0.497212	0.833711	0.366132	0.965304	0	0	0.389482	0.542625	0.759586	0	0.12333	3.45816	0.714404	0.280728	0.428556	0.530295	1.19223	3.5304	2.42697	0.0465897
KCNN2	0.75716	1.04415	0.980837	0.585811	0.482652	1.12341	1.39231	0.849779	0.763695	0.759586	1.45024	0.863307	0.729129	0.798451	0.636316	0.333321	1.83709	0.254081	0.684016	5.48707	1.21133
CNOT4	23.3383	42.2133	41.6856	15.8901	21.4177	41.3298	36.2423	15.5793	24.2775	17.2173	28.6635	22.2815	21.9364	24.8571	19.3141	11.8408	17.0641	19.8379	30.5159	59.8302	26.0902
PSEN1	38.0362	42.1636	66.8931	25.2997	29.844	62.6747	70.2907	17.6152	28.2567	22.0099	65.1326	50.8529	21.2906	52.3826	29.6074	8.5235	26.2117	32.3856	40.6438	65.3172	68.2074
CPOX	1.82609	2.08829	5.63981	1.24485	3.01657	5.0258	9.87277	2.10674	2.47196	2.53195	4.56397	5.91982	4.18729	2.33232	2.43297	3.68241	2.32951	2.71672	3.19943	2.95458	8.1532
CLDND1	26.1888	91.5367	121.82	8.12813	13.2729	43.5767	75.649	11.8438	12.3196	9.20546	55.1089	32.8879	19.1449	23.3232	15.833	11.7615	18.2384	9.88963	11.6945	37.3543	56.327
RAGE	11.2906	0	0	5.94965	5.85215	0	0	5.32883	6.97374	4.73837	0	0	3.31233	8.71993	12.8386	3.41257	6.98853	5.57025	10.0837	0	0
HSP90AA1	351.99	1178.54	1405.25	239.249	278.269	836.589	675.272	289.916	283.271	664.313	1008.38	752.845	161.95	274.499	352.931	125.329	255.735	279.021	407.938	702.134	692.51
RBL1	7.01487	6.36431	5.83598	3.0572	4.82652	3.54762	1.05478	4.2666	4.46159	3.65325	0.853079	3.12435	4.47894	4.01327	3.36873	4.23794	3.3901	4.10439	6.79603	3.37666	4.28626
DLGAP4	12.2927	29.9819	61.4494	10.0686	13.293	35.4762	20.5894	11.7022	16.5802	8.1746	33.3128	28.5302	12.166	13.3425	11.5847	6.82515	9.92409	12.1764	11.5621	76.3969	41.6512
IGSF9B	1.55886	0.745818	0.0980837	4.90617	8.32575	0.41389	1.22355	2.67326	13.847	3.03835	0.682464	0.493318	9.43702	3.25684	5.78299	1.20631	2.65148	0.918602	3.94964	23.6366	1.07156
CFHR2	0.289502	0	0	0.622425	0.42232	0	0	0.371778	0.422042	0.325537	0	0	0.270819	0.630356	0.50531	0	0.170452	0.527708	0.198585	0	0
CROCCP3	2.47191	3.87825	4.8061	2.19679	5.00751	4.07977	3.12216	2.77949	3.51702	3.67133	0.853079	2.05549	2.5207	2.8366	3.27516	1.88882	2.63254	2.44309	5.03082	4.95947	0.652256
NDC80	1.0912	1.59108	1.47126	0.439358	1.46807	0.354762	0.295339	7.34705	1.52739	2.3511	1.70616	7.31755	4.54143	3.57202	1.36621	3.63479	1.49619	2.0522	1.65488	7.59748	6.8021
AP4E1	6.90352	5.56877	5.78694	5.07093	5.5505	9.04644	5.14734	4.7446	6.10956	7.4331	8.78672	7.56421	10.7494	14.9815	5.03438	3.93636	6.19309	10.4173	13.9892	4.85395	7.68731
RSBN1	12.0032	17.651	18.4397	11.1304	16.1286	10.8794	17.8891	8.58631	11.6966	10.0374	13.0948	10.8941	13.916	11.6826	8.27211	9.1584	10.5491	11.5705	14.4967	13.0846	13.4644
MAGI3	23.0043	19.8388	29.8174	17.7208	19.7485	29.9183	26.032	16.1458	16.7008	23.5472	26.1895	29.558	23.5196	24.9411	9.8629	14.1106	18.1247	29.8643	28.9934	71.4374	24.6926
CXCL2	40.7753	625.741	244.228	58.1418	20.1909	29.0314	10.4213	59.1482	68.8732	2.4777	13.564	7.9342	4.68726	8.46779	10.911	40.1573	110.585	2.9708	2.53748	10.0245	91.4556
AFP	0.734891	0.248606	0	0.732264	0.542983	1.3008	0	0.371778	0.94457	0.397879	3.92417	0	0.604136	1.13464	0.46788	0.380938	0.681808	0.508163	0.35304	0	0
COL4A4	4.94381	1.6408	2.59922	4.52173	2.79536	1.12341	0.295339	0.814372	3.39643	1.10321	0.042654	0.246659	1.97907	1.30274	1.02934	0.825367	1.17422	1.0945	1.3239	1.89937	3.82036
TCF7	2.80595	3.72909	3.38389	4.9977	5.81193	6.38572	15.7796	3.36371	8.25996	4.41284	6.86729	4.1932	5.06224	3.78214	3.23773	4.19032	5.24613	4.04576	2.84639	58.986	14.8155
OSTM1	8.28422	14.4191	11.9662	4.37528	5.47005	14.0131	7.25691	2.77949	5.8282	5.29902	8.0616	6.7009	3.79147	6.11446	4.69751	2.82529	7.17792	4.08485	3.75105	3.0601	8.33956
CDH7	0.823968	0	0	0.750571	0.663646	0	0	0.478001	1.54749	0.542562	0	0	0.562471	0.882499	0.580171	0.428556	0.587112	0.820879	0.507495	0	0
IMPG2	0.801699	0.546933	0.294251	1.59267	1.95072	0.177381	0.168765	1.11534	1.36661	1.91705	0.597156	1.52106	1.56242	0.77744	1.44107	1.15869	1.28786	1.25086	2.47128	1.79385	0.512487
PCNP	40.5749	53.848	84.1558	24.1647	36.3598	48.2477	38.4363	25.2455	40.0538	27.0015	51.1848	44.522	36.144	31.6439	38.3287	23.5547	26.0602	31.0566	51.9411	35.1384	68.9062
EXD2	11.3574	14.9164	18.8321	11.6796	17.0336	11.175	16.4124	9.40068	12.9225	12.5151	18.5118	20.3905	8.29124	9.28725	13.3252	4.15858	15.549	11.7268	21.8002	20.7876	22.3631
ARG2	8.72961	31.1255	189.007	4.11899	4.36398	24.3012	19.619	8.88728	3.31604	3.0926	25.2938	37.2866	1.41659	3.59303	2.5827	1.06345	3.08708	2.01311	2.29476	46.8511	46.5431
MEF2C	4.89927	9.99396	15.5463	0.640731	2.47359	6.3266	13.7544	3.48764	2.79352	3.63516	2.17535	0.369989	4.43727	3.17279	2.62013	1.19043	1.78028	2.5799	1.45629	5.27603	0.792025
PTPRC	11.7805	17.0046	19.96	2.98398	6.39514	8.27779	10.7588	9.15283	8.21977	10.8331	11.6872	9.08527	2.24988	7.10202	2.82599	6.72991	8.10594	4.90573	5.14115	21.5262	4.89192
CACNA1S	0.534466	0	0	0.695651	0.703867	0	0	0.513408	0.663209	0.307452	0	0	0.520807	0.588333	0.299443	0.396811	0.511356	0.469073	0.330975	0	0
PKP1	2.11559	1.24303	0	0.86041	1.48818	0.236508	0	2.15986	3.33614	1.32023	0	0	1.85407	2.54244	1.06677	0.825367	0.511356	0.605887	0.992926	5.80363	0.931795
UBA5	5.9014	24.7114	25.8941	6.33408	7.13923	36.0675	29.4495	5.36423	8.17957	8.12034	31.1801	16.5673	10.1036	7.71136	9.26402	7.92035	8.21957	4.98391	10.856	19.7324	25.7175
STK17B	9.84308	16.7063	13.3884	6.99312	7.50122	20.2215	8.52265	8.19683	7.91831	9.6576	19.4929	15.7862	15.0409	17.1037	11.0607	5.79344	7.67034	14.8931	19.2186	13.2956	19.8006
CDC14B	10.7339	28.7886	45.4618	6.389	7.54144	23.4734	32.2342	5.64749	5.18509	8.01183	31.4786	23.6382	14.3326	8.67791	7.97267	2.66657	8.1817	10.8473	10.3044	28.5961	8.52592
ZNF510	6.05728	6.41403	5.49269	5.12585	6.37503	7.62739	10.8854	4.88623	7.81782	4.75646	6.27013	4.43986	12.8743	4.58059	3.78047	2.58721	6.11733	7.83744	11.187	16.2502	5.73054
LRP2	2.24921	0	0.0490418	0.640731	0.583204	0	0	0.584223	0.803889	0.506391	0	0	0.520807	0.903511	0.524025	0.444428	0.681808	0.410439	0.507495	0	0
ZNF506	21.3564	25.4075	25.0604	12.4119	14.7611	15.1957	25.0616	11.773	15.2136	15.1194	13.9478	14.7584	15.52	12.355	17.4238	2.57133	14.0339	9.12739	25.7719	31.1286	6.47597
JMJD4	1.11347	7.01069	5.54173	1.22654	0.864751	3.96151	5.23172	0.478001	2.09011	0.94044	8.27487	7.31755	0.999949	0.77744	1.57208	0.761877	1.11741	0.684065	0.882601	21.2096	4.9851
DUSP12	11.157	27.7444	46.4426	4.55834	7.52133	14.7226	46.0729	2.92112	7.61685	8.22885	24.8246	38.4377	9.64534	6.76583	13.4749	4.6665	7.27262	12.7627	25.7499	17.7275	21.3381
AACS	8.52919	16.1594	14.3202	3.84439	3.45901	10.5246	22.4458	3.34601	5.16499	5.35328	15.9952	17.4306	4.43727	4.51755	4.36064	1.80946	4.41281	3.47896	4.8543	17.7275	15.2348
KIAA0141	19.6194	23.4684	26.8259	10.7643	21.0155	21.0492	20.8847	11.7376	23.4937	13.13	11.6872	14.5118	18.5407	11.5565	21.5037	10.825	15.3596	16.7303	19.2407	41.0475	13.1383
SLC13A1	0.579005	0.596654	0.294251	0.695651	0.884862	0	0.0421913	0.495705	0.401945	0.524476	0.042654	0	0.437478	0.798451	0.636316	0.317449	0.568173	0.801334	0.750211	0	0
CADPS2	19.3521	28.3908	23.5401	11.6613	17.3352	28.7358	34.5969	10.3213	20.459	10.6885	14.7583	23.6382	18.1032	12.397	15.2342	12.9519	19.1096	10.4369	17.4534	51.072	19.6143
PCDHB4	2.65006	0.497212	3.13868	1.26316	1.89039	0.0591271	0	5.73601	1.28622	2.00748	0	0	16.9366	6.03041	5.72685	0.412683	0.700747	1.54403	1.52249	1.58281	0
PCDHA6	0.334041	1.69052	2.79539	0.164759	0.542983	0.709525	0	0.194741	0.140681	0.162769	0	1.02775	0.18749	0.273154	0.168437	0.285704	0.397721	0.195447	0.17652	0	0
PCDHGA2	1.75928	2.18773	5.14939	0.439358	0.522873	0.768652	0	0.194741	0.381847	0.542562	0	0.328879	0.666632	0.504285	0.243297	0.301576	0.378782	0.390895	3.72899	2.42697	3.02833
HSPB11	6.07955	131.513	99.4078	4.86956	7.40066	92.2382	79.8682	5.34653	5.24538	6.49266	69.4407	46.783	9.49951	4.7697	1.42235	4.6665	6.4393	4.26075	7.72276	44.0021	38.0172
PHLPP1	18.7508	18.6454	30.7492	12.8878	14.0572	25.7794	19.1549	11.5074	14.8318	13.5098	14.9715	28.6124	21.2697	11.0312	8.40312	4.09509	13.39	12.7823	3.77312	73.8644	10.3429
ATP8B1	52.6449	55.3894	44.4319	77.2905	77.2645	103.591	108.094	66.1943	75.8269	92.4887	100.535	138.499	80.0584	60.7874	90.4318	26.9355	94.6577	59.846	36.4735	135.277	40.2069
IL12RB2	1.06893	0.348048	0.343293	2.10526	2.03116	0.177381	0.337531	3.68238	2.13031	1.30215	0	0.328879	1.2916	1.15565	0.50531	1.46026	1.83709	1.11405	1.34597	0.633124	0
SMARCD3	2.56098	13.4744	6.3264	1.06178	2.59425	3.84326	0	1.96511	1.54749	3.52665	0	0.781087	4.41644	1.93309	2.00252	1.3809	1.51513	1.62221	3.19943	0	0.279538
WDR70	4.47615	20.0874	16.2819	4.54004	4.80641	24.4195	18.4376	2.40771	4.94392	5.46179	20.5166	22.7337	6.95798	4.97982	5.46483	3.88875	5.4734	3.3226	4.34681	34.8218	8.75887
FYB	7.17075	12.2314	7.79765	3.44164	11.9657	5.97183	4.47228	9.38298	6.5718	7.46927	15.6967	7.97531	3.74981	10.0437	2.3394	5.15854	9.79152	12.0982	4.61159	28.7016	1.44428
MPP4	1.15801	0.0497212	0	1.06178	1.00552	0	0	0.743557	0.984764	0.759586	0	0	1.08328	0.819463	1.2352	0.761877	1.06059	0.762244	0.860536	2.11041	0
STRADB	7.19302	27.0483	43.6472	9.84895	9.23072	13.8357	8.22731	4.54986	6.59189	7.3065	15.2701	16.7728	5.9372	8.67791	6.75618	3.92049	6.64763	14.5217	7.61243	12.768	19.4745
BZW1	19.9757	110.48	124.91	12.6132	8.84862	58.7132	106.913	9.70165	9.94813	9.24163	65.9857	105.817	12.2702	15.4437	6.41931	4.63475	7.46201	13.3881	15.1807	32.1838	93.2726
PGR	1.22482	0.596654	0.245209	0.988557	1.22674	1.77381	0.675061	0.548816	1.02496	0.994697	0	0.616648	0.749962	1.61791	1.17906	0.428556	1.04165	0.977236	0.595756	0	0.139769
C1QTNF3	4.67658	14.4689	12.3585	3.71624	6.15381	7.09525	7.88978	2.44312	4.30081	3.18303	4.30805	3.45323	3.58315	2.03815	2.15225	1.88882	4.56433	1.87629	2.86845	16.9888	4.70556
ME2	21.2228	23.1204	14.8106	24.7688	22.4634	36.4223	27.34	28.0427	28.2165	24.0355	19.4929	27.9547	22.7488	11.4935	10.5366	8.90444	29.545	11.2773	9.22318	23.9532	12.2997
C5orf22	15.9226	35.8987	35.2611	16.5675	20.6937	19.9258	23.163	16.8008	21.1825	19.9482	25.891	26.3514	23.4155	15.3387	13.6808	14.7931	17.4808	16.0267	26.125	22.3704	24.3664
CCNT2	28.1931	39.1803	43.1078	14.2242	20.5931	30.5096	30.5465	15.8625	20.8207	23.6014	31.5639	23.8026	28.936	27.0213	21.3353	14.6185	22.3103	16.7107	32.3694	75.7638	37.4116
FAM135A	69.4806	51.9089	43.5982	41.3912	42.1717	81.9501	40.4615	32.6634	46.6055	49.8253	86.6729	75.1488	35.3524	48.9787	68.4227	13.9677	51.6848	37.8581	57.1925	49.8057	71.888
COL19A1	0.957585	0	0	0.951943	0.864751	0	0	0.619631	0.683306	0.669159	0	0	0.604136	0.77744	0.524025	0.428556	0.795443	0.70361	0.706081	0	0
EPB41L3	3.51857	0.795539	1.91263	1.28146	2.1116	6.44485	1.60327	2.60245	2.47196	4.23198	1.36493	4.72763	5.08307	4.41249	1.21649	1.14282	1.2121	3.57669	1.63281	10.7631	0.512487
COBLL1	31.4444	67.6208	105.832	18.8375	26.4654	54.2787	38.9848	14.3046	23.0113	11.6651	47.0047	22.8982	21.6447	15.1075	13.3626	7.6029	13.9771	20.6588	39.3199	99.4004	26.1834
DLG3	35.787	71.7477	58.2127	20.3569	24.5348	43.1628	44.2587	16.6061	21.7653	17.8503	60.0568	50.9351	22.4155	36.4136	18.8275	7.07911	16.9694	25.0759	33.8698	129.685	42.3035
KCNK2	0.801699	0	0	0.933637	0.925083	0	0	0.761261	1.06515	0.90427	0	0	0.812458	0.651368	1.02934	0.888856	1.23104	0.938147	0.860536	0	0
SERTAD4	3.69672	4.32574	3.82526	7.72539	7.58166	1.71469	5.69583	4.97475	8.36045	4.26815	14.0758	4.48097	6.27051	5.42107	11.1542	5.53948	4.82947	2.61899	4.4792	10.8686	5.73054
TRAF5	3.09545	11.1375	4.41377	7.83523	10.196	10.5246	20.5894	7.15231	13.8269	14.0704	9.6398	7.76976	8.5204	10.5059	22.7202	3.06338	8.01124	4.808	12.8639	67.6387	11.2281
MRPL22	3.80807	6.41403	14.9578	2.12357	2.6747	14.2496	12.1089	3.00964	3.19546	2.07982	10.3223	10.0308	4.83309	4.87476	3.51845	2.71419	3.03026	3.1467	3.35388	10.341	20.7324
GEMIN5	8.12834	9.39731	8.68041	8.93362	9.17039	11.8845	8.69141	6.88675	8.56142	9.20546	7.63506	10.0719	7.56211	5.14791	10.5741	6.47595	7.93549	6.76248	7.70069	18.8882	10.5759
OPRK1	1.06893	0.248606	0.441377	0.897024	0.683757	0.0591271	0.0421913	0.56652	0.442139	0.578733	0.042654	0.0411098	0.583303	1.17667	0.561455	0.412683	0.662869	0.566797	0.639886	0.105521	0
NFE2L1	27.9481	43.6552	37.6641	20.9611	32.0964	49.785	34.5969	15.9688	31.5929	19.8397	45.9383	44.0697	50.1016	51.4581	45.2159	33.967	27.386	32.2293	36.6059	312.763	72.2607
SEMA5B	0.75716	0.944703	0.441377	0.567505	1.00552	0.295635	0	0.42489	0.623014	0.47022	0	0	0.604136	0.77744	0.580171	0.603153	0.681808	0.899057	0.684016	0.422082	0
GSK3B	39.4614	47.3843	43.9415	28.6132	40.1003	48.4842	52.3594	30.238	38.9685	30.9622	47.1326	41.6032	44.9769	39.3973	38.0667	34.586	37.4047	26.4049	40.8424	101.089	60.3803
ITGB5	26.3447	32.1199	41.4404	20.4119	36.4402	72.135	49.7436	18.0578	40.5361	16.1322	74.0473	41.0276	28.8319	20.0033	22.1588	10.3488	17.8785	13.9549	17.652	47.0622	51.2021
ERC1	27.8813	38.5836	33.2013	13.2723	18.1799	23.71	19.408	11.7199	15.7562	10.7427	19.8768	18.5816	16.5617	25.8446	10.1249	8.92031	13.8634	17.4339	15.9089	3.79874	33.9639
XPO1	23.227	57.5274	40.3614	17.318	15.1633	52.9187	35.6095	12.7644	13.8671	21.4674	36.6824	46.0841	23.5196	17.0406	15.3652	7.82511	17.9732	14.5022	28.0667	74.8141	47.8942
C4orf6	5.45601	0	0.980837	1.77574	1.44796	0	0	2.42541	1.54749	0.434049	0	0	1.66658	4.11833	0.711177	0.619025	0.984834	2.18901	0.794341	0	0
RNF13	31.5558	51.4117	65.7161	19.3684	19.9094	49.1937	47.845	13.207	18.0272	18.7546	48.4976	59.9793	27.4986	17.692	25.4526	21.4278	21.3444	18.2157	30.2953	34.0832	67.229
TRPM3	1.06893	0.646375	1.27509	0.842104	0.683757	0	0	0.513408	0.884278	0.70533	0	3.20657	0.604136	1.00857	0.823468	0.301576	0.624991	0.723155	0.595756	0	0
PALB2	4.877	8.85037	2.74634	12.7048	15.2639	16.9103	34.0906	10.7462	20.2982	14.5045	27.8957	18.8283	19.6865	5.92535	14.785	20.1104	11.9127	8.38469	11.4517	24.9029	21.0586
DOPEY1	19.6862	27.1975	22.6083	10.3249	14.0371	17.7381	12.9527	9.73706	15.3342	15.6077	20.2606	15.2929	8.18708	9.07713	10.5366	9.96789	13.7498	6.87974	10.6795	4.32634	11.2747
LYRM2	5.27785	20.4851	12.6528	5.43706	5.97282	17.3242	20.5894	4.2666	5.62723	5.49796	12.0284	12.2918	3.64565	3.27785	4.36064	3.73002	5.24613	3.10761	4.10409	8.12509	11.1815
BCKDHB	7.63841	17.7007	27.2673	7.762	11.2619	15.1365	31.8544	8.9935	15.7964	10.3991	8.65876	13.2374	10.2286	8.17362	7.33635	4.28556	9.79152	4.92527	8.58329	18.3606	16.12
KAT6A	39.6841	43.0088	47.8158	19.9725	25.0376	29.1496	35.6939	20.9258	22.7702	19.1163	41.545	28.7358	27.6028	33.661	29.2705	12.8884	21.5148	27.1476	53.2208	49.4892	41.2319
ZCCHC6	50.3289	49.7212	53.0142	33.2997	41.8701	55.816	46.1151	33.6725	42.7267	31.0526	58.4359	36.8755	47.6434	53.097	29.5326	18.0787	34.3555	42.0407	73.3883	51.4941	33.4514
ULK2	2.91729	7.70678	3.92335	4.22883	4.72597	3.42937	2.15176	2.08904	6.93355	3.16494	3.49763	7.02978	2.14572	2.03815	3.48102	2.12691	5.909	3.40078	1.78727	2.42697	0.838615
GRHL2	47.9461	64.9359	46.2465	22.81	28.4564	26.1342	27.8463	24.1125	25.8249	26.1515	37.0236	29.3524	21.7489	23.2181	24.2174	20.8723	28.8443	16.4958	47.3515	96.9734	26.0902
TNPO1	21.824	29.9819	29.8174	13.6933	20.5931	36.2449	39.1957	12.251	19.6752	30.926	43.2085	39.9588	26.1028	25.3193	20.4744	11.5075	23.3709	28.203	26.2574	58.6695	25.7641
PLOD1	5.92366	24.5623	13.2903	5.5469	7.19956	31.5147	22.1926	7.86046	8.09919	9.56717	8.40283	20.3083	6.04136	6.47166	8.45926	10.6663	7.17792	7.40745	6.7519	32.3948	28.7459
P2RX5	0.890777	0	0	0.878717	0.42232	0.41389	0	0.548816	0.7235	0.488306	0	0	0.374981	0.567321	0.411734	0.317449	0.454539	0.625431	0.4413	0	0
ITGAE	2.11559	4.57435	4.2176	2.89244	3.2579	8.75081	6.03336	1.96511	4.07974	6.81819	3.36966	6.53646	2.89568	2.68952	6.25087	1.98405	4.03403	3.20534	3.04497	13.1901	4.0999
DIS3	21.5345	24.3634	21.2842	14.627	16.1889	20.8127	18.6486	14.4285	14.9121	14.8662	22.9052	17.595	21.9364	17.4188	16.1325	6.03153	14.9998	11.9809	21.028	24.6918	26.6493
PIBF1	30.1528	22.5237	32.1224	24	28.0743	29.8	32.2342	25.936	23.152	22.1727	18.8104	27.2558	22.4572	16.1371	15.1406	7.01562	15.0945	15.7335	35.5688	37.3543	13.6508
TDRD3	20.9333	31.1752	29.1799	17.4096	20.3317	41.2707	36.4955	10.2859	20.5394	17.9045	28.1943	25.3648	12.4994	11.1573	15.3277	5.79344	18.4278	9.16648	23.0579	39.5702	18.6359
AC000111.6	129.853	0	0	76.6497	145.922	0	0	104.063	175.851	20.9067	0	0	8.47873	7.10202	21.8593	11.8726	36.3442	8.50196	12.4888	0	0
NUFIP1	6.59175	6.76208	7.11107	5.83981	9.13017	5.26231	3.12216	8.79876	7.75753	9.83845	8.27487	3.45323	9.14536	6.47166	13.7369	7.03149	7.97337	8.30651	7.17113	3.90426	5.9169
PDS5B	14.965	30.8769	29.1309	7.94507	11.101	22.1727	24.5975	9.68394	10.2898	13.4374	17.1469	18.5405	12.4994	16.0741	9.33888	4.01573	10.8142	15.7726	17.321	31.4451	18.1234
OXCT1	2.65006	5.36989	2.50113	7.43248	6.91801	13.0671	32.3186	15.0305	9.64667	9.00652	17.4028	22.7749	24.8529	9.16118	9.6196	2.87291	10.7006	3.73304	12.0916	15.195	21.8972
RRAGB	9.06365	18.2477	21.8727	13.1258	12.4886	27.5532	19.8299	9.4538	11.375	11.9725	23.3317	15.5395	16.145	14.5612	12.221	17.539	15.0377	8.58014	18.6891	24.0587	9.17818
EPYC	1.26936	0	0	0.659038	0.744088	0	0	0.495705	0.422042	0.777672	0	0	0.749962	1.05059	1.08548	0.492046	1.7424	0.996781	1.05912	0	0
CYLD	8.93004	11.7342	13.1923	8.0366	9.79381	12.2984	19.9565	7.84276	7.9786	7.77672	13.2654	10.7708	15.8742	10.569	9.73189	7.99971	9.45062	6.09796	7.94341	20.26	45.8443
SLC27A5	1.51432	1.98885	2.99155	1.28146	1.32729	1.77381	1.98299	0.778964	1.86904	1.03087	5.3744	2.17882	1.8749	0.756428	0.617601	1.06345	2.178	0.977236	2.02998	9.91894	2.88856
ZNF324	1.35843	0.944703	6.66969	2.94736	1.68928	3.60675	0.421913	1.96511	1.10535	2.33302	1.15166	2.95991	3.47899	1.38678	1.51593	0.793622	1.72346	2.9708	2.714	9.70789	3.58741
ZNF671	2.96183	14.2203	14.3202	2.27002	2.8758	0.591271	2.95339	4.79771	3.17536	5.29902	0	4.80985	7.8121	1.74399	1.31006	0.507918	2.49996	5.66797	18.6229	14.3508	2.74879
ZNF416	1.42524	4.47491	2.05976	2.37986	4.24331	4.96667	4.89419	2.90341	3.09497	2.33302	3.88151	7.76976	7.39545	4.58059	3.06929	1.31741	2.42421	3.61577	9.62035	3.27114	4.9851
ZNF586	14.9428	18.8443	22.3631	8.56749	12.006	17.6199	21.0957	7.86046	14.7916	11.2672	8.10425	10.3597	16.6033	3.53	5.55841	2.17452	7.49989	6.91883	34.3332	32.5003	4.84533
ZNF446	2.33829	5.27045	4.60993	1.61098	3.21768	8.63255	6.03336	0.920594	3.53711	1.88088	2.00474	3.12435	2.08323	2.16422	2.67627	1.30154	2.6136	1.73948	3.61866	3.27114	3.30787
ZNF8	5.47828	7.06041	6.76777	6.9199	5.79182	9.69684	10.2103	4.60297	5.26548	5.28093	6.86729	5.96093	8.06209	4.13934	3.25644	0.809494	6.60975	4.78846	11.54	23.9532	5.9169
ZNF264	12.8495	18.1482	11.672	11.5149	13.4338	12.5941	14.9779	9.87869	13.9877	9.18738	13.9478	12.0452	14.3326	11.6196	13.1193	3.06338	11.0794	14.9908	33.1196	16.3557	11.5543
RPS5	213.341	1539.42	1547.76	320.768	322.814	1958.29	1615.04	158.13	280.638	254.624	2041.16	2516.87	217.26	237.266	219.492	101.488	482.114	445.307	559.525	587.539	1449.22
FAT1	192.63	104.912	184.643	89.8122	105.962	126.059	48.4356	66.3713	94.5374	67.4043	150.014	162.713	164.762	182.194	303.411	59.0137	65.8513	95.4565	125.925	310.969	196.609
YTHDC1	48.2356	25.7556	32.4657	22.8466	25.7615	17.3834	17.0453	21.7048	32.2159	20.8525	21.0284	13.0318	31.4151	34.0392	27.3803	11.2218	20.8141	14.4045	36.981	30.1789	14.3962
YTHDC1	48.2356	25.7556	32.4657	22.8466	25.7615	17.3834	17.0453	21.7048	32.2159	20.8525	21.0284	13.0318	31.4151	34.0392	27.3803	11.2218	20.8141	14.4045	36.981	30.1789	14.3962
CHMP2B	46.4317	49.7709	66.1574	19.1487	26.928	59.3636	47.3809	14.8003	22.7099	21.1237	51.2274	45.303	37.0606	44.4401	20.0814	7.30132	19.0906	41.9234	35.5247	22.6869	64.1075
SMAP2	19.0849	24.1148	40.5576	14.9748	19.1854	35.7719	46.6214	11.773	27.2518	23.1493	26.4881	31.9423	9.24953	14.12	10.5928	12.5551	25.6246	12.5086	18.0713	62.6792	20.2199
PPIE	3.60765	20.0376	24.2757	7.17619	13.1925	32.2834	21.3066	6.81594	15.0327	15.7343	8.23222	16.9784	23.9154	7.43821	2.63884	3.68241	4.75372	9.42056	10.1278	14.0342	23.8539
ZMPSTE24	21.0669	21.5293	34.4764	16.6773	13.4137	24.5969	22.2348	8.19683	13.0833	14.8119	25.5497	26.8036	27.9152	16.4733	8.10367	14.7931	19.5452	15.5185	13.6582	25.6415	33.1253
STARD7	38.4147	126.54	103.576	44.0274	44.8464	122.157	126.869	43.8168	40.2548	35.9538	116.104	124.234	55.1847	54.9881	61.3109	26.5863	57.0067	37.8386	70.8508	82.095	127.19
C4orf14	6.07955	0	0	9.95879	15.7264	0	0	5.85994	11.576	12.063	0	0	12.7077	13.8258	21.1482	5.33314	14.1665	10.7301	14.6291	0	0
REST	22.7593	37.5892	36.2419	17.2814	26.8877	39.7334	35.9048	16.2343	26.87	25.1749	37.1516	31.819	32.8108	35.9093	30.6555	11.9519	22.1777	28.5939	43.3136	32.9224	36.4798
HAL	1.0912	0.0497212	0.245209	0.951943	1.24685	0.0591271	0.843826	0.761261	1.54749	1.15747	0	0	2.5207	1.63893	1.31006	2.23801	2.10224	1.46585	0.838471	3.0601	0.465897
SSH1	14.8092	14.1208	14.4673	10.7826	11.0809	10.0516	10.1259	8.72794	16.0577	6.81819	10.5355	8.67418	9.27036	10.9472	9.39502	5.99978	7.12111	8.15015	8.64949	21.9483	13.5576
GSTP1	136.489	1236.67	1411.03	118.645	135.143	1506.38	1607.83	105.851	152.96	124.048	1213.33	1486.82	207.573	223.503	125.429	88.3301	225.963	189.642	127.381	952.007	1459.61
APLP2	134.463	386.533	490.811	172.888	211.12	348.022	417.652	173.868	210.579	102.888	552.966	549.68	265.424	214.006	237.627	29.7291	136.191	125.262	220.738	1131.29	937.851
KIAA1467	2.11559	8.15428	13.3884	6.6453	2.99646	0.295635	1.89861	3.46993	2.09011	1.64577	4.43601	0.945526	2.43737	2.29029	1.32878	1.44439	2.46208	1.28995	2.09618	1.16073	0.885205
SLCO1A2	1.26936	0.546933	0.294251	0.988557	0.965304	0.295635	0.253148	0.56652	1.08525	0.831928	0.042654	0.205549	0.854123	0.819463	0.673747	0.380938	0.795443	0.762244	0.838471	1.37177	0.465897
WBP11	39.7732	75.427	77.0938	28.1372	33.1823	41.4481	68.6875	29.3882	33.4016	22.7333	51.0568	44.7275	37.0606	30.9925	28.2599	21.1421	29.7155	27.1476	38.7903	52.2327	57.0258
EIF3I	35.1189	123.458	140.26	36.6864	34.5498	154.913	98.1792	31.1763	35.6324	32.7165	124.507	161.479	42.2062	21.306	36.5133	39.6017	44.1281	22.066	30.3394	77.4521	89.3591
NKAIN1	1.04666	0	0	0.91533	0.603315	0	0	0.354075	0.864181	0.741501	0	0	0.6458	0.77744	0.655031	0.571408	0.624991	0.684065	0.617821	0	0
COL16A1	3.34041	4.17658	6.81682	1.31808	1.95072	2.60159	1.18136	2.26608	2.1906	1.84471	0.767771	0.822197	1.77074	2.81559	1.31006	2.39674	1.68558	3.10761	1.56662	34.5052	2.88856
TXLNA	33.7604	49.2737	46.4426	18.8924	22.4433	41.9802	39.3645	23.068	21.0619	25.3919	31.9478	31.1201	37.3314	15.0235	15.1593	24.4594	25.2458	13.4272	23.4772	72.7037	19.2881
APOB	1.02439	0	0	0.988557	0.925083	1.18254	0	0.584223	0.844084	1.7362	0.853079	3.3299	0.958284	3.29887	0.917044	1.46026	0.890138	15.6162	1.01499	0	0
NCOA1	43.4699	55.2402	55.123	28.3203	32.6796	35.7719	36.833	23.2096	37.5416	16.512	30.071	26.6392	26.4986	37.149	25.6024	12.9043	21.5716	37.6627	41.7912	11.8183	40.1138
AGBL5	5.54508	11.0878	10.2007	4.02745	7.42077	7.92303	8.18512	2.63786	6.69238	4.90114	20.5166	10.853	9.27036	6.21952	5.61455	3.98398	7.32944	3.1467	6.00169	20.8931	6.42938
EFR3B	1.8929	0.348048	0.0490418	1.22654	1.16641	0	0	0.743557	2.09011	0.795757	0	0.12333	0.895787	1.63893	0.786038	0.777749	1.00377	1.19223	0.926731	0	0.372718
KIF3C	1.75928	0.696097	2.20688	1.20824	2.55403	0.0591271	0.0421913	2.42541	2.9141	1.75428	1.109	0.164439	1.2291	2.92065	2.60141	1.15869	1.3068	1.11405	2.25063	11.9238	16.5394
RAB10	144.194	102.873	167.723	60.8878	58.4612	103.827	100.415	55.9261	57.8398	60.9116	104.033	119.794	94.641	109.325	76.62	33.2528	71.2489	90.7266	102.139	109.319	120.155
GCKR	5.41147	3.77881	3.58005	17.5743	10.1357	46.4148	2.02518	6.58579	16.6606	29.7324	8.82937	20.8016	29.2693	23.0921	2.4704	9.55521	10.0567	21.8706	17.2548	50.3333	26.23
HADHA	62.5771	127.783	176.796	65.1166	57.697	164.669	149.653	47.8355	51.3886	67.4947	131.971	235.354	71.6213	124.579	58.4288	45.3158	83.2753	89.2021	70.0564	158.386	202.945
MAPRE3	2.78368	1.09387	3.58005	3.82608	2.61436	3.07461	1.18136	1.22156	4.341	1.15747	0.895733	1.02775	7.7496	6.45065	1.68437	1.76184	1.42043	2.69717	4.98669	4.1153	5.17146
CAD	2.6946	5.76766	5.3946	2.43478	3.51934	7.27263	6.83499	2.88571	3.39643	6.78202	5.88625	5.75538	4.08312	3.76113	5.24025	4.0316	7.32944	6.60612	5.58245	9.07477	4.42602
CD59	192.252	304.194	534.752	105.007	178.823	495.248	270.826	106.594	138.189	94.4057	334.663	356.71	170.866	201.924	80.1571	35.9352	136.286	101.398	62.444	317.723	565.879
CD82	10.912	22.2751	10.0536	15.286	14.1578	16.3782	25.7789	13.5788	15.7964	7.36075	13.7346	15.7451	21.4364	15.5908	14.4481	10.8567	6.74232	10.906	11.0546	38.0929	31.0753
BCORL1	5.01062	8.65149	7.45436	4.81464	4.96729	3.07461	3.03777	4.65608	6.79287	2.966	4.77724	1.72661	2.99985	8.57285	4.15477	4.26969	2.59466	4.31938	7.5683	4.85395	8.47933
ATRX	31.6671	46.1413	44.2357	23.2128	28.8385	59.3045	42.5288	26.7149	27.1313	26.3323	53.3175	37.2455	34.7482	24.3318	24.7789	6.52357	23.9959	19.7011	34.9731	71.0154	28.4663
TAF9	16.2121	98.5474	109.952	11.7895	11.0809	111.514	83.1591	7.91357	9.50599	14.7577	85.0094	105.323	13.8326	12.8172	7.13048	8.1743	11.515	14.2286	16.0633	46.1125	113.166
FCN1	1.3139	0.298327	0	1.08009	1.08597	0	0	1.02682	1.76856	0.976611	0	0	1.06245	1.11363	0.580171	0.793622	0.965895	0.879513	1.03706	0	0
MYNN	10.5334	12.1817	19.3225	7.1945	11.6239	16.1417	8.10073	7.73653	7.9585	12.0087	11.6872	10.8119	10.6245	10.2538	10.911	10.4282	8.10594	12.3327	16.3722	20.8931	11.6474
MECOM	2.76141	40.125	1.76551	40.9336	34.4292	253.123	367.613	55.1117	41.4204	78.8704	148.436	182.487	39.3938	68.919	88.972	64.3945	105.017	61.8395	45.5863	158.703	239.331
SCAMP1	12.4486	12.9772	16.1838	11.7345	12.6294	14.6044	21.8129	8.0729	11.8976	12.3885	16.891	12.5796	17.0408	8.02654	12.5392	6.61881	17.0452	10.261	17.3872	12.1349	21.5245
PREP	6.05728	14.7175	9.6122	14.4622	15.9476	34.0572	30.4199	18.8368	16.7611	26.5494	40.7772	56.526	13.4785	32.0221	38.8901	21.4119	27.689	20.1702	19.6599	21.1041	48.034
HACE1	4.69885	7.60734	8.4352	2.85583	4.62541	6.14922	6.58185	2.88571	3.93906	4.34049	4.86255	6.00204	2.41654	4.62261	2.52655	2.60308	4.94311	2.42355	2.55954	2.21593	2.79538
SEH1L	31.244	58.7207	68.0701	19.0572	17.476	47.9521	28.226	17.7923	17.766	21.7748	54.6824	43.3709	22.3114	15.906	27.399	10.4599	24.9617	5.80478	25.6396	18.1495	41.5114
WDR47	8.48465	18.1482	18.6849	4.96109	8.14475	5.43969	12.4886	8.79876	8.13938	6.02244	7.20852	12.0863	9.54118	12.6281	5.27768	3.41257	6.23097	7.99379	9.00253	7.91404	9.73725
WDFY1	24.385	27.8936	28.5424	17.9588	22.745	18.3885	26.7493	17.4028	20.9212	14.9385	16.9763	21.5827	22.7072	30.9715	25.1906	13.5392	17.8975	23.6491	37.0472	42.8414	29.864
OVGP1	1.3807	0.646375	0.0980837	1.28146	4.0221	2.48334	1.18136	1.38089	3.83857	2.45961	2.30331	0.616648	3.41649	3.29887	0.767322	3.69828	3.4848	3.55714	3.88344	31.6562	3.82036
SLC25A24	27.3914	37.5395	28.8366	23.8901	34.1074	42.6306	31.6013	22.8909	25.7044	29.9313	51.8672	68.7768	59.4136	79.4669	21.1669	18.4438	30.3215	66.4716	48.9182	51.283	59.0758
MAP3K4	14.876	23.9656	22.8535	7.67047	8.52685	9.99248	23.3318	8.24994	9.24473	9.09695	13.7772	18.3761	7.54128	6.78684	5.44612	5.1268	9.3938	6.13704	5.45006	11.8183	16.2598
PILRA	2.62779	5.12128	6.22831	1.13501	3.27801	1.47818	0	1.55793	4.26061	3.87027	3.75355	0	0.791626	2.77357	1.27263	2.63482	1.62876	2.73626	1.72107	13.6122	3.30787
IGSF9	4.40934	13.6733	10.495	3.99084	2.41326	12.9488	8.05854	3.50534	2.29108	10.3268	3.54028	15.9917	7.47878	50.2394	8.34697	3.50781	4.24236	64.6149	19.329	33.5555	13.8837
ABCB1	47.2557	41.2686	105.636	1.17162	8.44641	4.73017	1.35012	1.04452	2.31118	2.33302	0.0853079	2.21993	7.37462	5.42107	0.524025	0.888856	1.11741	2.63854	0.639886	0.211041	0
ZNF213	2.62779	5.71794	1.96167	4.02745	5.63094	5.26231	3.71284	2.12445	4.80324	3.16494	5.80094	3.57656	5.68721	3.25684	3.29387	3.66653	4.12873	2.63854	3.5304	4.00978	4.42602
AKR1B1	2.11559	58.4721	31.3868	2.30663	2.65459	15.0183	38.3941	3.57616	3.55721	1.50109	8.95733	36.0533	2.24988	10.7371	3.89276	1.3809	5.4734	9.32284	3.17736	17.7275	30.3299
CPNE3	22.5144	43.6055	47.3254	18.5812	25.6007	49.9033	68.7719	17.7214	21.0016	20.8344	54.8104	54.8405	30.0401	29.5007	29.701	29.1259	26.3632	22.066	37.2899	33.3445	57.4451
RRN3	8.52919	15.1152	30.504	5.01601	6.37503	16.2008	22.0661	6.23172	5.88849	8.60865	19.4076	29.5991	10.4161	6.07243	11.8654	8.07907	9.41274	2.67763	5.64865	25.6415	15.328
CTTN	51.9545	128.33	142.516	35.1487	44.1828	173.479	127.671	28.5915	42.3449	32.1558	134.744	156.094	65.83	66.9439	39.0773	25.0784	41.1547	39.754	49.2271	250.295	233.834
WNT11	1.58113	0.497212	1.07892	0.677344	1.04575	0.118254	0.126574	0.584223	1.60778	0.379793	0	0	0.416645	0.882499	0.374304	0.444428	0.606052	0.254081	0.838471	0	66.2972
MTIF2	15.7222	36.4954	22.314	24.6773	30.9098	47.4199	57.2958	32.5926	22.6094	26.3323	53.6587	54.4705	31.54	15.1706	27.7733	19.8088	32.7078	28.3594	36.5176	72.0706	50.3169
DDHD2	7.77203	31.2746	23.3439	5.14416	8.00398	21.5223	26.7493	6.07238	8.11928	6.47457	18.1706	26.7214	10.4161	15.0655	6.47545	3.68241	8.06806	9.18602	6.97255	55.5038	8.94523
TTC39A	24.2737	31.1752	31.2397	16.0732	13.2327	50.6719	55.9035	5.73601	14.3092	12.6055	51.6113	58.7049	15.4992	13.3005	4.71623	9.49172	9.99985	10.3001	13.3493	83.3613	43.7478
EPS15	32.9142	48.4284	46.0013	20.6682	24.2734	42.5715	40.8412	15.1544	24.2574	23.095	54.725	44.0286	33.0191	26.475	12.1274	16.5391	21.9883	28.2617	24.5804	65.1062	44.0273
ORC1	1.93744	0.298327	0.53946	1.20824	1.04575	0	0.717252	1.34548	1.30632	0.958526	0.0853079	0.287769	0.874955	1.09262	0.973189	1.30154	2.23482	1.58312	1.98585	3.0601	1.11815
MGST2	21.2228	162.787	164.143	43.8809	39.0144	445.996	270.91	24.7498	45.2992	36.008	315.554	392.805	46.6643	21.9154	37.3929	13.9201	28.4465	20.6001	47.4177	222.648	227.451
CHERP	7.59387	19.0929	14.9087	6.49884	7.60177	15.1365	11.476	3.45223	7.49627	4.9554	12.4976	9.70192	7.89543	5.67321	7.91652	4.87284	5.32189	7.79835	8.38471	26.9078	8.66569
ATG16L1	10.1326	22.9215	22.1179	5.5469	9.91447	22.8231	14.2185	5.94846	11.8775	10.3629	23.9289	14.964	18.4157	19.373	16.1699	5.06331	9.81046	12.0786	12.7977	38.8316	26.9289
USP40	7.37118	21.0321	18.2436	8.71394	9.87425	23.9465	28.8589	7.84276	10.1893	9.42249	18.9384	19.6094	12.2077	10.9052	10.7425	5.2379	11.7612	9.77236	16.615	46.5346	21.6176
POMGNT1	12.6045	22.0762	22.4612	15.4874	12.5892	28.4401	14.345	11.8084	15.5754	18.628	22.2654	24.1726	22.228	29.0174	10.2372	19.9834	17.3103	35.845	38.9227	41.4696	14.8155
RAD54L	3.09545	2.18773	2.25592	3.00228	2.4937	0.473017	0.548487	2.12445	4.341	2.85749	0	0.493318	1.66658	4.89577	0.729892	2.66657	1.38256	2.03265	2.51541	2.95458	2.65561
MAST2	11.491	27.4958	38.5469	12.9611	12.6294	46.2965	9.74619	7.89587	11.4956	13.4194	29.7298	30.2157	12.2702	20.3605	11.959	14.19	13.7309	30.0793	14.0334	79.0349	29.3981
DNAJA1	180.649	397.521	603.46	101.785	78.3907	321.71	229.985	105.921	99.5416	101.314	259.805	252.949	51.2474	84.2997	30.2624	42.5857	79.4685	72.7259	63.7458	74.4975	227.684
B4GALT1	85.2919	125.894	246.386	82.6909	94.5394	205.644	154.378	104.222	110.052	74.2586	166.265	189.516	46.6226	99.1971	42.8578	32.5861	91.2486	105.893	43.1592	70.0657	88.0546
CHMP5	28.5271	46.1413	58.3598	21.0709	24.8365	79.112	82.484	20.1823	26.9102	18.7365	71.9999	88.8384	20.5198	26.7481	11.304	10.5393	19.3558	20.3852	16.3502	20.5765	35.8275
NFX1	44.5388	55.29	55.8096	15.8169	22.202	43.1628	36.9596	28.2198	19.9164	18.4652	27.2132	39.0543	17.1241	28.8283	10.8922	7.55528	23.8822	28.9457	16.6591	38.6205	12.3463
AQP6	1.20255	0.646375	0.637544	1.70251	3.31823	0.295635	0.548487	1.4163	4.68266	1.19364	0.042654	0.246659	1.43743	1.02958	0.729892	0.507918	1.45831	1.07496	1.21358	9.70789	3.21469
DIMT1L	5.61189	0	0	8.64072	10.0552	0	0	7.40016	10.7118	11.0321	0	0	13.0618	7.73237	9.76933	6.85689	8.40897	9.40101	11.8489	0	0
IPO11	6.68082	12.5795	18.3417	4.96109	3.88133	10.1107	13.67	3.68238	5.48655	4.48518	10.1943	12.8674	7.1663	4.9588	6.68132	4.23794	7.02641	4.10439	5.29561	8.23061	14.4428
FOLH1	0.556735	0	0	0.329519	0.502762	0	0	0.655038	1.14554	0.741501	0	0.12333	0.229155	1.07161	0.486595	0.253959	0.606052	0.429984	0.551626	0	0
EIF2AK1	24.1178	53.4503	48.5024	29.0343	38.0692	64.8624	87.0407	36.275	35.5922	43.0251	66.7961	79.1776	48.3934	59.6948	45.2159	29.8878	39.3934	48.8227	54.964	175.586	92.9465
TXNDC3	1.0912	0	0	0.347825	0.341878	0	0	0.495705	0.522528	0.415964	0	0	0.520807	0.819463	0.0935759	0.507918	0.64393	0.410439	0.48543	0	0
EPDR1	9.37542	27.3467	14.1731	10.7826	16.1487	72.3715	32.8248	5.71831	12.6211	16.0417	26.2748	33.7512	32.3733	25.2143	16.8249	7.30132	12.6324	25.3886	7.61243	65.3172	10.9486
SNX10	1.78155	1.39219	4.36472	1.35469	1.89039	1.89207	0.9704	2.40771	2.02982	2.18833	0.341232	0.0411098	0.833291	2.71053	1.79666	3.15861	1.83709	2.83399	4.69985	7.49196	9.36454
SEPHS1	9.48677	37.4401	31.5829	5.85811	10.2564	26.4889	25.5679	7.63031	9.22463	8.5363	24.0995	24.8303	13.291	7.41719	9.76933	2.87291	9.77258	8.73649	11.3635	19.3103	20.2665
MRPL28	3.51857	38.1859	29.6703	2.87414	2.59425	20.2215	19.3236	2.12445	2.04992	1.97131	12.0284	9.08527	1.60408	1.42881	1.2352	1.41265	3.01132	2.03265	1.67694	29.8623	22.4097
HBQ1	0.445388	0	0	0	0.462541	0	0	0.14163	1.447	0.379793	0	0	0.208323	0.210119	0.187152	0	0.189391	0.234537	0	0	0
ITPKC	53.2239	27.2472	74.5436	7.68877	10.0754	15.2548	3.4175	8.32076	12.9828	3.32771	13.7346	4.93318	10.4995	13.2795	7.37378	17.1105	10.4165	9.22511	9.46589	55.3983	21.1983
CEACAM6	1145.87	1075.32	1749.32	1185.21	1648.6	3410.33	145.476	445.656	914.062	2088.45	3219.82	4072.51	2803.63	3303.47	2955.03	594.216	383.176	2371.36	6137.78	3261.75	6360.99
FAT2	1.64794	1.83968	0.147126	1.17162	0.945193	0.473017	0.0421913	1.00911	1.14554	1.03087	0.21327	0.0411098	0.770794	1.61791	0.598886	1.17456	1.09847	1.13359	0.661951	0.316562	0.186359
RBM22	9.35315	44.4507	30.3569	11.3318	10.7591	39.4969	36.3267	4.86853	14.5102	7.77672	43.9762	25.077	11.9786	16.7255	11.8841	6.85689	10.8332	12.9582	9.44383	19.9434	32.1469
TMED2	75.471	204.205	174.785	75.588	82.4731	265.126	367.233	64.8842	81.9364	74.5842	192.796	280.451	96.2867	69.1291	84.6862	60.2518	81.495	70.9083	115.29	198.59	361.303
ERO1LB	11.0011	12.2314	21.8236	3.51487	7.72243	0.650398	8.18512	5.43505	10.7721	5.37136	1.49289	3.94654	4.6456	2.60547	4.21092	1.74597	6.32566	3.59623	2.42715	8.44165	0.978384
ZFAND6	31.7339	49.0748	56.5452	20.54	21.7797	61.6104	58.9835	14.9243	26.4882	12.1172	59.7582	52.4562	42.9561	40.3428	28.4845	19.0945	22.7648	25.2909	46.844	55.0818	94.5772
HSD17B2	29.2843	93.277	108.382	52.0457	53.8157	182.644	112.102	55.5543	41.4807	60.4233	128.986	204.85	51.7057	146.327	29.2518	43.8397	44.9615	92.5638	63.3487	60.3578	263.744
TXLNG	34.9407	31.4238	45.4127	20.2837	30.5881	30.9235	15.5686	22.5723	32.1958	25.8983	21.6256	24.0493	21.7697	14.4352	27.2493	21.7452	26.5716	12.7823	27.8902	54.0265	25.4846
PPEF1	1.04666	0	0	0.585811	1.1463	1.00516	0	0.318667	1.68817	0.397879	0	0	0.583303	1.11363	0.991905	0.333321	0.624991	0.801334	0.838471	0	0.0465897
LAT2	5.41147	4.82296	8.87657	3.55148	5.51028	5.79445	6.75061	4.49675	3.91896	3.03835	4.86255	2.17882	3.43732	3.17279	1.42235	2.12691	3.52267	3.96758	3.44214	5.06499	0.559077
HUWE1	67.8104	94.6194	100.536	35.3501	59.7684	80.0581	79.0243	39.2669	58.081	56.4626	61.8909	78.8076	63.1843	64.5905	65.2598	58.9661	52.4992	54.1194	75.5506	143.297	75.0561
ZW10	9.82081	9.94424	14.5164	6.70022	8.86873	10.0516	10.2525	5.48816	11.1339	7.3065	12.8388	16.8139	11.8744	13.5527	11.0981	3.52368	6.74232	10.8473	11.893	17.7275	14.4894
ALG9	1.49205	9.64591	6.27736	0.97025	1.62895	8.27779	6.7928	0.902891	1.58768	1.08512	6.22748	6.41314	1.14577	1.84905	1.90895	0.634897	1.72346	1.56358	1.69901	5.17051	8.19979
MYBPC2	0.734891	0	0	0.659038	0.663646	0	0	0.28326	0.422042	0.397879	0	0	0.499974	0.378214	0.486595	0.301576	0.492417	0.429984	0.375105	0	0
NOX4	0.623544	0	0.343293	0.897024	1.12619	0	0	0.920594	0.783792	0.723416	0	0.0411098	1.10411	0.840475	1.59079	0.603153	0.871199	0.996781	0.750211	0	0.0465897
ACOX3	2.13786	4.72351	5.44364	2.41647	4.62541	15.0183	7.80539	3.02734	4.07974	3.65325	12.7535	11.3874	4.04146	4.41249	3.66818	2.74593	3.31434	4.53438	3.83931	17.5164	5.9169
MTMR2	14.5865	16.7063	17.3118	11.881	14.741	23.4734	19.9143	13.03	11.777	11.1044	18.5971	20.596	21.9989	12.8803	15.5897	5.93629	11.2498	10.1046	14.4526	26.4857	29.5379
PPP1R15A	148.782	141.805	123.536	38.9381	23.6097	47.6564	7.51005	52.7217	50.7455	39.2091	25.8483	25.2003	16.6866	39.7545	19.1082	15.555	31.3253	32.1315	34.0463	43.1579	31.9606
HSD17B14	2.53871	10.2426	0.490418	1.06178	0.884862	0.886906	0.210957	0.354075	1.66807	1.13938	0	0	1.20827	1.61791	0.243297	0.365066	1.53407	1.44631	1.23564	0	0
TRIP6	43.2472	141.059	129.814	21.0709	31.3925	45.4096	26.032	26.5733	36.7779	16.5843	37.4502	74.2033	25.2904	32.1692	20.4557	6.66642	25.3595	40.0862	28.3756	188.882	81.3457
ACHE	14.8982	11.3862	9.51412	8.43934	4.66564	0.591271	0	3.34601	4.82334	2.06173	2.81516	0.822197	3.62481	20.1294	6.26959	6.03153	2.76511	41.7475	20.0792	5.27603	37.132
FTL	320.056	3308.65	2196.34	932.685	816.868	4438.26	3973.37	485.596	952.709	830.644	6308.48	4593.82	1016.16	630.525	493.145	447.841	1022.9	447.496	757.691	9627.28	4815.89
SRRT	24.2291	39.4786	52.3767	13.8398	16.2895	30.687	22.9943	14.2515	18.188	13.0757	17.3175	22.2815	17.9782	19.9823	14.4856	9.57108	16.0225	18.5479	18.4022	90.3256	23.0153
BAX	4.83246	27.6947	12.5547	8.54918	8.68773	58.5358	11.7714	5.15179	12.3799	5.17242	25.2512	35.9711	9.12453	9.7285	4.77237	1.61899	7.19686	10.6128	7.10494	23.5311	6.84869
NLK	42.4232	38.335	25.5998	24.5675	26.3448	18.5068	20.8425	28.6801	25.5235	25.5004	14.8436	14.4707	23.2905	24.6049	16.8811	15.3645	26.2685	26.7176	30.3173	38.0929	19.987
PIGS	25.8548	39.5283	45.2166	25.1167	21.659	43.754	34.0906	16.5707	28.317	12.6055	41.9715	50.4829	20.6656	21.6843	14.2423	14.5233	17.6323	30.138	25.11	29.4402	46.7295
ADAMTS2	1.15801	0.149164	0.196167	0.951943	3.09702	1.47818	0.886018	1.92971	2.45186	1.44683	6.73933	7.5231	1.24994	3.61404	4.94081	0.666642	1.09847	8.03288	1.41216	0.422082	0.652256
TMPRSS11E	1.06893	0	0	1.46453	0.904972	0	0	1.50482	1.447	0.795757	0.042654	0	0.895787	1.05059	0.767322	0.666642	0.890138	0.899057	0.551626	0.105521	0
TMPRSS11E	1.06893	0	0	1.46453	0.904972	0	0	1.50482	1.447	0.795757	0.042654	0	0.895787	1.05059	0.767322	0.666642	0.890138	0.899057	0.551626	0.105521	0
ATXN7L3	19.2185	20.5846	22.8045	10.2334	17.6369	15.373	6.62404	15.7563	18.9517	6.52883	10.8768	16.9373	12.166	9.58142	12.2772	7.6029	8.73093	13.5836	15.4896	71.3319	12.5326
PGS1	13.3616	22.2254	20.8428	11.405	15.8471	14.6635	10.4213	9.31217	18.8914	13.1119	11.3886	10.8119	17.6866	21.0119	15.2529	8.47588	14.3937	17.4339	22.727	26.0636	12.719
PSMC5	66.0511	169.897	196.413	42.4164	45.9123	156.805	140.455	49.659	42.0836	46.0092	119.858	137.225	48.6642	79.3409	41.5103	58.4899	55.662	46.751	59.6859	154.06	252.796
UIMC1	11.0011	21.0321	20.5485	5.30892	8.66762	26.1933	11.0963	5.43505	6.91345	7.74055	21.4123	15.6628	11.2911	11.0733	10.9484	5.66646	10.3786	9.53783	10.9884	24.9029	23.4812
CETP	1.00212	0	0	1.15332	0.522873	0.591271	0	0.212445	0.442139	0.669159	0	0	0.437478	0.756428	0.393019	0.793622	0.41666	0.429984	0.551626	0	0
MMP2	7.61614	9.49675	3.77622	3.13043	6.29459	64.4485	33.6687	11.95	9.08395	18.212	1.6635	10.3186	7.24963	47.739	3.38745	6.99974	17.1588	47.4546	3.48627	2.95458	4.05331
MT3	0	0	0	0.659038	0.382099	0	0	0.106222	0	0.144683	0	0	0.333316	0.504285	0.318158	0.269831	0.624991	0.195447	0.639886	0	0
LPCAT2	16.8134	18.1482	23.3439	31.1945	31.3523	19.2754	25.1038	29.0695	30.9698	25.2472	26.3175	22.6515	9.06204	23.6384	41.5664	9.77742	20.1512	18.802	12.3564	5.59259	16.6325
GNAO1	1.3139	2.08829	1.42221	0.842104	1.5284	0.768652	0.590678	1.00911	2.67293	1.57343	0	0.369989	0.979116	4.6016	2.20839	1.17456	1.68558	3.24442	1.03706	0.105521	0
OGFOD1	11.3797	25.6064	18.783	12.0641	16.6113	16.0826	20.0409	6.90446	12.5809	14.5045	20.8578	18.4583	20.1031	15.6328	20.2685	10.9044	14.4695	12.9582	14.4526	21.7372	6.75551
SH3BP2	4.43161	8.55204	8.77849	6.9382	11.0809	8.69168	8.14292	3.57616	8.15948	5.75115	8.44549	11.0174	9.93699	6.09345	6.00757	4.23794	4.37493	5.49207	8.0096	38.0929	8.1532
NOP14	11.9364	13.6236	9.85741	11.2952	11.4228	21.404	20.9691	9.75476	15.6156	12.5874	17.2749	25.4059	15.1451	10.4639	12.8948	5.17441	13.4089	10.3196	18.8877	43.8966	14.6758
ADD1	22.0245	57.0799	72.3367	15.3226	18.019	53.8648	50.2499	10.516	17.3841	11.5927	48.1137	56.0327	20.1656	22.6718	17.4987	5.53948	15.3028	17.2385	23.6096	121.454	59.5883
L2HGDH	4.69885	19.5901	20.8428	2.59954	3.55956	10.2881	13.0371	1.4163	2.51215	1.93514	7.72037	6.37203	4.47894	2.58446	2.22711	1.46026	3.65525	3.65486	4.43507	25.8525	6.84869
TXNDC16	6.12409	4.12686	8.77849	4.9977	4.08243	1.24167	5.40049	3.20438	4.14003	4.01496	4.00947	7.76976	5.89553	7.87946	3.98633	2.73006	6.91278	3.67441	6.92842	14.9839	3.68059
C14orf166	11.4687	108.492	59.2916	14.9931	15.9074	144.566	103.116	12.7467	19.8159	14.2513	143.616	186.022	14.6451	13.9939	16.8998	5.5871	14.6399	18.2939	22.2857	98.8728	112.235
NID2	1.46978	0.795539	0.686586	1.81235	3.27801	5.91271	0.548487	2.79719	2.00972	3.38197	1.23697	1.52106	1.89574	7.2491	7.57965	0.809494	2.65148	5.35526	2.69193	0.949685	0.559077
GMCL1	29.3066	48.2793	36.1438	9.1533	16.933	25.1881	18.9017	12.6228	12.4804	11.231	18.4692	14.3062	13.7285	15.0235	16.0576	6.34897	9.69682	19.0561	25.3086	34.1887	29.0254
SF3B2	32.0012	127.535	160.514	25.2448	23.0466	125.172	117.629	19.2617	20.4389	15.9513	114.91	127.728	26.2487	35.5521	18.79	13.8884	23.1625	25.3886	28.861	161.763	143.263
KLHDC5	18.929	17.8499	12.849	13.9496	16.3699	7.80477	18.1001	14.6764	16.54	10.5076	12.1137	8.38641	12.9785	11.4935	12.8012	6.42834	24.0716	9.59646	17.8065	19.0992	6.3362
GNAS	156.977	1374.84	2027.59	75.3134	70.8091	1160.96	1035.16	85.4736	61.1157	84.6577	1044.47	1229.47	137.18	135.926	67.1314	46.3951	84.3359	79.1366	99.4691	2818.35	2173.97
DNM1L	23.5388	32.6171	37.6151	13.0892	20.2915	20.2215	25.146	15.8803	17.2233	16.2949	19.0237	24.707	18.5824	17.9862	13.6059	14.3646	16.0604	14.1308	24.8673	36.1936	19.1484
PTHLH	0.846238	0.0994424	0	1.48283	6.25436	0	3.45969	1.18615	2.59254	0.47022	0.725118	0	1.41659	5.50511	3.16287	0.603153	0.909077	0.566797	0.750211	0	0
PHACTR3	11.7583	54.4944	48.061	1.22654	6.29459	0	0	0.70815	2.49206	0.868099	0	0	3.49982	2.22726	0.524025	0.666642	0.928016	0.820879	2.6478	24.7973	13.6974
ERGIC2	13.0721	32.6668	40.9499	6.6636	11.0206	26.6663	34.0062	8.10831	8.42074	9.29589	35.7014	16.6906	11.1244	8.53082	8.72127	6.5077	10.871	7.89607	11.5179	16.2502	33.9173
TFAP2C	1.51432	4.52463	1.71646	0.549198	2.43337	0.295635	0.506296	1.02682	0.422042	0.813843	1.49289	0.534428	0.479142	0.819463	0.598886	1.88882	1.34468	0.449529	0.684016	0	3.26128
AURKA	1.8929	3.33132	4.90418	2.32494	2.45348	3.72501	0.337531	2.08904	2.39157	2.02556	3.62559	8.92084	6.22885	3.27785	1.16034	5.52361	2.19694	6.8602	6.92842	4.74843	16.7257
CASS4	2.09333	0.39777	2.74634	2.47139	1.83006	0.236508	0.126574	1.15074	2.04992	2.40536	0.682464	0	1.43743	2.03815	1.12291	1.30154	2.06436	1.05542	1.47836	1.58281	0.0931795
PIR	3.38495	0.84526	7.01298	2.10526	2.4937	9.46033	0	1.54023	3.19546	1.77237	3.11374	3.82322	2.45821	1.51286	0.898329	1.95231	2.21588	2.69717	1.43423	68.3773	11.7872
C11orf67	22.403	0	0	23.4141	14.379	0	0	20.7488	17.1429	12.3342	0	0	11.7911	17.8811	23.0571	5.96804	20.5489	11.7073	28.0888	0	0
RFX2	33.5155	1.44191	24.2757	1.79405	2.99646	1.59643	0.548487	3.96564	2.83371	0.596818	0.810425	4.27542	6.458	1.99613	3.18158	5.61884	3.01132	2.20855	4.50126	11.9238	4.93851
SLC6A14	2.58325	8.4526	0.0980837	14.7185	15.103	64.8033	52.8657	14.2869	16.3391	13.6545	90.3838	13.6485	24.3946	33.2198	43.3818	23.4118	25.8519	10.8864	10.7898	4.95947	8.29297
METTL2A	10.088	8.80065	8.72945	7.70708	10.6183	13.6584	7.2991	11.7907	13.224	10.0012	6.73933	5.0154	9.58284	10.8001	20.3995	7.26958	11.4013	11.7659	18.2698	5.48707	7.64072
SULT2B1	17.771	34.1087	25.6979	2.23341	1.80994	2.01032	0	1.00911	1.4671	1.50109	0.554502	2.58992	6.64549	2.77357	1.75923	0.317449	1.6477	2.91216	2.55954	0.527603	1.44428
ALG6	5.27785	17.1041	11.2796	6.15102	5.67116	5.26231	7.55225	5.16949	5.8483	4.61177	10.3223	5.96093	4.37478	2.18524	3.25644	5.11092	4.84841	2.24764	6.15614	6.12019	4.84533
CNOT3	11.5801	24.4628	26.6788	7.32264	13.1925	17.6199	20.2518	10.9055	20.4791	11.1949	14.2464	19.8561	15.1867	16.8095	9.02072	4.28556	10.6627	17.0821	32.5459	53.8155	21.1517
GP6	5.01062	0.646375	0.441377	3.53317	5.26895	0	0.295339	4.17808	6.02917	1.19364	0	0	6.37467	1.15565	1.25392	2.44436	1.87497	1.56358	8.62742	5.06499	0
PTPN4	7.68295	6.71236	9.26891	5.72997	7.52133	5.91271	6.91938	5.38194	6.65218	7.16181	9.04264	4.6043	10.7703	6.1985	8.10367	4.88871	6.15521	7.30973	9.46589	13.4011	9.92361
DDX18	43.6035	117.988	136.14	35.0938	30.8696	119.259	113.917	39.32	30.8292	39.1187	126.384	147.297	48.6225	28.8913	34.1365	15.1899	33.8821	28.6526	42.7399	82.095	122.997
KHSRP	30.7095	14.5186	12.0153	26.0869	21.659	10.5837	11.0541	21.0852	30.4875	15.3183	9.68245	10.1541	21.7697	21.0539	18.9585	12.0472	15.6626	27.304	28.3315	21.3152	6.70892
GNA11	20.0647	38.6334	21.7255	12.0091	17.0135	33.8798	21.6441	13.7027	21.3433	14.6311	32.6303	46.7008	20.4781	31.875	20.0065	15.2693	15.9278	68.0938	16.5929	39.6757	23.2483
ASAP3	2.93956	8.90009	5.98311	1.9405	1.99094	1.00516	15.3998	1.22156	2.75332	4.34049	1.32227	1.84994	3.8123	2.22726	0.823468	1.68248	2.29163	1.32904	5.49419	19.9434	2.23631
EDEM2	5.3892	19.1924	17.9493	6.42562	6.11359	20.5171	14.3029	2.56704	6.41102	5.38945	11.1753	22.4049	5.8122	5.42107	7.57965	5.90455	5.39765	5.31617	7.83308	16.0391	18.17
DNMT3B	0.712621	2.63522	1.66742	1.24485	3.41878	2.77897	0.506296	1.06222	2.45186	1.75428	2.30331	0.575538	1.9374	1.63893	1.1042	0.904729	1.81815	1.95447	4.01583	2.11041	2.51585
REM1	0.645813	0.0994424	0.490418	0.842104	1.5284	0.236508	0	0.495705	0.783792	0.976611	0	0	0.687465	1.47083	3.14415	1.01584	0.814382	1.07496	0.661951	1.79385	0
TPX2	1.80382	2.18773	0.0980837	1.50114	2.25238	1.71469	0.0843826	6.93987	2.37147	5.95009	3.88151	10.4419	8.74955	6.68178	2.65756	8.87269	2.65148	15.3426	17.5638	18.5716	37.5513
FER1L4	2.4051	4.32574	0.294251	17.7574	10.8999	48.4251	21.391	11.2773	10.3702	26.5494	11.7298	14.6351	16.0617	31.6439	16.4881	3.38083	17.5944	23.5319	25.7278	79.7736	34.1503
PDRG1	5.54508	7.80623	12.2605	4.22883	5.3695	7.56827	26.6649	5.59438	5.58703	3.49048	5.63032	9.00306	6.74965	4.01327	3.10672	4.71411	7.14004	8.11106	11.6283	6.75332	18.962
EPB41L1	53.5579	125.496	105.489	42.032	52.9107	108.025	33.5421	43.2856	50.4441	37.0208	89.5307	91.2227	55.1847	79.551	40.3499	22.1262	30.1321	72.1591	80.4711	201.228	78.2242
SLC15A1	42.7795	63.842	101.762	16.9885	35.4548	18.5659	0.126574	6.09009	22.2878	3.36388	9.68245	20.0616	9.89533	16.4733	4.02376	8.63461	6.96959	26.9326	12.0916	22.898	23.621
DOCK9	26.7456	41.368	35.6534	19.0572	23.6097	37.6048	59.7851	16.3051	26.448	20.2014	37.6635	30.7091	26.4361	24.0796	25.6398	7.52353	17.9922	13.994	26.2132	54.6597	50.643
ANKRD10	98.8317	120.375	155.365	43.1853	53.7956	92.8886	84.0029	61.6267	54.2022	50.1327	85.5212	58.1293	118.244	63.9392	50.531	17.8724	71.552	42.0016	67.1659	165.456	108.787
TGDS	8.39557	15.8611	10.593	6.57207	9.27094	15.3139	20.6737	8.55091	8.98346	9.92888	16.3791	18.2117	10.0828	7.14404	8.53412	3.41257	8.37109	5.04254	13.5259	23.2145	10.7156
DOCK3	1.29163	0.596654	0.0490418	0.677344	1.10608	0.236508	0.126574	0.867483	1.50729	1.12129	0.170616	0.246659	0.770794	1.13464	1.4785	0.603153	0.890138	0.918602	1.01499	1.58281	0.792025
C3orf18	2.6946	1.59108	3.38389	1.70251	2.13171	0	0.379722	0.56652	2.23079	1.46492	0	0	1.2916	0.966547	1.29135	0.71426	1.28786	0.625431	1.85346	0	0
COQ9	7.43798	17.7505	34.2312	8.98854	10.9803	61.7878	24.0912	6.03697	11.5157	15.2279	18	40.2054	14.2493	13.0274	7.87909	24.1578	14.5074	18.1961	10.9001	89.9035	16.12
TMEM40	1.62567	0	0	1.55606	1.80994	0	0	1.64645	1.447	1.51917	0	0	1.62492	1.72297	1.8528	1.39677	1.70452	1.8372	1.85346	0	0
KIF9	4.92154	2.93355	8.82753	3.49656	3.41878	4.07977	4.72543	3.98334	3.29595	3.38197	5.20378	6.98867	4.72892	2.41637	4.52907	2.22214	3.9204	1.52449	3.68486	2.53249	6.19643
ARHGAP28	2.11559	0.198885	0.0490418	2.32494	2.81547	1.06429	0.506296	1.82348	2.9141	3.63516	1.45024	1.19219	1.3541	1.82803	1.57208	0.825367	2.10224	1.75903	1.8314	0.211041	0.419308
CRLS1	9.10819	30.6283	24.619	13.254	16.8727	39.3195	27.7197	10.8347	13.9274	14.8119	39.4976	47.8519	21.2697	12.5651	17.3677	8.04733	19.7914	10.2414	12.9963	55.5038	48.3601
DEFB127	0	0	0	0.421052	0.502762	0	0	0.28326	0	0.777672	0	0	0.666632	0.210119	0.393019	0.698387	0.20833	0.254081	0.661951	0	0
PPP1R13B	34.2281	44.9977	43.1568	17.2997	23.9315	30.6278	25.4836	20.7134	25.0813	20.111	28.7061	27.9136	11.3328	23.2181	18.1163	5.88867	14.6778	25.799	34.1787	87.4766	15.9337
ATRN	19.0626	31.0757	23.0987	21.7666	24.7158	25.7203	31.6435	15.9688	19.6752	26.9111	26.1469	32.2301	11.4786	18.4484	19.6884	11.6345	20.9088	33.7733	22.7711	12.6625	27.6277
SMOX	18.7286	18.2477	111.031	9.92218	11.6641	28.7949	2.4471	9.40068	18.6703	6.67351	24.3981	14.4296	17.4783	23.3232	6.10115	0.872984	9.69682	5.47252	5.27354	31.6562	16.6325
SIGLEC1	0.734891	0.0497212	0.245209	1.0984	0.542983	0.0591271	0.0843826	0.460297	1.02496	0.524476	0	0.205549	0.354149	1.13464	0.50531	0.968219	0.700747	0.410439	0.595756	0.738644	0.186359
FKBP1A	151.766	200.227	246.68	173.821	192.518	324.608	248.633	186.969	235.178	107.518	218.132	296.114	112.015	230.563	153.521	37.205	143.236	203.558	215.2	146.463	298.733
NSFL1C	10.1103	30.678	24.1286	8.56749	11.0004	20.0441	17.2562	7.32935	9.56628	6.38414	13.4787	21.0071	7.04131	6.63975	9.15172	5.90455	9.18547	6.00023	12.7095	18.8882	40.4399
SLC4A11	0.75716	1.59108	3.23676	2.7826	2.61436	2.06945	1.77204	1.48711	7.61685	1.80854	2.77251	0.452208	13.7285	7.35416	8.15982	5.42837	3.63631	4.51483	3.88344	32.2893	13.2781
C20orf194	18.684	16.8058	20.1072	13.1808	18.0391	19.7484	12.6996	11.7376	18.9115	13.3832	14.0758	15.2929	7.99959	15.6118	9.4886	5.01569	13.2195	13.9549	11.4959	19.0992	10.5293
ZNF343	3.47403	6.8118	1.42221	8.51257	5.28906	10.6429	15.6952	7.93127	4.96402	5.67881	7.5071	10.853	2.24988	7.29112	6.045	2.88878	4.22342	5.12072	9.06872	6.75332	12.9519
EBF4	5.83459	9.49675	7.40532	3.42333	1.56862	1.06429	1.64546	1.8766	0.783792	0.759586	0.469194	0.904416	1.3541	1.05059	1.49721	0.698387	0.984834	0.840423	4.25855	0	0
CPXM1	0.556735	0.149164	0	0.677344	0.703867	0.118254	0	1.11534	0.542625	0.379793	0	0	0.437478	1.63893	0.393019	0.301576	0.492417	2.24764	0.286845	0	0.931795
MAVS	18.3055	23.4187	17.4099	14.151	24.7158	26.1342	22.4036	10.3567	23.152	19.9663	17.3175	21.1305	12.0619	21.159	14.8973	7.93622	12.746	33.441	24.2495	27.8574	21.5245
RP5-1187M17.10	5.23331	0	0	8.40273	8.76818	0	0	3.02734	10.4305	2.45961	0	0	5.45805	5.92535	8.51541	5.68233	5.17038	5.5507	6.28853	0	0
F11	4.63204	15.4136	19.6658	3.55148	4.38409	7.15438	0	0.796668	3.95916	2.98409	2.09004	2.17882	2.66653	0.882499	0.524025	1.82533	1.15529	0.899057	1.19151	5.27603	0
XRN2	45.875	48.9257	62.3322	35.1121	48.2853	47.479	44.765	39.0013	48.776	40.1496	99.9809	58.1293	72.8504	39.9436	47.4617	17.4756	45.0751	31.1934	46.0056	45.1628	67.1824
PLK1S1	7.23756	21.7779	29.4741	7.63385	9.97481	11.5298	18.6064	6.6389	12.2191	6.42031	18.0426	19.9794	10.4161	9.18219	7.74809	4.80935	9.18547	12.0591	12.1137	26.8022	39.6479
DYNLL1	30.0192	494.825	587.668	29.1624	36.1989	718.69	521.021	37.1247	33.2006	42.1932	550.194	749.145	59.2678	40.9101	34.2862	28.3323	44.6584	43.6825	59.7521	325.742	878.449
TESC	8.28422	114.16	95.4845	40.2745	68.4561	376.758	223.572	36.2218	87.9656	47.655	209.644	317.45	29.3943	33.9552	74.58	15.3486	63.749	16.5153	23.9405	285.222	303.858
SNX5	16.7021	78.2114	97.3481	19.4965	26.385	88.5724	145.644	13.384	20.9011	22.0642	90.9809	81.9319	22.2905	22.2936	19.6322	7.06323	21.0603	23.6296	38.2166	200.278	101.1
RPL6	35.0521	1726.67	1953.09	32.8054	48.6674	1630.96	1893.72	38.5233	39.5514	38.5581	1874	2213.56	42.2478	40.616	38.1603	37.6018	62.3476	58.2628	39.9156	1532.26	1872.3
SIRPG	0.645813	0	1.37317	0.677344	0.683757	0.591271	0.253148	0.796668	1.38671	0.994697	0.63981	6.20759	0.312484	1.53387	0.598886	1.26979	0.890138	0.234537	0.860536	10.4465	0.139769
MAPKAPK5	9.10819	15.5627	31.2397	6.04118	8.96928	23.2961	19.1971	6.60349	10.8123	9.98314	27.0426	20.1027	12.1244	12.0398	14.392	7.31719	10.0756	11.8637	12.9742	26.8022	30.5163
P2RX7	1.82609	0.646375	3.48197	1.59267	2.21215	0.0591271	0.0421913	1.84119	2.43177	1.12129	0	0.12333	1.33326	1.61791	1.29135	0.999963	1.62876	1.99356	1.91966	0.211041	0.652256
ESF1	19.3076	21.4298	24.5209	14.3524	20.5931	30.2139	12.2355	21.811	18.9919	15.4088	13.0521	11.3874	16.7491	11.8717	11.5473	6.69817	14.0339	10.1828	27.7578	15.617	9.36454
RBBP9	14.052	19.5901	18.2436	9.68419	14.4594	12.4167	17.0453	9.41839	10.4305	9.54909	11.218	6.16648	9.47868	8.67791	14.3358	6.47595	10.587	8.44332	13.4155	13.0846	5.07828
ANAPC5	7.37118	57.9252	65.2257	8.97024	11.2217	66.1041	88.8549	5.73601	10.2697	11.1044	76.7771	55.9916	14.6659	12.8172	14.1112	8.79333	13.693	11.4923	17.5196	103.832	74.4038
SLC23A2	11.491	22.5237	20.4014	8.40273	12.8707	7.33176	16.2858	8.46239	14.4901	9.24163	9.0853	9.33193	9.31202	9.66547	11.5847	2.0158	8.37109	9.14693	10.2382	10.6576	10.2963
SLC24A6	4.65431	16.6566	17.9493	3.11212	5.00751	15.5504	3.12216	3.50534	5.76791	5.00965	6.4834	8.71529	6.83298	12.6071	3.38745	5.25378	4.88629	10.4955	8.38471	22.7924	21.8506
C20orf30	23.1825	0	0	20.4119	26.2241	0	0	16.1281	26.87	20.7078	0	0	20.6864	17.2718	14.3171	8.71397	21.2497	18.802	35.966	0	0
C20orf12	2.89502	0	0	2.89244	3.51934	0	0	2.77949	3.5974	3.12877	0	0	5.9372	1.97512	1.87152	2.3015	3.25753	2.52127	4.4792	0	0
KDM2B	5.50055	15.2644	14.9087	4.06407	5.06785	6.91787	6.20212	4.86853	4.90373	3.16494	6.01421	6.82423	4.14562	3.74011	3.27516	2.11103	4.14767	3.30306	4.17029	9.18029	10.2032
C20orf26	1.13574	0.0994424	0.735628	0.823797	0.723978	0	0.126574	0.531112	0.924473	0.524476	2.00474	0.739977	0.749962	0.798451	0.374304	0.396811	0.738625	0.547252	0.573691	0	0
LHX5	0.623544	0	0	0.787184	0.563094	0	0	0.247852	0.623014	0.434049	0	0	0.499974	0.483273	0.598886	0.174597	0.511356	0.605887	0.330975	0	0
TASP1	13.4062	13.2258	17.7041	9.90387	8.46652	12.8897	9.32428	11.5074	10.7319	9.82037	11.2606	15.9917	13.291	7.90047	5.18411	6.07914	10.5491	8.38469	15.6662	18.4661	9.9702
OAS1	6.63629	12.7286	25.4527	23.8718	12.9713	33.7024	29.3652	6.81594	12.6211	12.6055	56.7298	47.8519	29.3943	31.4128	13.4936	47.2364	8.73093	26.3072	35.304	82.5171	86.6569
GCN1L1	11.2461	22.1259	25.8451	12.8695	12.8305	35.9493	27.5509	8.78105	14.4298	17.3801	25.6777	28.3247	19.6865	20.8228	20.8861	13.2059	16.8179	19.2516	20.6529	41.5751	40.9524
RPLP0	32.5356	1140.65	1056.31	63.2493	69.5019	1825.43	1563.23	36.1864	65.7782	50.2412	2410.03	2381	70.0172	62.4053	62.5087	48.4109	71.5709	89.4562	86.3625	2284.52	1687.25
PXN	19.3076	47.6826	36.8795	13.2723	24.9169	40.1473	39.702	10.1796	24.6794	17.1088	48.4549	43.2064	29.561	44.4191	21.3915	15.1582	15.6248	47.0833	29.192	128.841	52.7862
SIRT4	1.26936	0	0	0.97025	0.82453	0	8.05854	0.495705	3.79838	1.80854	0	0	2.79152	0.357202	0.842183	0.65077	0.511356	1.36813	2.11824	4.22082	0.279538
RPH3A	1.15801	0	0	0.878717	0.82453	0	0	0.672742	1.26613	0.70533	0	0	0.687465	1.42881	0.50531	0.507918	0.738625	0.586342	0.728146	0	0
KIF16B	20.1316	30.8769	23.5891	13.3821	15.5253	17.7381	24.471	8.69254	17.8061	15.9694	23.2891	26.4747	21.3531	35.2159	16.3571	5.96804	13.7498	19.8379	20.9176	44.1076	16.353
TRMT6	5.74551	31.1752	16.1838	6.31578	7.23978	8.80993	3.03777	7.89587	8.32026	6.25755	19.4076	11.223	9.35369	7.7744	7.80423	4.15858	7.76504	5.82433	9.64241	5.06499	23.1085
CHGB	7.70522	11.8834	15.3501	1.53775	2.55403	0	8.05854	2.15986	37.0794	4.8288	0.042654	6.53646	1.47909	1.74399	1.21649	0.666642	3.20071	2.69717	1.30184	3.0601	0.0931795
PEBP1	100.012	292.062	372.375	87.3957	87.5008	258.444	299.938	71.6293	79.9468	60.0073	208.919	226.145	76.0378	51.9414	56.969	44.8555	61.0597	76.2244	100.881	231.512	156.635
TBX5	0.77943	0	0	0.567505	0.904972	0	0	0.460297	0.542625	0.777672	0	0	1.14577	2.50041	0.917044	0.412683	1.17422	0.527708	1.47836	0	0
BRAP	17.3701	20.2862	18.0964	18.1418	25.1783	16.3191	24.0491	11.95	19.1728	18.2482	26.6161	23.5559	30.6859	32.8416	21.223	12.7297	20.0944	19.0952	28.8831	21.7372	25.5312
ERP29	45.8082	119.033	137.121	82.5079	89.9341	172.119	287.745	67.823	130.109	31.9569	150.696	168.797	55.1013	59.3796	66.8132	24.0467	67.3096	38.9917	56.6409	150.156	159.896
NOS1	1.55886	0.149164	0.196167	1.28146	1.32729	0.0591271	0.0421913	0.885187	1.52739	0.850013	0	0.0411098	0.937452	1.44982	0.954474	0.58728	0.965895	0.957692	1.14738	0.105521	0
FUS	92.4181	72.7421	74.2003	58.929	57.9585	50.9084	37.0862	59.2898	53.4586	33.3495	37.109	39.5888	63.0593	79.1307	57.2872	30.3005	58.7112	40.6726	55.67	90.0091	35.5014
IGBP1	21.4009	59.3671	99.7021	50.6727	66.1434	112.282	100.162	45.4632	52.0116	42.1028	81.5117	133.566	43.8727	64.7376	54.7419	16.6343	52.9538	60.315	47.5281	94.9685	104.175
FXYD5	23.5388	164.776	180.278	58.8374	42.9962	240.411	68.0124	42.666	57.7595	31.975	289.237	267.748	46.4976	50.7857	70.6124	16.047	41.5335	44.4643	100.616	399.712	340.524
ZNF302	8.93004	14.618	8.23903	4.06407	12.0864	13.4218	11.3917	4.62068	10.9932	9.02461	9.55449	9.08527	9.83283	13.0904	7.46736	4.74586	8.14382	10.3783	27.2503	11.8183	10.0634
AC002115.6	0.356311	0	0	0.201373	0.241326	0	0	0.159334	0.281361	0.126598	0	0	0.18749	0.168095	0.112291	0.126979	0.170452	0.156358	0.13239	0	0
GRAMD1A	4.03076	5.56877	12.4566	4.7231	3.17746	5.85358	2.06737	2.47852	4.98411	3.0926	7.5071	7.5231	2.31238	4.30744	4.75366	3.30147	4.07191	3.40078	4.83224	48.856	13.4644
FXYD3	26.5451	178.599	168.017	78.3157	106.767	552.01	643.966	60.0688	112.223	114.101	651.454	600.738	186.949	182.257	154.924	65.2357	97.4796	152.097	332.189	1001.07	1250.65
HEPH	13.6512	13.3253	1.66742	23.1029	22.9461	101.699	9.66181	16.1989	13.5857	26.676	107.104	91.2638	21.3531	51.8153	49.2584	19.2533	27.1397	37.3304	34.4656	84.733	43.7478
C16orf5	5.03289	19.1924	22.7554	2.4897	5.61083	5.61707	3.12216	2.74408	5.56693	3.0926	5.07582	5.87871	1.9999	4.05529	2.17096	5.53948	3.71207	3.73304	3.50834	0.422082	4.33284
CMTM1	4.25346	4.37546	2.05976	9.00685	30.0853	7.68652	3.24873	3.55845	26.2269	8.10226	4.60663	4.35764	22.0614	9.41332	8.19725	8.95205	6.15521	6.44976	9.59828	39.7813	7.54754
KCNH4	1.29163	0	0	1.08009	1.08597	0	0.0421913	0.655038	1.24603	1.483	0	0.0411098	1.24994	1.13464	0.991905	1.03171	0.85226	0.938147	2.07411	2.00489	0.0465897
GANAB	65.2048	132.209	104.704	45.6384	62.604	58.3584	106.744	41.0019	72.3701	37.6719	89.3174	70.7911	57.9762	44.188	60.5249	31.8084	48.9765	52.4581	50.8599	84.0999	96.9532
GMIP	6.14636	6.16543	4.65898	5.62013	7.68221	10.1699	10.0837	8.28535	11.6162	7.88523	8.78672	7.35866	5.2289	20.3815	12.1649	4.82522	10.2839	14.7954	6.97255	13.7177	3.86695
RBM41	21.6459	28.888	22.7064	15.0846	29.4217	36.7179	37.2549	14.0745	23.5942	22.4982	45.2559	26.3514	25.8528	19.1418	18.4532	5.68233	15.227	15.0104	38.9448	46.007	21.5245
BIRC5	1.49205	0.0497212	0.441377	1.15332	2.01105	0.177381	0.506296	4.81542	1.4269	2.55004	1.62085	1.72661	4.81225	2.94166	4.04248	3.50781	1.49619	4.18257	4.30268	2.63801	22.9687
LAG3	0.979854	4.02742	0.833711	0.988557	1.24685	0.41389	0	1.94741	1.60778	1.12129	0.042654	0.12333	0.770794	2.43738	0.673747	0.730132	1.06059	1.17268	0.904666	3.90426	0.232949
MLF2	20.332	98.2491	96.6124	16.0366	19.5474	81.9501	73.7082	13.1539	20.258	11.43	64.1942	66.4335	19.1032	20.8858	18.3034	13.9995	15.2649	22.9455	19.329	138.971	84.2808
OTUB2	1.75928	1.54136	4.65898	2.58123	4.58519	2.06945	0.801635	1.61104	4.20032	3.90644	2.34597	2.30215	2.93735	1.36577	3.01314	2.22214	2.74617	1.21177	2.93465	6.96436	9.27136
DDX24	42.4232	84.526	134.031	26.9839	34.1275	86.3255	93.0319	19.2263	34.4065	17.7779	73.6208	76.4643	19.8323	33.4299	23.0571	8.82507	24.3368	18.5089	27.6916	77.6632	109.952
ZBTB25	4.43161	21.0818	12.4566	4.7231	6.45547	8.04128	10.4634	3.34601	7.43598	6.85436	4.56397	5.96093	5.27056	2.26928	6.88719	3.3967	4.92417	3.04898	7.5683	33.3445	12.0202
NECAP1	20.332	40.0753	65.3237	12.7963	13.0718	46.2965	55.1441	12.0031	12.3397	13.2566	36	54.7994	16.6241	18.8477	11.4163	11.0313	15.4922	12.6063	13.7686	45.2683	38.2502
ARHGAP4	1.55886	1.24303	1.5203	0.659038	0.844641	0.473017	0.126574	0.690446	1.10535	0.578733	0.383886	0.575538	0.749962	0.861487	0.411734	0.476173	0.681808	0.586342	0.838471	46.9567	0.186359
ANKRD24	2.07106	0.646375	1.76551	0.988557	1.06586	0.118254	0.675061	0.796668	1.20583	0.70533	1.6635	0.369989	0.874955	1.00857	1.2352	0.888856	1.02271	0.351805	2.09618	5.80363	0
DHX32	15.9226	33.6612	35.6534	32.9885	45.2687	59.3045	65.3544	30.1849	38.5264	34.0729	65.5165	43.7409	82.3916	46.3522	37.7298	19.6977	30.4541	33.3042	43.3578	46.7456	81.1127
RCOR1	35.1634	39.0311	30.504	24.3844	26.747	32.2834	15.9061	17.9693	23.6544	27.2909	41.2037	45.7141	24.0821	53.3071	25.5462	11.2059	26.6852	44.9333	37.5326	72.0706	26.463
C14orf118	13.0499	0	0	5.78489	6.43536	0	0	5.96616	7.05413	8.33737	0	0	45.5393	12.7122	9.35759	3.41257	9.96197	7.32927	10.6353	0	0
LTBP4	4.5875	10.5906	7.55244	2.19679	2.13171	8.21866	4.852	1.3986	3.43663	3.49048	2.00474	1.31551	7.04131	4.87476	4.60393	8.39652	4.43175	11.1014	6.50918	22.7924	2.93515
BLVRB	27.1019	141.755	108.088	17.0068	18.2804	97.7371	167.246	17.2434	26.9102	28.9005	154.749	217.964	29.2277	31.3077	32.1153	83.87	43.5789	46.8292	46.9323	54.5541	109.998
SLC9A1	25.9884	50.8151	40.8028	62.4621	39.4568	105.128	225.302	74.993	47.7711	62.2137	133.464	147.173	44.4144	52.8449	25.3965	16.4121	71.5709	51.7544	49.3595	194.685	27.9538
SPTLC1	18.6395	47.5832	51.0526	15.2311	22.5439	41.5072	64.5527	15.9865	21.8055	17.3981	43.9762	52.4973	36.1023	24.815	19.8942	10.9996	17.2346	18.6848	30.3615	32.6059	25.6244
PAPOLA	44.2048	145.186	152.324	28.7231	29.7635	136.406	140.877	31.1586	28.8797	35.1942	142.55	130.524	30.6234	41.3724	34.1365	14.1423	33.9768	30.6852	53.3532	199.539	83.582
CCNK	32.2016	51.9089	93.6699	19.5148	21.4981	82.6597	69.7423	15.9865	21.9864	20.5088	40.5639	74.7788	18.1657	17.2508	17.7607	7.95209	13.674	24.8023	35.9439	128.735	33.498
PCBP4	2.53871	20.0376	7.8467	2.03203	3.43889	9.57859	3.20654	2.62015	5.38606	3.40005	6.86729	6.74201	4.85392	3.92922	3.8179	1.33328	3.42798	6.80157	2.62574	25.1139	17.9836
RGS1	23.2938	59.3174	99.9963	4.90617	17.2548	67.7005	5.90678	18.1463	17.0023	9.13312	23.2891	6.08426	5.33306	25.2773	5.85785	7.57115	12.8218	17.1407	9.44383	20.3655	11.3679
YPEL3	7.92791	43.0586	40.9499	16	27.6318	61.5513	43.6258	7.47098	22.8707	10.9236	44.3601	33.7512	18.0407	25.0672	20.2311	5.01569	11.7233	19.6034	14.6953	135.699	135.762
MRPS33	9.33089	88.0065	87.883	15.6705	13.0718	125.054	93.3272	8.85187	9.40551	9.69377	145.066	170.976	13.8118	8.78297	9.26402	14.1265	17.3103	10.2023	12.4447	72.8092	119.316
NDUFB2	17.1252	418.105	318.527	13.7116	17.4961	355.827	300.402	13.9682	18.0674	13.3832	272.474	506.185	17.7283	21.0119	20.7739	8.53937	16.0414	13.0754	24.3377	98.8728	346.348
NUDC	41.6215	95.763	143.791	29.7299	22.6042	141.314	104.213	36.6821	20.9815	26.3866	78.1421	120.411	33.415	20.8228	12.4082	10.0631	33.3328	16.5544	20.0792	123.881	87.8682
MAEA	4.27573	20.5349	25.4037	3.20366	5.3695	34.2346	48.0981	3.68238	6.45121	4.06921	19.4929	32.7234	7.18713	4.09732	6.45674	2.23801	4.7916	3.75259	5.53832	37.8819	34.4298
ICAM1	4.09757	5.41961	4.07047	2.70938	5.04773	3.42937	0.253148	3.41682	8.76239	2.17025	2.55924	0.657757	4.81225	3.78214	4.62265	27.6815	2.82193	3.69395	3.68486	12.1349	2.09654
STRN4	8.72961	12.6292	13.3394	5.18077	9.43182	16.0826	9.11332	6.67431	12.1387	6.29372	6.35544	7.112	8.83288	17.3558	7.87909	3.31734	9.3938	13.4468	17.983	27.1188	13.3247
IRAK3	5.36693	3.43076	2.45209	10.7826	9.53238	5.97183	26.7493	7.29394	16.319	7.83097	7.20852	2.30215	9.687	7.35416	9.02072	1.03171	7.12111	7.91561	3.64073	0.738644	7.64072
LYZ	505.583	3658.88	2053.19	1643.16	588.916	17829.3	20144.3	698.412	717.029	7457.22	8901.88	7701.81	878.309	3763.35	9309.27	463.412	9913.85	1983.81	372.082	3751.47	4619.84
SI	0.668082	0.0497212	0	0.494278	0.40221	0	0	0.300964	0.422042	0.578733	0	0	0.541639	1.07161	0.224582	4.58713	0.454539	1.81766	0.860536	0	0
MUL1	7.63841	24.1148	16.2329	5.47367	5.5505	18.4476	21.8551	3.02734	6.47131	6.45648	20.4313	11.6341	13.1452	5.86231	4.26706	4.47603	7.42413	3.55714	4.413	8.54717	8.99182
TFAP4	1.95971	1.83968	2.01072	1.83066	1.60884	1.95119	5.31611	1.77037	3.49692	3.05643	2.38862	1.2333	5.1039	3.06773	3.21901	2.04754	3.33328	2.38446	2.89052	3.90426	0.745436
PDCD7	17.5483	20.8332	8.92562	15.3226	11.9859	20.2806	6.75061	17.2257	18.3086	11.2672	9.38387	13.2785	17.4574	10.59	17.7233	8.61873	12.3862	10.9841	14.2099	15.406	13.744
SPG21	31.1549	92.7797	59.0464	20.4485	24.3337	36.1266	98.8543	7.91357	21.9864	20.8886	57.071	83.6996	50.1224	21.264	22.87	25.0784	27.689	15.8117	23.8964	62.4682	78.8764
FETUB	0.77943	0	0	0.750571	0.42232	0	0	0.478001	0.381847	0.651074	0	0	0.499974	0.504285	0.617601	0.492046	0.719686	0.70361	0.286845	0	0
DNAJB11	43.3808	140.413	188.615	22.2242	25.5806	109.326	98.348	25.1747	27.0308	17.0364	121.564	106.968	40.0813	37.5903	22.9448	27.3006	29.867	17.2385	26.2794	66.2669	185.241
LEPREL1	1.26936	25.8053	53.4066	6.27917	5.30917	56.3481	46.8324	11.0117	10.5912	49.2646	3.62559	80.7397	8.31207	88.1448	45.0287	1.46026	15.6437	46.6728	2.60367	8.86373	6.61574
THPO	0.445388	0	0	0.842104	0.563094	0.118254	0	0.548816	1.08525	0.47022	0	0	0.6458	0.819463	0.486595	0.746004	0.321965	0.273626	0.970861	0	0
CHRD	1.22482	0	0.0490418	0.787184	1.02564	0.768652	0.168765	0.478001	1.66807	0.994697	0	0	0.833291	1.84905	0.673747	0.428556	0.946956	0.977236	0.661951	0	0
FLT3LG	1.98198	1.88941	0	1.88558	3.2579	2.48334	0.9704	0.814372	10.8927	1.10321	4.64928	7.89309	1.8749	2.75256	1.12291	1.06345	2.21588	2.2281	4.39094	8.54717	0.139769
RAB11FIP3	5.70097	7.75651	6.86586	3.3318	4.46453	1.24167	1.01259	1.64645	6.65218	1.59151	1.5782	1.31551	1.68741	2.22726	1.45978	0.730132	2.82193	1.03587	2.60367	6.01467	0.326128
GNPTG	6.79217	92.1831	77.5352	10.984	9.49215	89.4001	69.025	6.92216	12.8823	7.46927	53.2748	63.5147	5.49972	9.56041	8.29083	12.8408	9.84834	5.9416	8.16406	130.951	108.507
ZNF268	0.712621	15.513	17.8512	0.695651	1.04575	6.62223	12.4042	0.371778	1.02496	0.506391	10.4929	11.5519	2.02073	0.714404	0.767322	0.841239	0.568173	0.312716	1.08119	10.4465	7.22141
GOLGA3	21.0001	22.6231	21.5784	14.865	16.571	35.5945	35.6517	14.5525	23.2525	17.9226	29.5165	30.0513	26.1445	20.1504	19.7819	12.9202	20.7762	16.2221	33.9801	63.7344	39.182
PABPC4	32.6247	86.4652	98.5741	26.5263	31.4327	87.6855	59.6585	19.8282	27.2318	29.6781	72.5118	72.1889	27.4569	22.0835	18.5842	18.0152	35.2836	23.3755	34.4435	78.7184	68.4869
CD209	1.55886	0.298327	0.245209	1.35469	1.38762	0.532144	0.0421913	2.76178	2.09011	1.30215	0.042654	0.0822197	1.31243	2.43738	1.08548	0.952346	1.19316	1.34859	1.63281	0	0.0931795
CERS4	2.04879	5.171	1.66742	1.55606	1.02564	0.768652	0.0843826	0.902891	0.7235	0.886184	0	0	0.624968	3.8872	0.804753	0.65077	0.587112	0.996781	0.419235	0.949685	0.139769
MCOLN1	1.75928	8.204	4.75706	2.7826	5.20862	8.57343	5.14734	1.69956	6.43112	4.01496	9.89572	3.57656	3.56232	5.40005	3.87404	3.98398	3.9204	7.56381	2.80226	9.60237	5.31123
USP48	24.385	49.0748	46.2465	34.4347	40.2813	64.9215	69.0672	35.8678	40.5964	28.5749	73.0663	53.7306	39.0605	20.2344	15.7582	17.4279	38.5979	16.5739	42.3869	244.491	56.8395
EFNB1	20.4211	44.3513	34.4274	31.6704	49.2305	67.6414	32.9514	27.5647	47.3893	33.5665	44.6161	47.6463	54.2889	59.5056	21.2417	15.1106	22.9731	58.8296	60.2596	137.388	32.7992
PDPR	8.52919	13.6733	9.51412	9.39129	13.6751	13.8949	12.9949	6.85135	13.4852	7.0533	12.2417	14.3884	11.1661	7.64832	10.7051	10.7774	16.496	6.44976	13.6582	44.7407	9.83043
AARS	22.2694	44.7491	23.0497	19.7711	26.2442	22.2318	46.2839	15.4023	26.4882	26.8387	21.327	21.8704	39.9771	28.6602	25.0783	28.9672	22.7838	20.9324	20.5646	59.9357	22.4562
GLG1	64.5368	48.329	82.4884	55.8168	64.1726	44.7001	49.617	40.3114	52.5342	29.0632	49.9905	57.8827	54.6847	44.5242	58.7282	43.2365	33.3707	34.4183	35.8557	54.6597	31.0288
KIF4A	1.67021	0.0994424	0	1.28146	1.44796	0.0591271	0.0421913	2.33689	1.52739	1.32023	0.767771	2.87769	3.27067	1.47083	1.42235	1.50788	1.68558	3.26397	4.98669	16.5667	11.1815
TNRC6A	24.3182	48.3787	36.9285	14.2792	20.0301	30.6278	25.7367	12.9591	19.4139	19.5322	29.2606	19.7327	26.4153	15.1706	14.8037	22.523	17.5376	12.8604	17.1445	88.6373	65.7381
FCGBP	1.93744	4.67379	9.31795	4.4302	5.5505	0.709525	0	3.50534	3.21556	1.71811	3.41232	1.52106	2.6457	1.09262	2.05867	2.41261	1.45831	0.938147	11.3635	12.1349	5.68395
PLEKHG2	6.05728	5.171	3.67814	3.91761	6.67668	3.42937	2.32052	4.01875	5.94878	2.73089	0.383886	1.06886	5.83303	8.97207	3.59331	8.90444	2.9545	8.48241	6.50918	33.6611	9.59748
DLL3	0.846238	0	0	0.549198	0.563094	0	0	0.336371	0.763695	0.542562	0	0	0.624968	0.651368	0.729892	0.412683	0.568173	0.312716	0.48543	0	0
NAT14	2.65006	12.7783	1.91263	1.97711	1.60884	2.1877	3.50188	3.91253	3.15527	1.77237	0.853079	3.90543	6.33301	3.57202	1.79666	0.952346	1.76134	2.42355	4.21442	13.4011	8.01343
PITPNM2	1.15801	0.248606	0.147126	1.00686	1.30718	0.236508	0	0.672742	1.4671	0.850013	0	0.246659	0.812458	3.29887	1.87152	1.14282	1.09847	2.18901	1.72107	0.211041	0.885205
EXOC1	19.9311	27.645	34.9668	22.627	30.206	56.289	39.9552	20.7842	24.0966	28.1951	55.962	53.3195	41.852	35.5731	31.4228	13.6503	28.8632	22.496	37.1354	84.8386	68.2074
RBM27	31.5112	30.2305	31.0925	21.675	25.7817	21.9361	20.2096	17.4205	24.9005	21.8291	25.4218	26.8036	26.8736	32.1482	21.1856	17.4597	21.458	24.5677	28.4197	29.5458	28.0936
POU4F3	0.512197	0	0	0.274599	0.361989	0	0	0.247852	0.22107	0.253195	0	0	0.479142	0.567321	0.168437	0.460301	0.265148	0.429984	0.22065	0	0
OSBPL8	16.9025	21.3801	25.3056	14.2792	15.8069	18.8024	34.6813	14.0214	13.9475	15.1917	26.5308	25.1181	21.4989	20.9068	20.3434	7.39656	14.3558	17.1603	22.4401	24.2697	56.4668
AC005522.1	8.03926	0	0	4.00915	8.10453	0	0	3.91253	8.25996	2.51387	0	0	6.95798	7.50124	9.97519	3.92049	3.90146	6.1175	10.7457	0	0
NLRC4	0.890777	0.149164	0.78467	0.988557	0.764199	0.473017	0.0421913	1.434	1.34651	0.632989	0.298578	0.0411098	2.27072	1.63893	0.991905	1.61899	1.19316	0.7427	0.750211	0.211041	0.139769
PUS7	7.08167	7.5079	6.47352	8.16475	6.75713	8.63255	8.39607	9.59543	7.53646	7.77672	8.36018	4.31653	7.18713	2.41637	7.37378	5.47599	10.9089	6.41067	8.40677	1.58281	10.3429
LAMB4	1.82609	0.596654	0.637544	0.805491	0.623425	0	0	0.442593	0.623014	0.596818	0	0	0.624968	0.861487	0.524025	0.301576	0.530295	0.723155	0.728146	0	0
NRCAM	24.5409	21.0321	69.6394	1.02517	1.40773	1.24167	0.0421913	1.8943	1.34651	1.03087	19.1516	1.76772	4.29145	4.72767	0.598886	0.444428	2.29163	4.86664	6.04582	2.11041	0.0465897
LAMB1	26.2334	8.15428	40.6557	9.72081	18.4413	26.4298	13.0371	11.8615	18.3086	17.4524	15.0142	14.5118	6.41634	24.752	12.876	4.25381	12.9733	33.7733	24.9776	13.1901	49.5249
SLC26A4	0.846238	0.546933	0.343293	0.659038	0.583204	0.177381	0.421913	0.371778	0.803889	0.868099	0.042654	0	0.812458	0.77744	0.636316	0.412683	0.738625	0.566797	0.551626	0	0.232949
SLC26A3	0.489927	0	0	0.640731	0.82453	4.07977	0	0.478001	0.602917	0.831928	1.06635	37.0811	0.833291	2.37434	0.243297	4.93633	0.965895	6.56703	0.419235	0.949685	0
DLD	28.1485	40.7714	31.632	22.572	23.8913	54.6334	39.2801	18.8368	19.4541	20.2014	58.2653	45.5908	29.7068	23.1971	16.0015	19.285	21.8368	14.7172	26.5222	11.0797	60.986
WDR7	15.3214	34.2082	28.1991	7.68877	8.30563	13.481	16.6234	6.1432	9.78735	9.96505	16.3791	14.1829	12.2285	5.8413	5.4274	4.33318	10.2461	3.18579	3.33182	22.898	10.669
TXNL1	19.1517	124.701	87.7849	11.6613	15.0628	101.699	98.0526	9.86098	14.4499	11.4119	94.7345	108.777	17.1658	10.2118	7.22406	4.85697	15.4922	7.83744	5.38387	123.987	79.0162
IL5RA	1.29163	1.39219	0.833711	1.29977	0.904972	0.0591271	0	0.690446	0.602917	0.994697	0.042654	0	0.770794	1.72297	1.04805	1.01584	1.15529	0.781789	0.728146	0	0
ABCC6	2.80595	28.2416	17.8512	3.18535	4.00199	14.3679	25.0616	2.01823	4.24052	3.45431	9.6398	5.79649	2.5207	2.4794	2.80728	8.50763	5.71961	2.16946	2.42715	22.6869	4.23967
CMTM6	18.105	35.0037	39.822	28.0274	30.2864	83.9013	118.515	23.0503	28.9802	18.429	110.815	81.6853	46.7059	41.6876	31.0859	10.2218	27.67	16.3589	26.3677	23.2145	92.434
ITGA6	370.786	147.374	622.096	117.272	123.297	257.025	209.775	108.577	137.123	131.644	303.568	287.029	348.565	258.992	207.383	59.2042	163.445	134.214	212.883	332.812	458.769
RAPGEF4	2.4051	1.34247	0.294251	1.04348	5.5505	2.60159	0.548487	0.619631	2.1504	1.50109	0.682464	0.287769	1.97907	2.56345	0.655031	0.65077	1.00377	1.25086	0.860536	2.32145	2.18972
AC013461.1	14.5642	0	0	13.3455	10.7792	0	0	9.41839	18.1277	19.3875	0	0	7.60378	9.14017	18.6965	2.92053	28.617	5.08163	8.14199	0	0
SMPX	0.801699	0	0	0.842104	0.643536	0	0	0.28326	0.743598	0.687245	0	0	0.770794	0.756428	0.692462	0.174597	0.814382	0	0.242715	0.738644	0
FH	14.6755	27.993	31.8282	10.929	16.6716	33.2294	40.7568	16.0396	16.1582	15.7524	56.6871	41.3976	23.7279	17.9441	18.0414	13.7931	17.0831	20.8738	10.2602	19.8379	31.7276
SEL1L3	53.9143	80.4489	114.611	39.7253	50.3165	75.5053	115.857	42.9493	51.7705	46.0454	76.3933	71.3667	40.8312	41.6455	59.4581	12.571	41.382	34.6528	82.2584	109.108	101.938
TF	1.24709	0.447491	0.245209	1.06178	0.965304	0.0591271	0.168765	1.29237	1.24603	0.777672	0.341232	0.246659	0.895787	0.987558	0.786038	1.01584	1.02271	0.664521	1.08119	0	0.0931795
CDV3	78.3215	139.766	196.413	49.1532	40.5629	122.511	140.033	40.8779	42.8272	44.7794	150.142	121.891	50.9557	64.3804	58.1294	40.8557	65.1884	47.8455	55.2949	54.9762	155.004
MYO15A	1.26936	0.39777	0.637544	0.823797	0.904972	0.295635	0.168765	0.956002	1.447	1.19364	0.170616	0.0411098	0.812458	1.89107	1.32878	0.603153	0.738625	1.13359	0.838471	1.05521	0.0465897
ALKBH5	11.1792	31.5232	34.4764	11.0755	10.5781	28.6766	38.2675	4.42593	11.2545	9.85654	31.436	34.6967	9.20786	11.7246	12.9696	7.65051	9.86728	8.93194	4.96463	25.536	15.561
APOH	5.58962	14.8666	24.5209	0.549198	0.42232	0	0	0.247852	1.08525	0.253195	0	1.43884	1.14577	1.84905	0.336873	0.365066	0.4356	0.859968	0.35304	0	0.512487
NLRP1	1.98198	1.14359	1.96167	1.28146	1.97083	4.07977	1.05478	8.79876	2.73322	4.17773	14.8436	7.68754	3.60398	11.5355	1.92766	3.79351	11.4392	9.94827	1.12532	45.7959	7.31459
PITPNM3	11.491	19.7393	20.0091	3.99084	5.49017	7.15438	3.24873	2.8503	5.20518	3.02026	3.83886	12.0041	9.72867	12.9433	3.23773	1.60312	4.81053	8.24788	1.58868	12.3459	8.80546
SPAG7	49.839	68.8638	76.7014	33.0434	30.1255	66.7545	23.374	33.7433	38.8881	12.1172	37.0663	47.0297	14.4784	34.7326	22.2898	6.28548	28.8821	16.2417	15.0042	26.9078	19.987
ORC6	1.75928	2.43634	2.35401	1.26316	1.9105	2.30596	0.464105	1.4163	0.94457	1.42875	2.64455	1.27441	2.10406	1.97512	1.01062	3.07925	1.87497	3.1467	2.82432	3.48218	1.02497
ZFHX4	1.35843	1.29275	0.78467	1.17162	0.965304	0.650398	0.126574	1.46941	0.884278	1.37449	0	0.0822197	0.854123	1.82803	1.81537	0.682515	1.3068	2.95125	0.860536	0	1.63064
SLC17A6	1.71474	0	0	0.878717	0.985414	0	0	0.442593	0.422042	0.560647	0	0	0.604136	1.11363	0.655031	0.412683	0.890138	0.586342	0.507495	0	0
CPA1	24.6077	3339.08	54.8778	0.787184	0.663646	0	0	4.46134	0.803889	9.42249	0.341232	0	1.24994	0.567321	0.449164	0.365066	19.1096	1.05542	0.595756	0.422082	0.0931795
ZC3HC1	3.87488	8.99954	8.92562	2.52631	5.49017	9.57859	14.6826	3.7886	4.11993	2.94792	6.52606	3.86433	5.24973	2.71053	3.2003	2.34912	3.10601	1.19223	3.94964	23.7421	9.69066
ESR1	26.9683	0	0.245209	29.5835	24.032	0.0591271	0.0843826	27.0159	24.6995	10.9778	0.042654	0	16.5408	16.9776	9.50731	12.6027	16.7232	14.3263	15.3793	0	0
RGS17	5.21104	4.77323	3.33485	1.59267	4.58519	0.118254	0.0843826	1.04452	2.04992	1.71811	2.1327	0.534428	2.70819	1.42881	1.25392	0.825367	1.28786	1.4854	1.69901	0.422082	0.0931795
ANGPT2	4.85473	1.04415	0.931795	4.10068	5.7516	0.946033	1.35012	4.56756	5.788	4.66603	0.21327	0.945526	6.62466	5.37904	4.07991	2.73006	4.22342	5.29662	6.20027	1.89937	2.93515
TMEM101	5.99047	17.6013	17.1156	14.6087	15.3845	36.1266	22.2348	6.92216	25.6441	7.74055	24.4407	37.6566	10.312	8.40475	18.8462	5.4125	10.7006	9.24466	10.3044	82.4116	35.4082
CD200	4.60977	8.204	3.6291	2.36155	2.25238	1.59643	0.675061	0.814372	1.90924	1.53726	0.341232	0.164439	1.9374	2.29029	0.767322	1.17456	1.28786	1.23132	1.3239	0	0.0465897
CCDC80	1.87063	1.74024	0.294251	1.48283	4.18298	5.85358	0.210957	5.94846	3.93906	3.8341	0.63981	1.10997	1.2291	3.13077	7.69194	1.50788	2.63254	9.20557	1.56662	0.527603	2.18972
CMA1	1.15801	0	0	1.84897	1.08597	0	0	0.548816	0.542625	0.434049	0	0	0.979116	0.840475	0.655031	0.666642	0.681808	0.273626	0.992926	0	0
PSME1	147.49	364.208	520.922	170.032	208.365	357.601	324.62	126.192	139.133	76.9172	497.516	458.416	174.949	164.565	148.842	155.851	112.006	146.41	201.807	497.53	479.921
PPP2R3C	7.63841	19.8885	16.9685	5.36383	8.08442	24.183	16.328	5.25801	8.82269	6.565	18	12.1274	8.10375	4.16035	6.13858	4.34905	6.79914	7.46609	13.923	6.22572	13.4178
HAUS4	3.83034	38.8323	57.5261	3.11212	4.26343	22.8231	32.192	2.58475	3.85867	4.15964	21.9241	15.9095	2.6457	7.10202	3.96762	2.22214	4.84841	5.84387	4.45713	29.6513	25.7641
JPH4	1.95971	0.149164	0.0490418	0.988557	1.40773	0.118254	0	0.849779	1.40681	1.01278	0	0	0.833291	1.32375	0.767322	0.539663	0.965895	0.586342	0.926731	0	0
MYH7	0.37858	0	0	0.494278	0.281547	0	0	1.25697	0.341653	0.343622	0	0	0.354149	0.588333	0.393019	0.460301	0.303026	0.429984	0.375105	0	0
CEBPE	0.846238	0	0	0.768877	0.382099	0	0	0.389482	0.502431	1.17555	0	0	0.583303	0.924523	0.46788	0.349194	0.681808	0.488618	0.595756	0	0
SLC7A8	8.3733	20.7337	14.3693	17.1716	9.89436	47.6564	96.7869	9.9672	13.425	27.2004	51.5687	62.4047	8.08292	12.397	24.6479	8.55524	15.1892	13.2318	11.2532	113.751	17.6575
OSGEP	17.192	45.4452	61.3513	12.6316	14.6807	58.7723	32.4029	9.38298	13.3647	9.38632	27.3838	41.5209	21.7489	13.6157	10.7612	8.04733	18.4088	9.831	15.4234	195.002	42.7228
SLC22A17	2.51644	10.3917	4.26664	1.24485	1.24685	0.295635	0.590678	0.973706	1.56758	2.74898	0	0.0822197	1.74991	1.99613	2.22711	1.01584	1.45831	1.54403	1.03706	0	0.372718
RNF31	7.32664	28.0428	13.4865	9.77573	8.54696	10.9385	11.7292	3.96564	7.2752	7.75863	9.85307	8.01642	11.9786	13.0274	8.72127	9.33299	8.31427	13.6422	10.525	41.0475	14.4894
SCFD1	13.3839	49.6715	59.9291	9.17161	13.6349	53.3326	54.3846	11.9323	13.8269	14.396	45.8104	28.6124	15.8742	16.9986	9.54474	6.44421	15.4922	15.6749	21.8444	70.0657	51.0623
G2E3	4.34254	3.67937	9.46508	3.24027	4.92707	6.74049	7.04595	3.04504	4.54197	4.28624	6.82464	6.16648	5.58305	4.49654	5.22154	2.42848	4.6022	3.94804	6.97255	8.01957	8.47933
HECTD1	90.6365	79.902	74.4946	35.4599	46.7971	93.6573	84.2983	41.7277	45.4599	46.2443	99.725	99.4858	67.8924	65.1578	31.2544	19.1263	57.2151	43.1743	52.1396	93.7023	82.6036
HNRNPC	92.0618	235.48	459.62	52.723	46.6564	243.781	239.9	46.49	51.7906	41.0538	254.602	270.996	62.351	65.7462	46.0206	30.1735	55.2454	43.3111	65.9744	222.437	281.728
RPGRIP1	0.579005	0	0	0.713958	0.904972	0.41389	0.253148	0.584223	0.803889	0.524476	0.127962	0	0.541639	0.756428	0.767322	0.444428	0.965895	0.723155	1.3239	0.105521	0.885205
SUPT16H	21.7795	62.9967	61.5475	18.3981	18.8435	48.839	50.8405	18.6951	21.2629	18.8631	56.5592	59.6504	25.9362	20.7387	17.8917	14.9201	22.083	19.662	33.9139	72.0706	59.1224
TOX4	28.0595	58.1738	67.0892	20.3752	23.9717	48.4251	44.8916	16.5707	24.0966	18.3748	44.6587	42.9187	31.8317	29.3746	20.0627	15.8248	21.3823	21.3428	34.598	103.094	46.217
GEMIN2	5.83459	8.4526	2.30497	2.14187	4.52486	8.92819	8.10073	1.92971	5.1047	4.7022	5.07582	10.853	4.27061	4.62261	2.35811	1.5555	4.43175	3.8894	6.20027	4.32634	9.45772
[truncated: 34,000 more rows]
