# Supplementary material for: IL2RG, identified as overexpressed by RNA-seq profiling of pancreatic intraepithelial neoplasia, mediates pancreatic cancer growth
Source: Oncotarget. 2017 Aug 3;8(48):83370–83. doi: 10.18632/oncotarget.19848 (PMC5663522; doi:10.18632/oncotarget.19848)
Supplement: Supplementary file 3 [file oncotarget-08-83370-s003.xlsx]

## Sheet: PanIN-1_vs_NormalDuct
Table S2: Differential expression of PanIN-1 vs normal pancreatic duct samples
Gene Description	Gene ID	logFC	Average Expression TPM	Adjusted P-value
1-acylglycerol-3-phosphate O-acyltransferase 4	AGPAT4	-1.24354	1.21131	0.0727549
4-aminobutyrate aminotransferase	ABAT	1.27116	2.09618	0.0326785
4-hydroxy-2-oxoglutarate aldolase 1	HOGA1	-0.829839	0.6126	0.0545201
abhydrolase domain containing 11	ABHD11	-1.74808	2.52544	0.010962
activating signal cointegrator 1 complex subunit 1	ASCC1	-1.34413	2.33562	0.00402147
activating transcription factor 4	ATF4	-1.00934	5.79251	0.0731692
acyl-CoA synthetase short-chain family member 3	ACSS3	-1.47007	0.732922	0.000438656
acyloxyacyl hydrolase	AOAH	-1.70136	1.04138	0.0193873
adenosine deaminase, RNA specific B2 (inactive)	ADARB2	-0.738555	0.496493	0.025404
adenylate cyclase 5	ADCY5	-2.08159	0.855457	2.94e-05
adenylate cyclase 9	ADCY9	-1.10719	1.69749	0.0349456
adenylate kinase 3 pseudogene 5	AK3P5	-2.7197	2.46783	0.00082155
ADP ribosylation factor like GTPase 14	ARL14	-2.58456	4.83452	0.0274581
A-kinase anchoring protein 6	AKAP6	-0.611255	0.630854	0.0567288
A-kinase anchoring protein 7	AKAP7	-2.87897	1.54916	3e-07
alcohol dehydrogenase 1A (class I), alpha polypeptide	ADH1A	-2.26017	1.45187	0.0255782
aldehyde dehydrogenase 1 family member A2	ALDH1A2	-2.56492	0.793944	1.28e-06
aldehyde oxidase 1	AOX1	-1.24727	0.524909	0.000296169
aldo-keto reductase family 1 member A1	AKR1A1	1.19497	3.61559	0.0934793
aldo-keto reductase family 1 member C4	AKR1C4	-1.52745	1.03474	0.00589391
ALG3, alpha-1,3- mannosyltransferase	ALG3	1.27142	2.97949	0.0260294
alpha-1-microglobulin/bikunin precursor	AMBP	-2.35475	1.27152	0.00343792
Amiloride Binding Protein 1 (Amine Oxidase (Copper-Containing))	ABP1	2.05802	3.6091	0.0181944
amylase, alpha 2A (pancreatic)	AMY2A	-5.90433	2.1677	0.00124688
amylase, alpha 2B (pancreatic)	AMY2B	-3.43955	2.53043	0.0185076
androgen receptor	AR	-1.71242	0.863078	0.0007048
angiopoietin 1	ANGPT1	-1.18969	0.64871	0.000615176
angiotensinogen	AGT	-3.9405	1.65755	0.0142851
ankyrin repeat domain 44	ANKRD44	-1.22179	1.58517	0.0048693
annexin A10	ANXA10	5.71225	5.46763	0.016815
annexin A9	ANXA9	-1.94424	1.87728	0.0353498
APC down-regulated 1	APCDD1	-4.96183	2.4655	7.76e-05
apolipoprotein H	APOH	-1.96624	0.553743	2.04e-06
apoptosis enhancing nuclease	AEN	-1.48161	2.19126	0.0349426
aquaporin 1 (Colton blood group)	AQP1	-4.07913	2.01342	0.0315517
arginase 2	ARG2	-1.65066	2.30148	0.0615234
arginine demethylase and lysine hydroxylase	JMJD6	-1.35837	2.18303	0.0525528
argininosuccinate synthase 1	ASS1	-2.44086	3.19858	0.0488165
asparaginase like 1	ASRGL1	-3.75958	1.94325	0.00241237
aspartoacylase	ASPA	-0.94948	0.960271	0.089964
ATP binding cassette subfamily B member 1	ABCB1	-2.88299	1.30226	0.00471789
ATP citrate lyase	ACLY	-0.952768	4.17816	0.0662096
ATPase H+ transporting V1 subunit G1 pseudogene 4	ATP6V1G1P4	-0.649183	0.351931	0.0996173
ATPase phospholipid transporting 10A (putative)	ATP10A	-1.88089	0.780448	2.1e-06
ATPase plasma membrane Ca2+ transporting 1	ATP2B1	-1.24324	2.9096	0.0571075
BAI1 associated protein 2	BAIAP2	-1.7262	1.92344	0.0280355
B-cell CLL/lymphoma 11B	BCL11B	0.874558	1.58427	0.056087
BCL2 interacting protein 3	BNIP3	-1.24958	1.52314	0.0841911
BCL2 like 14	BCL2L14	2.21059	2.34419	0.00411587
BCL2, apoptosis regulator	BCL2	-1.50656	1.02271	0.000308514
beta-carotene oxygenase 2	BCO2	-3.23944	1.37989	7.48e-05
BicC family RNA binding protein 1	BICC1	-3.17324	2.50113	0.0465994
bile acid-CoA:amino acid N-acyltransferase	BAAT	-2.25597	1.32916	0.0373428
BMP and activin membrane bound inhibitor	BAMBI	-2.01819	1.52151	0.00792632
bone morphogenetic protein receptor type 1B	BMPR1B	-2.43652	0.787924	0.00429713
bradykinin receptor B2	BDKRB2	-1.68744	1.62522	0.00419251
brain expressed X-linked 4	BEX4	-2.42513	2.00851	0.0142205
brain expressed X-linked 5	BEX5	-2.73187	2.12835	0.0675613
breakpoint cluster region pseudogene 3	BCRP3	-0.612397	0.43284	0.051866
breast carcinoma amplified sequence 1	BCAS1	1.73524	4.49066	0.0426119
bridging integrator 1	BIN1	-1.0382	2.12176	0.0843582
BTB domain containing 6	BTBD6	-2.03595	1.98127	0.0965904
C1q and tumor necrosis factor related protein 5	C1QTNF5	-0.601222	0.200531	0.0528311
cadherin EGF LAG seven-pass G-type receptor 2	CELSR2	-0.919359	0.765799	0.00470528
calcium voltage-gated channel auxiliary subunit gamma 4	CACNG4	-0.767115	0.423403	0.0640521
calcium voltage-gated channel subunit alpha1 H	CACNA1H	-1.17125	0.756119	0.00082155
calneuron 1	CALN1	-1.67152	0.591699	3.22e-07
cAMP responsive element binding protein 5	CREB5	-2.10909	1.67291	0.0678833
cannabinoid receptor 1	CNR1	-1.57415	0.536409	8.66e-07
carbohydrate sulfotransferase 4	CHST4	-3.88816	3.09341	0.0488165
carbonyl reductase 1	CBR1	2.24237	3.47262	0.0486738
carboxyl ester lipase	CEL	-4.09785	1.09075	0.0010708
carboxyl ester lipase pseudogene	CELP	-2.11976	0.695019	0.00677734
carboxylesterase 1	CES1	-5.89512	2.78777	0.00112747
carboxypeptidase A1	CPA1	-5.92017	2.08927	0.00144071
carboxypeptidase A2	CPA2	-4.35553	1.25658	0.00364351
carboxypeptidase B1	CPB1	-5.44142	1.9942	0.00252879
casein kinase 1 delta	CSNK1D	-1.04062	3.94308	0.020108
caspase 9	CASP9	-1.43941	1.71245	0.00585458
catenin delta 2	CTNND2	-1.4395	0.858362	0.0378554
C-C motif chemokine ligand 3 like 1	CCL3L1	-1.66136	0.557069	0.00395135
C-C motif chemokine ligand 3 like 3	CCL3L3	-1.10894	0.492569	0.0940595
C-C motif chemokine ligand 4	CCL4	-2.55504	1.65304	0.0306464
C-C motif chemokine ligand 4 like 1	CCL4L1	-1.54017	0.481364	0.00408261
C-C motif chemokine ligand 4 like 2	CCL4L2	-1.49467	0.58365	0.00399377
CD300a molecule	CD300A	-0.926344	0.868915	0.0867895
CD9 molecule	CD9	-2.53493	4.87115	0.0192601
cell adhesion molecule 1	CADM1	-1.05057	1.16905	0.0308497
centrosomal protein 128	CEP128	-0.753844	1.16877	0.0743093
cerebellin 2 precursor	CBLN2	-0.408502	0.342406	0.0674822
chloride intracellular channel 5	CLIC5	-3.3157	1.73088	6.96e-05
choline kinase alpha	CHKA	-1.60499	2.68348	0.010029
chromatin assembly factor 1 subunit B	CHAF1B	-0.85135	1.36468	0.0356681
chromosome 1 open reading frame 145	C1orf145	-0.626814	0.5562	0.0437322
chromosome 1 open reading frame 162	C1orf162	-1.17728	1.25657	0.0954575
chromosome 1 open reading frame 186	C1orf186	-2.34166	1.90539	0.016815
chromosome 1 open reading frame 198	C1orf198	-1.26013	3.25788	0.0626062
chromosome 11 open reading frame 95	C11orf95	-1.16839	1.21513	0.00916854
chromosome 5 open reading frame 42	C5orf42	-1.98118	2.65865	0.00964419
chromosome 8 open reading frame 58	C8orf58	-1.2938	1.14089	0.0127252
chymotrypsin C	CTRC	-4.38013	1.42711	0.00262295
chymotrypsin like	CTRL	-2.36131	1.43913	0.0685599
chymotrypsin like elastase family member 2A	CELA2A	-5.27002	1.82473	0.00126207
chymotrypsin like elastase family member 2B	CELA2B	-2.76601	0.776127	0.000724401
chymotrypsin like elastase family member 3A	CELA3A	-5.6804	1.95027	0.00190349
chymotrypsin like elastase family member 3B	CELA3B	-4.45724	1.40804	0.00162284
chymotrypsinogen B1	CTRB1	-6.58597	2.37845	0.00306742
chymotrypsinogen B2	CTRB2	-5.7479	1.92848	0.00306742
Cilia And Flagella Associated Protein 70	TTC18	-1.17665	1.30659	0.0395682
ciliary neurotrophic factor receptor	CNTFR	-1.44137	0.751831	0.0146674
clathrin light chain B	CLTB	2.92347	4.6611	0.0307555
claudin 3	CLDN3	-5.05336	1.71873	1.11e-05
claudin 4	CLDN4	-4.17987	3.94318	0.010029
claudin 9	CLDN9	-0.83552	0.700964	0.0683411
cleavage and polyadenylation specific factor 7	CPSF7	-0.856988	3.14419	0.0765125
coagulation factor III, tissue factor	F3	-2.99712	4.79295	0.0192601
cofilin 1	CFL1	1.9388	5.40126	0.0889972
coiled-coil domain containing 103	CCDC103	-0.724037	0.236379	0.036319
coiled-coil domain containing 14	CCDC14	-1.2515	3.27638	0.0264874
coiled-coil domain containing 141	CCDC141	-1.51098	0.57389	3.89e-07
coiled-coil domain containing 53	CCDC53	1.80368	2.81421	0.0491418
colipase	CLPS	-6.8475	2.71529	0.00278035
collagen type XVIII alpha 1 chain	COL18A1	-1.59802	0.98861	0.0195731
collapsin response mediator protein 1	CRMP1	-0.854456	0.790153	0.0149744
contactin 4	CNTN4	-1.54629	0.71979	3.3e-05
contactin associated protein-like 3	CNTNAP3	-0.517531	0.26456	0.00399377
creatine kinase B	CKB	-2.1219	2.12216	0.0266082
creatine kinase, mitochondrial 1A	CKMT1A	2.11134	3.16894	0.048417
cryptochrome circadian clock 1	CRY1	-1.61385	2.13448	0.0452625
cryptochrome circadian clock 2	CRY2	-1.32206	2.64213	0.00171134
crystallin lambda 1	CRYL1	2.07207	3.3429	0.0049552
cyclic nucleotide gated channel alpha 1	CNGA1	-1.56386	1.37546	0.015084
cyclin dependent kinase 20	CDK20	-0.97866	1.30355	0.0197779
cyclin dependent kinase inhibitor 1C	CDKN1C	-2.9834	1.41919	4.5e-05
cyclin dependent kinase like 1	CDKL1	-1.26353	1.94472	0.0278847
cyclin G1	CCNG1	1.34372	3.95188	0.0631171
cyclin H	CCNH	-0.996211	2.9533	0.0381897
cyclin L1	CCNL1	-1.25019	4.97247	0.0373428
cystatin C	CST3	4.66062	6.30325	0.00683699
cysteine rich protein 2	CRIP2	-2.11087	1.56482	0.031097
cysteine rich secretory protein 2	CRISP2	-2.21809	0.729172	0.00462376
cystin 1	CYS1	-1.8829	0.90609	0.00126207
cytochrome c, somatic pseudogene 30	CYCSP30	-1.61569	4.09177	0.0796014
cytochrome P450 family 2 subfamily C member 8	CYP2C8	-3.21168	1.98798	0.000287335
cytochrome P450 family 2 subfamily S member 1	CYP2S1	3.35609	6.05292	0.0743093
cytochrome P450 family 39 subfamily A member 1	CYP39A1	-1.03227	0.552979	8.96e-05
DAB2, clathrin adaptor protein	DAB2	-1.67956	1.91757	0.0127252
D-box binding PAR bZIP transcription factor	DBP	0.666319	0.558251	0.0316214
DENN domain containing 5A	DENND5A	-0.971804	1.46543	0.057937
deoxyuridine triphosphatase pseudogene 6	DUTP6	-1.25556	1.23819	0.0451929
DEP domain containing 7	DEPDC7	-1.36054	0.850149	0.00153511
dihydropyrimidinase	DPYS	-0.495015	0.265871	0.0436104
discs large MAGUK scaffold protein 2	DLG2	-0.482063	0.513007	0.0133403
docking protein 5	DOK5	-3.49793	1.08296	5.44e-07
DOT1 like histone lysine methyltransferase	DOT1L	-1.26708	1.8005	0.00522791
doublecortin domain containing 5	DCDC5	-0.401169	0.42059	0.0775621
DS cell adhesion molecule like 1	DSCAML1	-1.73231	0.746573	0.0007048
dual specificity phosphatase 2	DUSP2	-1.48509	0.840746	0.0706519
dual specificity phosphatase 4	DUSP4	-2.16567	3.26191	0.0691516
dual specificity phosphatase 5	DUSP5	-2.25783	1.66417	0.00462376
dual specificity tyrosine phosphorylation regulated kinase 3	DYRK3	-1.15953	1.29223	0.0277715
dynein heavy chain domain 1	DNHD1	-0.929732	1.19794	0.0114349
dystrobrevin alpha	DTNA	-1.91336	0.795182	1.11e-05
EF-hand calcium binding domain 11	EFCAB11	-1.41293	1.11708	0.0714462
EF-hand domain family member D2	EFHD2	1.32481	4.83104	0.0775621
EGF containing fibulin like extracellular matrix protein 1	EFEMP1	-3.67575	1.68326	4.91e-05
EH domain containing 4	EHD4	-1.12072	3.27434	0.0746949
ELOVL fatty acid elongase 5	ELOVL5	-1.00964	3.03052	0.0829261
endonuclease/exonuclease/phosphatase family domain containing 1	EEPD1	-1.61243	2.73696	0.0441067
enolase 1 pseudogene 1	ENO1P1	-0.216687	0.0406568	0.0278847
eosinophil granule ontogeny transcript (non-protein coding)	EGOT	-2.05905	1.21735	0.000494543
epidermal growth factor receptor	EGFR	-0.942479	3.82059	0.0743093
erythrocyte membrane protein band 4.1 like 4A	EPB41L4A	-1.92408	3.37842	0.00343792
EvC ciliary complex subunit 1	EVC	-1.56016	0.829288	0.000766653
EvC ciliary complex subunit 2	EVC2	-0.968259	0.55571	0.00153511
family with sequence similarity 131 member A	FAM131A	-0.999402	1.50472	0.00504389
Family With Sequence Similarity 183 Member B, Pseudogene	FAM183B	-0.891963	0.492607	0.0574664
Family With Sequence Similarity 21, Member B	FAM21B	1.5067	2.066	0.0902544
family with sequence similarity 27 member B	FAM27B	-1.18799	0.273806	0.00343792
Family With Sequence Similarity 27 Member C	FAM27A	-1.66362	1.38232	0.0731692
family with sequence similarity 27 member E3	FAM27E3	-1.33477	0.519224	0.0247997
family with sequence similarity 46 member A	FAM46A	-2.24964	3.98718	0.0336716
Fc fragment of IgG receptor and transporter	FCGRT	1.70533	3.62276	0.0381897
FERM domain containing 3	FRMD3	-1.03725	1.52674	0.0660943
FERM domain containing 8	FRMD8	-1.19891	1.96771	0.0829261
FGGY carbohydrate kinase domain containing	FGGY	-1.42075	1.76477	0.0238983
FH2 domain containing 1	FHDC1	1.33101	2.20241	0.0631171
fibroblast growth factor 19	FGF19	-3.09879	0.978649	0.00162284
fibroblast growth factor receptor 1	FGFR1	-1.09176	0.932613	0.0195731
fibronectin leucine rich transmembrane protein 2	FLRT2	-3.85929	1.67185	0.000434744
folate receptor 1	FOLR1	-5.09518	3.07655	0.00462376
forkhead box A1	FOXA1	-1.90198	1.5559	0.0834751
forkhead box P2	FOXP2	-0.817794	0.479692	0.00303042
Fos proto-oncogene, AP-1 transcription factor subunit	FOS	-2.54084	7.11332	0.0437322
FXYD domain containing ion transport regulator 2	FXYD2	-4.26937	2.70739	0.0344633
FXYD domain containing ion transport regulator 3	FXYD3	4.57842	5.84024	0.00328492
FXYD domain containing ion transport regulator 4	FXYD4	-1.51182	0.747279	0.0399645
FYVE, RhoGEF and PH domain containing 3	FGD3	-1.10912	0.72674	0.0095437
FYVE, RhoGEF and PH domain containing 5	FGD5	2.36959	2.53231	0.00537601
G protein-coupled receptor 3	GPR3	-0.657526	0.476121	0.0175552
GABA type A receptor associated protein like 1	GABARAPL1	-1.75067	3.58761	0.0458969
galectin 3 binding protein	LGALS3BP	1.12573	5.66186	0.0891129
galectin 9	LGALS9	1.14471	3.74424	0.0139493
gamma-aminobutyric acid type A receptor alpha5 subunit	GABRA5	-2.1098	0.532423	3e-07
gamma-aminobutyric acid type A receptor beta1 subunit	GABRB1	-0.750277	0.404712	0.053689
gamma-butyrobetaine hydroxylase 1	BBOX1	-3.00407	0.829905	0.00133384
GATA binding protein 4	GATA4	2.20594	3.02122	0.004458
GATS, stromal antigen 3 opposite strand	GATS	-2.94409	1.28524	0.00358056
gem nuclear organelle associated protein 6	GEMIN6	1.3753	2.16671	0.0783351
ghrelin and obestatin prepropeptide	GHRL	-4.94261	2.18033	0.00457999
GLI family zinc finger 3	GLI3	-1.21809	0.686947	0.0486738
GLI pathogenesis-related 1 like 2	GLIPR1L2	-0.652006	1.3726	0.0731692
GLIS family zinc finger 2	GLIS2	-1.60918	1.08973	0.0104799
glucocorticoid modulatory element binding protein 2	GMEB2	-0.753871	1.31409	0.0554233
glucuronidase, beta pseudogene 11	GUSBP11	-0.821905	1.60306	0.0997408
glutamate metabotropic receptor 8	GRM8	-1.09394	0.456054	1.56e-05
glutaminase	GLS	-0.924001	2.78551	0.0965904
glycerol kinase	GK	-2.35475	1.68916	0.0373428
glycine N-methyltransferase	GNMT	-0.596424	0.353053	0.0096946
glypican 1	GPC1	-1.914	1.20279	0.000125717
G-protein signaling modulator 1	GPSM1	-0.398848	0.3899	0.080529
GRAM domain containing 3	GRAMD3	0.939399	2.38478	0.0388223
growth factor receptor bound protein 10	GRB10	-1.60264	2.3369	0.0407378
growth factor receptor bound protein 14	GRB14	-2.25614	1.41645	0.00153511
GTP binding protein overexpressed in skeletal muscle	GEM	-3.26858	2.78227	0.0466808
guanidinoacetate N-methyltransferase	GAMT	-1.03506	1.02063	0.0399645
guanylate cyclase activator 2A	GUCA2A	-2.79788	0.727836	3.22e-07
guanylate cyclase activator 2B	GUCA2B	-1.34132	0.472738	0.0127252
heat shock protein family A (Hsp70) member 4 like	HSPA4L	-1.39747	1.52547	0.0754277
hematopoietic cell signal transducer	HCST	-0.81994	0.749282	0.0935552
hematopoietically expressed homeobox	HHEX	-1.58108	1.54625	0.036553
hemoglobin subunit beta	HBB	-2.39711	1.08784	0.0488165
heparan sulfate 6-O-sulfotransferase 1	HS6ST1	-1.61854	1.40934	0.00129179
hes family bHLH transcription factor 4	HES4	-0.96326	0.516146	0.00141859
heterogeneous nuclear ribonucleoprotein A1 pseudogene 9	HNRNPA1P9	-1.08761	0.508979	0.007725
hexokinase 1	HK1	1.1694	2.87611	0.0281174
high mobility group box 1 pseudogene 3	HMGB1P3	-1.45636	1.29888	0.0706519
high mobility group nucleosomal binding domain 2 pseudogene 9	HMGN2P9	-0.950766	0.479208	0.0675613
hyaluronan binding protein 4	HABP4	-1.26781	1.69665	0.0436104
HYDIN, axonemal central pair apparatus protein	HYDIN	-1.03929	0.58342	0.000681839
hydroxypyruvate isomerase (putative)	HYI	-1.53744	2.34916	0.0657536
immunoglobulin kappa constant	IGKC	5.5157	3.45239	0.0889644
immunoglobulin kappa variable 1-16	IGKV1-16	2.97231	1.05275	0.0330169
immunoglobulin kappa variable 1-27	IGKV1-27	3.19115	1.43488	0.0452506
immunoglobulin kappa variable 1-39 (gene/pseudogene)	IGKV1-39	2.65574	1.05042	0.025404
immunoglobulin kappa variable 1D-39	IGKV1D-39	2.52974	1.0198	0.0459719
immunoglobulin kappa variable 3-11	IGKV3-11	3.59537	1.36667	0.0266034
immunoglobulin lambda constant 1	IGLC1	2.90353	1.2585	0.0706519
inhibitor of DNA binding 4, HLH protein	ID4	-0.710245	0.582433	0.0486738
inositol polyphosphate-1-phosphatase	INPP1	-1.50962	4.65297	0.03789
inositol-trisphosphate 3-kinase C	ITPKC	-1.77715	2.54427	0.0486315
insulin like growth factor binding protein acid labile subunit	IGFALS	-0.420085	0.279064	0.0430247
integrator complex subunit 6	INTS6	-1.14554	3.13425	0.0447993
integrin subunit beta 1	ITGB1	-1.95612	5.00537	0.0436104
interferon alpha inducible protein 27	IFI27	4.59335	6.01026	0.031115
interferon related developmental regulator 1	IFRD1	-1.08838	2.27274	0.0861047
interleukin 1 receptor accessory protein	IL1RAP	-1.75388	2.29742	0.0192601
interleukin 1 receptor like 2	IL1RL2	-2.16466	0.809754	0.0884118
interleukin 1 receptor type 2	IL1R2	3.26713	2.45121	0.0573641
interleukin 18	IL18	-1.35588	4.45871	0.0832201
Interleukin 8	IL8	-2.5094	1.09532	0.00425041
interleukin enhancer binding factor 3	ILF3	-0.660376	3.93049	0.0954575
intraflagellar transport 81	IFT81	-0.768917	2.01012	0.080529
IQ motif containing with AAA domain 1	IQCA1	-1.69229	0.616553	0.00364351
isocitrate dehydrogenase (NADP(+)) 1, cytosolic	IDH1	2.53685	4.13858	0.0325866
Josephin domain containing 1	JOSD1	-1.84547	3.54232	0.00571306
KCNQ1 opposite strand/antisense transcript 1 (non-protein coding)	KCNQ1OT1	-1.20917	2.8255	0.0516569
kelch like family member 3	KLHL3	1.99936	2.14473	0.0285688
kelch like family member 5	KLHL5	-1.13061	1.44466	0.0197779
Kelch Repeat And BTB (POZ) Domain Containing 10	KBTBD10	-1.40479	0.892552	0.0142521
keratin 18 pseudogene 37	KRT18P37	-1.25734	0.754816	0.00278735
keratin 18 pseudogene 42	KRT18P42	-1.14061	0.601442	0.00364351
keratin 18 pseudogene 5	KRT18P5	-2.41118	2.13394	0.0010342
keratin 4	KRT4	-1.4115	0.560174	4.52e-06
keratin 80	KRT80	-3.81389	2.13154	2.38e-05
KIAA0319	KIAA0319	-1.81606	0.736991	1.11e-05
KIAA1147	KIAA1147	1.42237	3.70635	0.0458602
kinesin light chain 2	KLC2	-0.793371	1.00181	0.0251842
Kruppel like factor 10	KLF10	-1.67001	3.67085	0.0897317
laminin subunit alpha 5	LAMA5	-1.48324	1.34403	0.0127252
late endosomal/lysosomal adaptor, MAPK and MTOR activator 2	LAMTOR2	1.59127	3.26892	0.0278847
lecithin-cholesterol acyltransferase	LCAT	-1.31574	1.16341	0.0194067
legumain	LGMN	2.24046	5.60762	0.0208273
leucine rich repeat and fibronectin type III domain containing 5	LRFN5	-0.659456	0.395717	0.0185009
leucine rich repeat containing 36	LRRC36	-1.49021	0.982648	0.0245564
leucine rich repeat containing 66	LRRC66	2.24422	2.99616	0.0626062
leucine rich repeat containing 7	LRRC7	-1.76048	0.507346	1.44e-06
leucine rich repeat containing 70	LRRC70	-0.842789	0.622161	0.0793321
leucine rich repeat transmembrane neuronal 2	LRRTM2	-1.44008	2.55311	0.0731802
leucine rich repeats and IQ motif containing 1	LRRIQ1	-0.540887	0.517167	0.0315517
Leucine Rich Single-Pass Membrane Protein 2	C3orf45	-1.97134	1.12192	0.000216901
LIM domain and actin binding 1	LIMA1	1.75546	6.68947	0.00462219
lin-7 homolog A, crumbs cell polarity complex component	LIN7A	-2.15627	0.751135	3.95e-07
lipin 1	LPIN1	-1.53639	3.41377	0.0908339
LON peptidase N-terminal domain and ring finger 1	LONRF1	-1.34976	2.56232	0.0437322
lysine demethylase 4A	KDM4A	0.695724	2.45146	0.0734711
lysophosphatidic acid receptor 5	LPAR5	1.44092	2.93821	0.0255782
lysophosphatidylcholine acyltransferase 4	LPCAT4	1.85393	5.13108	0.0553949
lysyl oxidase like 4	LOXL4	-2.12708	1.86904	0.0272494
MAF bZIP transcription factor K	MAFK	-0.721968	1.34998	0.0999379
MAP3K12 binding inhibitory protein 1	MBIP	-1.52016	2.81628	0.0559505
MAX dimerization protein 4	MXD4	1.07771	1.91583	0.0551448
MDS1 and EVI1 complex locus	MECOM	3.91219	4.57075	0.000240789
melanocortin 1 receptor	MC1R	-1.13979	0.496645	0.0119251
membrane bound O-acyltransferase domain containing 4	MBOAT4	-1.9721	0.700825	0.000308514
membrane frizzled-related protein	MFRP	-0.603928	0.211912	0.0488165
membrane palmitoylated protein 1	MPP1	-1.64493	1.13929	0.00970099
membrane palmitoylated protein 3	MPP3	-1.52184	2.44068	0.0310023
membrane palmitoylated protein 6	MPP6	-1.37636	1.8688	0.0810397
membrane palmitoylated protein 7	MPP7	-1.02399	2.08379	0.0308497
microtubule associated tumor suppressor candidate 2	MTUS2	-1.79345	0.612858	5.44e-07
midkine (neurite growth-promoting factor 2)	MDK	3.85785	4.563	0.00190349
miR-17-92a-1 cluster host gene	MIR17HG	-1.77704	1.96067	0.0119693
mitogen-activated protein kinase kinase 3	MAP2K3	-2.27356	2.95628	0.00122852
MTUS2 antisense RNA 1	MTUS2-AS1	-2.04236	0.546892	2.04e-06
mucin 15, cell surface associated	MUC15	-1.26386	0.500709	0.0127252
multiple EGF like domains 6	MEGF6	-1.1483	0.806409	0.00506018
mutS homolog 6	MSH6	-0.896936	2.76802	0.0714462
myeloid leukemia factor 1	MLF1	-1.6533	1.29813	0.0193873
myomesin 2	MYOM2	-0.669061	0.456717	0.0307311
myosin heavy chain 3	MYH3	-0.82674	0.872595	0.0388722
myotubularin related protein 12	MTMR12	-1.06815	3.64032	0.0714462
N-acetylglucosamine-1-phosphodiester alpha-N-acetylglucosaminidase	NAGPA	0.977187	1.87138	0.0538422
NAD(P)H quinone dehydrogenase 1	NQO1	2.66153	5.33969	0.00522781
nephroblastoma overexpressed	NOV	-3.68578	1.29578	2.63e-06
neuregulin 1	NRG1	-1.01637	0.465338	0.00225941
neuron derived neurotrophic factor	NDNF	-2.18964	1.31741	0.0216567
neuronal calcium sensor 1	NCS1	-0.79093	0.734558	0.046072
neuronal cell adhesion molecule	NRCAM	-2.88577	1.25284	0.00154243
neuropilin 1	NRP1	-1.65977	2.32687	0.00293617
neutral cholesterol ester hydrolase 1	NCEH1	-1.34968	3.36851	0.0461094
NFKB inhibitor alpha	NFKBIA	-1.60399	5.03193	0.00718984
NGFI-A binding protein 2	NAB2	-1.71363	1.4646	0.00199524
nitric oxide synthase trafficking	NOSTRIN	-1.40146	3.94857	0.00328492
NLR family pyrin domain containing 3	NLRP3	-0.53828	0.527048	0.0399645
N-methylpurine DNA glycosylase	MPG	1.41048	2.0966	0.0380904
nuclear factor, interleukin 3 regulated	NFIL3	-2.03698	2.30338	0.016815
nuclear receptor subfamily 1 group H member 4	NR1H4	-2.39659	1.13373	0.00144071
nuclear receptor subfamily 2 group F member 6	NR2F6	1.13586	3.57548	0.0727549
nuclear receptor subfamily 4 group A member 1	NR4A1	-4.34728	3.53592	0.0697037
nucleoporin 160	NUP160	-0.812626	2.66196	0.0351428
NUS1 dehydrodolichyl diphosphate synthase subunit pseudogene 2	NUS1P2	-0.564653	0.171629	0.0107599
olfactomedin 1	OLFM1	-1.30492	0.777107	0.016815
olfactory receptor family 51 subfamily B member 5	OR51B5	-0.273766	0.126238	0.0879634
olfactory receptor family 52 subfamily B member 5 pseudogene	OR52B5P	-1.03959	0.457961	0.025404
oxysterol binding protein like 7	OSBPL7	1.64978	3.10302	0.030384
P21 (RAC1) Activated Kinase 5	PAK7	-0.707239	0.386335	0.000556953
pancreatic lipase	PNLIP	-6.53613	2.21461	0.00082155
pancreatic lipase related protein 1	PNLIPRP1	-3.16176	0.980969	0.00435373
pancreatic lipase related protein 2 (gene/pseudogene)	PNLIPRP2	-4.55982	1.16485	0.000246776
paternally expressed 10	PEG10	-2.54994	1.10129	0.000681839
PBX/knotted 1 homeobox 1	PKNOX1	-0.929447	2.007	0.0802465
PDZ domain containing 1	PDZK1	-2.74368	2.14619	0.0067122
peptidyl arginine deiminase 2	PADI2	-1.35216	0.910452	0.00306742
peptidylglycine alpha-amidating monooxygenase	PAM	2.55375	2.88806	0.0245793
peptidylprolyl isomerase E like pseudogene	PPIEL	-1.31641	1.18811	0.0452625
peptidylprolyl isomerase F	PPIF	1.41247	2.85301	0.0268777
peroxisomal biogenesis factor 11 gamma	PEX11G	-1.04018	0.686913	0.0336671
peroxisome proliferator activated receptor gamma	PPARG	3.23205	3.8431	0.000308514
phenylalanine hydroxylase	PAH	-3.46042	0.877832	1.53e-05
phorbol-12-myristate-13-acetate-induced protein 1	PMAIP1	-1.16899	1.62787	0.0836067
phosphatase and actin regulator 3	PHACTR3	-2.54364	1.18136	0.00241237
phosphatidylinositol 4-kinase type 2 alpha	PI4K2A	-0.979799	1.85313	0.048417
phosphatidylinositol-4-phosphate 5-kinase like 1	PIP5KL1	-1.23113	0.711282	0.0208354
phosphatidylinositol-4-phosphate 5-kinase type 1 alpha	PIP5K1A	-1.66985	3.78612	0.000397454
phosphodiesterase 3A	PDE3A	-2.25546	1.2424	0.000344772
phosphodiesterase 9A	PDE9A	-1.31614	0.919916	0.0793321
phosphoinositide-3-kinase interacting protein 1	PIK3IP1	1.51597	2.89116	0.019433
phospholipase A2 group IB	PLA2G1B	-5.81395	2.02112	0.00136107
phospholipase A2 group X	PLA2G10	3.90995	3.94335	0.000413729
phosphorylase, glycogen, muscle	PYGM	-0.494943	0.592766	0.064378
phosphoserine phosphatase	PSPH	-0.806234	1.39897	0.0747515
phytanoyl-CoA 2-hydroxylase interacting protein like	PHYHIPL	-0.487715	0.288527	0.0157128
placenta specific 8	PLAC8	3.53249	3.82309	0.0447993
plasminogen activator, urokinase receptor	PLAUR	-2.0558	5.41055	0.0133403
pleckstrin and Sec7 domain containing 3	PSD3	1.69317	2.61687	0.0229098
pleckstrin homology like domain family A member 2	PHLDA2	-1.74512	3.47296	0.0133403
poly(A) RNA polymerase D7, non-canonical	PAPD7	-1.15438	3.18722	0.0240496
Polypeptide N-Acetylgalactosaminyltransferase 18	GALNTL4	-1.70535	0.893663	0.00328492
polypeptide N-acetylgalactosaminyltransferase 4	GALNT4	2.16709	3.27617	0.0934922
polypeptide N-acetylgalactosaminyltransferase 6	GALNT6	2.19241	3.48812	0.041187
potassium calcium-activated channel subfamily M alpha 1	KCNMA1	-2.56745	0.847825	1.2e-05
potassium channel tetramerization domain containing 1	KCTD1	1.46422	2.66014	0.0242407
potassium channel tetramerization domain containing 14	KCTD14	1.87832	2.8855	0.0494724
potassium channel tetramerization domain containing 16	KCTD16	-1.44655	0.567355	0.0554233
potassium two pore domain channel subfamily K member 7	KCNK7	-0.750044	0.426585	0.00419251
potassium voltage-gated channel subfamily B member 1	KCNB1	-0.454156	0.444996	0.0331041
potassium voltage-gated channel subfamily E regulatory subunit 3	KCNE3	3.29986	4.58441	0.00677734
potassium voltage-gated channel subfamily J member 16	KCNJ16	-3.05772	1.66015	0.016815
POU class 6 homeobox 2	POU6F2	-3.25352	0.912374	1.28e-06
prickle planar cell polarity protein 1	PRICKLE1	-2.17009	0.701878	0.000413729
proline and serine rich coiled-coil 1	PSRC1	-1.3739	0.744979	0.0096946
propionyl-CoA carboxylase beta subunit	PCCB	2.17015	1.9848	0.0714462
prostate stem cell antigen	PSCA	5.50554	4.46514	0.0775621
protease, serine 1	PRSS1	-6.02706	4.03772	0.0879634
protease, serine 45	PRSS45	-1.02928	0.359131	0.00828515
protease, serine 50	PRSS50	-0.650703	0.305179	0.0168833
protein phosphatase 1 regulatory subunit 15A	PPP1R15A	-1.71063	3.8906	0.0914637
protein phosphatase 1 regulatory subunit 15B	PPP1R15B	-1.24877	4.0538	0.0378465
protein phosphatase 2 regulatory subunit Bbeta	PPP2R2B	-0.809561	0.329615	0.0747074
protein phosphatase 2 regulatory subunit Bdelta	PPP2R2D	-1.23347	2.05879	0.00522791
PTPRF interacting protein alpha 1	PPFIA1	-0.94658	3.20445	0.0231844
PTPRF interacting protein alpha 2	PPFIA2	-0.720459	0.48084	0.0216077
pyrroline-5-carboxylate reductase 1	PYCR1	1.29032	1.38513	0.0233316
pyruvate dehyrogenase phosphatase catalytic subunit 1	PDP1	-1.3177	2.8808	0.0796014
RAB guanine nucleotide exchange factor 1	RABGEF1	-0.967345	1.63917	0.0228984
RAB15 effector protein	REP15	2.83753	1.78038	0.0908339
RAB27B, member RAS oncogene family	RAB27B	1.82977	4.0544	0.0125513
RAB37, member RAS oncogene family	RAB37	-2.03919	1.1101	0.00399601
RAB3A interacting protein	RAB3IP	-1.27311	2.55753	0.0101799
RAB9A, member RAS oncogene family pseudogene 2	RAB9AP2	-1.6143	2.57727	0.0678833
RAB9A, member RAS oncogene family pseudogene 5	RAB9AP5	-1.64317	2.57433	0.0497022
RAD17 checkpoint clamp loader component pseudogene 2	RAD17P2	-1.65896	1.21925	0.0108408
ral guanine nucleotide dissociation stimulator	RALGDS	-1.94882	2.649	0.0564352
RALY RNA binding protein-like	RALYL	-2.00604	1.2176	0.0294932
Rap guanine nucleotide exchange factor 6	RAPGEF6	-0.816038	1.80876	0.0554233
Ras converting CAAX endopeptidase 1	RCE1	-0.945995	1.81066	0.0775621
Ras related GTP binding D	RRAGD	-1.12853	0.861871	0.0175618
REC8 meiotic recombination protein	REC8	-1.49219	2.55612	0.0225879
reelin	RELN	-2.91627	1.3052	0.0192601
regulator of G-protein signaling 2	RGS2	-6.15592	3.7724	0.00212596
retinoic acid receptor responder 1	RARRES1	-1.53025	1.43542	0.000850336
retinoic acid receptor responder 2	RARRES2	-3.82968	2.21755	0.0156676
retinol binding protein 1	RBP1	-2.77879	2.19943	0.0691516
Rho related BTB domain containing 1	RHOBTB1	1.77419	2.62379	0.0640521
ribosomal protein S20 pseudogene 22	RPS20P22	-1.49819	0.715815	0.0127252
ribosomal protein S6 kinase A5	RPS6KA5	-0.996128	1.4553	0.022408
ribosomal protein SA pseudogene 47	RPSAP47	0.894852	0.568424	0.0257686
RIC8 guanine nucleotide exchange factor B	RIC8B	-1.21534	2.02784	0.00882468
ring finger protein 19A, RBR E3 ubiquitin protein ligase	RNF19A	-1.29941	4.27811	0.0841126
ring finger protein 212	RNF212	-0.901332	0.491037	0.0197779
ring finger protein 32	RNF32	-0.845065	1.65568	0.0332715
RNA binding region (RNP1, RRM) containing 3	RNPC3	-1.34061	3.7176	0.0640521
RNA, U11 small nuclear	RNU11	-2.3859	1.73388	0.0538422
RNA, U2 small nuclear 2	RNU2-2	-2.83741	1.61877	0.0746924
RUN domain containing 3B	RUNDC3B	-0.661106	0.574061	0.00792632
runt related transcription factor 1	RUNX1	1.27742	3.93384	0.0753659
RWD domain containing 2B	RWDD2B	1.02733	2.51676	0.0640521
sarcoglycan epsilon	SGCE	-2.7916	1.77922	0.0010342
secretoglobin family 1A member 1	SCGB1A1	-0.906445	0.353246	0.040571
secretoglobin family 3A member 1	SCGB3A1	-6.41341	3.12099	0.00792632
secretogranin V	SCG5	-1.46464	0.94901	0.0181944
semaphorin 3B	SEMA3B	-2.30498	2.60314	0.00532965
semaphorin 3E	SEMA3E	-1.69399	1.00588	0.0339809
semaphorin 5A	SEMA5A	-1.58227	1.18591	0.0254334
semaphorin 6A	SEMA6A	-1.74551	2.44873	0.0965904
serine palmitoyltransferase small subunit A	SPTSSA	-1.59154	3.07565	0.0648372
serine/threonine kinase 17a	STK17A	-0.985706	3.14878	0.0362054
serine/threonine kinase 32B	STK32B	-1.28612	0.795606	0.0378647
serpin family A member 6	SERPINA6	-3.18234	1.50526	0.000201329
serpin family B member 11 (gene/pseudogene)	SERPINB11	1.67567	0.604228	0.00461082
SERTA domain containing 1	SERTAD1	-2.29713	2.78945	0.0775621
SET binding protein 1	SETBP1	-2.0077	1.5749	0.000236951
SH3 domain and tetratricopeptide repeats 2	SH3TC2	-0.685226	0.559255	0.0683411
SH3 domain binding glutamate rich protein like 3	SH3BGRL3	1.3447	7.40069	0.0700667
shisa family member 9	SHISA9	-1.0379	0.988656	0.0577774
SIK family kinase 3	SIK3	-1.02359	2.38808	0.0563642
single-minded family bHLH transcription factor 1	SIM1	-1.97331	0.637478	3.64e-05
SLIT-ROBO Rho GTPase activating protein 3	SRGAP3	-1.10338	0.875974	0.00242437
small nuclear ribonucleoprotein polypeptide N	SNRPN	-1.48349	2.00875	0.0731802
Small Nucleolar RNA SNORA42/SNORA80 Family	SNORA42	-2.79938	0.705497	0.0135944
small nucleolar RNA, C/D box 3B-2	SNORD3B-2	-1.48759	0.656959	0.0287383
small nucleolar RNA, C/D box 97	SNORD97	-2.20833	0.393545	0.0307311
small nucleolar RNA, H/ACA box 25	SNORA25	-2.16587	0.384072	0.0327702
small nucleolar RNA, H/ACA box 2B	SNORA2B	-2.49329	0.830996	0.0775621
small nucleolar RNA, H/ACA box 41	SNORA41	-2.16802	0.722765	0.0854903
small nucleolar RNA, H/ACA box 67	SNORA67	-2.00922	0.435374	0.039955
small proline rich protein 2A	SPRR2A	-0.841553	0.25054	0.00419251
small proline rich protein 3	SPRR3	-0.836168	0.442794	0.0407378
SNF related kinase	SNRK	-1.84595	3.0401	0.00252879
SNRPN upstream reading frame	SNURF	-1.35782	2.10863	0.0727549
solute carrier family 12 member 4	SLC12A4	-0.884819	1.56329	0.0954575
solute carrier family 12 member 7	SLC12A7	-1.52357	2.68487	0.00513738
solute carrier family 17 member 4	SLC17A4	-4.0643	1.62119	2.01e-05
solute carrier family 2 member 2	SLC2A2	-2.06797	1.88081	0.0861047
solute carrier family 22 member 17	SLC22A17	-0.784447	0.69929	0.060014
solute carrier family 22 member 5	SLC22A5	-1.31995	2.41089	0.0064171
solute carrier family 25 member 29	SLC25A29	-1.40602	2.19128	0.0675613
solute carrier family 25 member 44	SLC25A44	-2.35544	3.55733	0.000413729
solute carrier family 39 member 11	SLC39A11	1.99156	3.96578	0.0245793
solute carrier family 7 member 1	SLC7A1	-1.5468	3.54733	0.0700781
solute carrier family 7 member 5 pseudogene 2	SLC7A5P2	-0.667966	0.255689	0.00585458
solute carrier family 7 member 7	SLC7A7	-3.31694	2.65406	0.00323961
solute carrier organic anion transporter family member 3A1	SLCO3A1	-1.70045	1.43936	0.0517247
solute carrier organic anion transporter family member 4C1	SLCO4C1	-2.55371	0.811731	7.59e-07
spectrin repeat containing nuclear envelope protein 1	SYNE1	-1.00843	0.914379	0.0263535
spen family transcriptional repressor	SPEN	-1.10818	4.09829	0.0753659
sperm antigen with calponin homology and coiled-coil domains 1	SPECC1	1.63176	2.48802	0.0182642
sperm antigen with calponin homology and coiled-coil domains 1 like	SPECC1L	-0.839319	1.62562	0.0947858
sphingolipid transporter 2	SPNS2	-2.14718	1.03477	0.000308514
splicing factor proline and glutamine rich	SFPQ	-1.13674	4.99349	0.025404
splicing factor SWAP homolog	SFSWAP	-0.933924	3.0938	0.0586034
SRY-box 6	SOX6	-1.03328	1.56924	0.0127252
ST3 beta-galactoside alpha-2,3-sialyltransferase 5	ST3GAL5	-2.35178	1.88832	0.0302642
STEAP family member 1	STEAP1	1.84192	2.91331	0.00944293
STEAP3 metalloreductase	STEAP3	1.5653	2.2316	0.0934922
STEAP4 metalloreductase	STEAP4	-3.1413	1.69867	2.22e-05
stearoyl-CoA desaturase 5	SCD5	-1.33259	2.01669	0.0637524
succinate dehydrogenase complex flavoprotein subunit A pseudogene 2	SDHAP2	-1.29291	3.29758	0.0889644
Succinyl-CoA:Glutarate-CoA Transferase	C7orf10	-0.640554	0.469552	0.0168766
sulfotransferase family 1C member 4	SULT1C4	-1.75279	1.02643	0.017172
sulfotransferase family 2B member 1	SULT2B1	-2.17934	1.0988	0.000318045
suppressor of tumorigenicity 20	ST20	-1.33289	1.04481	0.0829261
synaptogyrin 1	SYNGR1	-1.78711	1.30277	0.00462376
synaptonemal complex protein 2	SYCP2	-1.11481	0.875228	0.084727
synaptotagmin 8	SYT8	-2.49093	1.63341	0.0194871
syncollin	SYCN	-4.16475	1.01564	0.000691083
syntaxin 3	STX3	-1.30052	2.8606	0.010029
syntaxin binding protein 3	STXBP3	-1.27837	3.81425	0.0488165
TCDD inducible poly(ADP-ribose) polymerase	TIPARP	-2.06373	3.98412	0.0296493
TEA domain transcription factor 1	TEAD1	-1.12885	3.83407	0.0800308
tescalcin	TESC	2.19733	4.76797	0.00578847
Testis Development Related Protein	C8orf42	-2.6323	1.28623	0.000341185
testis-specific transcript, Y-linked 2 (non-protein coding)	TTTY2	-1.61161	0.512385	0.0214738
testis-specific transcript, Y-linked 2B (non-protein coding)	TTTY2B	-1.63968	0.508675	0.0102321
testis-specific transcript, Y-linked 4 (non-protein coding)	TTTY4	-0.436425	0.0740061	0.013149
testis-specific transcript, Y-linked 4B (non-protein coding)	TTTY4B	-0.476052	0.1584	0.0133403
tetraspanin 18	TSPAN18	-1.12302	0.942291	0.0245022
TGFB1-induced anti-apoptotic factor 1	TIAF1	-0.858272	0.367598	0.0582526
TGF-beta activated kinase 1/MAP3K7 binding protein 3 pseudogene 1	TAB3P1	-1.18839	1.45454	0.0706519
thioredoxin interacting protein	TXNIP	3.61661	6.54913	0.0563642
THO complex 6	THOC6	-1.59585	2.52036	0.0574664
three prime repair exonuclease 1	TREX1	1.19871	1.9875	0.0912417
thyroid hormone receptor beta	THRB	1.23851	2.97075	0.0496864
tigger transposable element derived 3	TIGD3	-0.691843	0.345242	0.00975889
TIMP metallopeptidase inhibitor 1	TIMP1	1.547	6.42676	0.0908376
tissue factor pathway inhibitor 2	TFPI2	-4.07291	1.25887	2.51e-05
tissue specific transplantation antigen P35B	TSTA3	2.45071	3.01751	0.00761822
TMF1-regulated nuclear protein 1	TRNP1	2.7764	4.7024	0.0451929
TNF receptor superfamily member 12A	TNFRSF12A	-2.95189	4.75409	0.0378554
TNF receptor superfamily member 19	TNFRSF19	-1.06492	0.605209	0.0144803
transducer of ERBB2, 2	TOB2	-1.11536	4.24685	0.0245793
transducin like enhancer of split 2	TLE2	-1.84102	1.3304	0.000675972
transglutaminase 1	TGM1	-0.666228	0.524538	0.0488165
transient receptor potential cation channel subfamily V member 1	TRPV1	-0.725046	1.32667	0.0486738
transient receptor potential cation channel subfamily V member 6	TRPV6	-3.08253	1.46988	0.00218217
transmembrane protease, serine 4	TMPRSS4	2.33749	4.85642	0.00765824
transmembrane protein 107	TMEM107	-2.05616	1.8223	0.00254945
transmembrane protein 136	TMEM136	-1.72353	1.58131	0.00850778
transmembrane protein 154	TMEM154	2.10899	2.16651	0.0441067
transmembrane protein 27	TMEM27	-2.59996	0.812662	5.44e-07
transmembrane protein 86B	TMEM86B	-1.19167	1.12548	0.00487072
transthyretin	TTR	-4.6913	2.99206	0.0238983
tribbles pseudokinase 1	TRIB1	-2.76623	5.01713	0.0139493
tribbles pseudokinase 3	TRIB3	-1.43323	0.710779	0.00252703
tripartite motif containing 2	TRIM2	1.37981	4.74089	0.0775621
trophinin	TRO	-1.54757	0.646368	0.000611007
troponin C1, slow skeletal and cardiac type	TNNC1	-4.15382	1.24833	2.4e-05
troponin I2, fast skeletal type	TNNI2	-4.42046	1.84883	0.000156265
TSPY like 2	TSPYL2	-2.16663	2.02717	0.00041377
tsukushi, small leucine rich proteoglycan	TSKU	2.57646	2.3833	0.0015394
TTC28 antisense RNA 1	TTC28-AS1	-1.29443	1.4721	0.0700979
tubulin beta 6 class V	TUBB6	-2.98824	2.16705	0.00241237
tumor protein p53 binding protein 2	TP53BP2	-1.29448	3.48444	0.0268892
tumor protein p53 inducible protein 11	TP53I11	-1.53239	3.87323	0.063284
TXK tyrosine kinase	TXK	-0.845051	0.796854	0.0128081
ubiquitin C	UBC	-2.20073	7.48945	0.00395135
ubiquitin conjugating enzyme E2 L2 (pseudogene)	UBE2L2	-1.45754	1.08699	0.027051
ubiquitin specific peptidase 2	USP2	-1.27823	1.05514	0.00364351
ubiquitin specific peptidase 36	USP36	-1.08806	2.90468	0.024866
ubiquitin specific peptidase 37	USP37	-0.790062	1.95007	0.036319
ubiquitin specific peptidase 9, Y-linked pseudogene 4	USP9YP4	-0.733905	0.836431	0.0793321
unc-13 homolog C	UNC13C	-1.94322	0.986561	0.0687217
urothelial cancer associated 1 (non-protein coding)	UCA1	-3.11727	1.59429	0.0143866
vascular endothelial growth factor A	VEGFA	-1.41396	3.82916	0.00336724
vasorin	VASN	-1.15937	0.746772	0.00144071
ventricular zone expressed PH domain containing 1	VEPH1	-1.93246	0.73679	9.82e-06
vestigial like family member 1	VGLL1	-3.22229	0.944766	3e-07
vitronectin	VTN	-4.03516	1.27556	0.00065708
vomeronasal 2 receptor 9 pseudogene	VN2R9P	-1.09037	1.31521	0.0399645
V-set and immunoglobulin domain containing 1	VSIG1	3.80813	5.05281	0.0801344
WD repeat domain 6	WDR6	-1.26582	3.07153	0.0538422
WD repeat domain 81	WDR81	0.69742	1.02524	0.0893627
WD repeat domain, phosphoinositide interacting 1	WIPI1	1.27992	2.57342	0.0307311
Wilms tumor 1 interacting protein	WTIP	-0.767273	0.577768	0.0378647
WNK lysine deficient protein kinase 2	WNK2	-1.48506	0.822461	0.000276061
WNK lysine deficient protein kinase 3	WNK3	-0.565926	0.602816	0.0245284
Wnt family member 7B	WNT7B	-2.59432	1.28373	0.0045784
wolframin ER transmembrane glycoprotein	WFS1	1.61985	2.49364	0.00199524
WW and C2 domain containing 1	WWC1	-1.78315	3.33736	0.0192601
X-linked Kx blood group	XK	1.30978	1.76616	0.0908376
Zinc Finger And BTB Domain Containing 21	ZNF295	-1.2345	2.45735	0.0565541
zinc finger and BTB domain containing 38	ZBTB38	-1.36002	3.72978	0.0150511
zinc finger protein 135	ZNF135	-0.921287	0.658464	0.00513738
zinc finger protein 208	ZNF208	-0.841879	0.640772	0.00163287
zinc finger protein 335	ZNF335	-0.625022	1.84521	0.0735664
zinc finger protein 385B	ZNF385B	-0.371629	0.349916	0.0283929
Zinc Finger Protein 542, Pseudogene	ZNF542	-0.849716	0.996048	0.0504551
zinc finger protein 704	ZNF704	-0.890843	2.48564	0.042613
zinc finger protein 736 pseudogene 11, Y-linked	ZNF736P11Y	-0.81595	0.147739	0.00398263
zinc finger protein 736 pseudogene 12, Y-linked	ZNF736P12Y	-0.732384	0.231568	0.0516407
