# Supplementary material for: IL2RG, identified as overexpressed by RNA-seq profiling of pancreatic intraepithelial neoplasia, mediates pancreatic cancer growth
Source: Oncotarget. 2017 Aug 3;8(48):83370–83. doi: 10.18632/oncotarget.19848 (PMC5663522; doi:10.18632/oncotarget.19848)
Supplement: Supplementary file 4 [file oncotarget-08-83370-s004.xlsx]

## Sheet: Panin-3 v normal, Panin-3 v all
Table S3A: Differential expression PanIN-3 vs. Normal pancreatic Duct samples							Table S3B: Differential expression of PanIN-3 vs. Normal pancreatic Duct, PanIN-1, and PanIN-2
Gene Description	Gene ID	logFC	Average Expression TPM	Adjusted P-value			Gene Description	Gene ID	logFC	Average Expression TPM	Adjusted P-value
DNA damage inducible transcript 4	DDIT4	6.55418	4.39573	0.00633094			3-hydroxy-3-methylglutaryl-CoA reductase	HMGCR	-0.871714	3.8787	0.0978122
cysteine rich secretory protein 3	CRISP3	6.30826	3.11537	0.0783152			3-hydroxy-3-methylglutaryl-CoA synthase 1	HMGCS1	-1.75006	4.16631	0.0525189
aquaporin 3 (Gill blood group)	AQP3	6.29933	3.59819	0.0147437			5'-nucleotidase domain containing 2	NT5DC2	0.943723	1.07159	0.041931
	RP11-399E6.4	6.02805	3.95932	0.0808525			6-phosphofructo-2-kinase/fructose-2,6-biphosphatase 3	PFKFB3	-3.75787	3.96609	0.011162
dual specificity phosphatase 1	DUSP1	5.64987	6.073	0.0351981			Abelson helper integration site 1	AHI1	-0.687441	3.30351	0.0194858
6-phosphofructo-2-kinase/fructose-2,6-biphosphatase 3	PFKFB3	5.53486	3.96609	0.00335252			ABI family member 3 binding protein	ABI3BP	-0.962979	3.96504	0.0816947
protease, serine 1	PRSS1	5.5229	4.03772	0.0318812			abnormal spindle microtubule assembly	ASPM	0.644091	0.984141	0.0637444
colipase	CLPS	5.44221	2.71529	0.00312885			acetyl-CoA acyltransferase 2	ACAA2	-1.29904	5.12212	0.0298611
pancreatic lipase	PNLIP	5.40277	2.21461	0.000746506			actin filament associated protein 1 like 2	AFAP1L2	0.931618	2.36319	0.0506747
complement C6	C6	5.30221	2.68047	0.00545424			activating signal cointegrator 1 complex subunit 1	ASCC1	-0.49988	2.33562	0.0911873
secretoglobin family 3A member 1	SCGB3A1	5.27162	3.12099	0.00631084			acyl-CoA dehydrogenase, C-4 to C-12 straight chain	ACADM	-0.711194	3.0781	0.085573
chymotrypsinogen B1	CTRB1	5.17244	2.37845	0.00372674			acyl-CoA synthetase short-chain family member 3	ACSS3	-0.530431	0.732922	0.035272
phospholipase A2 group IB	PLA2G1B	5.03726	2.02112	0.000742564			acyl-CoA thioesterase 11	ACOT11	0.625102	1.94787	0.046753
amylase, alpha 2A (pancreatic)	AMY2A	5.0084	2.1677	0.000817801			acyl-CoA thioesterase 13	ACOT13	-0.553735	3.03012	0.096257
carboxypeptidase A1	CPA1	4.98521	2.08927	0.00104014			acyl-CoA thioesterase 8	ACOT8	0.477593	1.25018	0.0498933
FosB proto-oncogene, AP-1 transcription factor subunit	FOSB	4.92107	3.78698	0.00377619			acyloxyacyl hydrolase	AOAH	-0.813274	1.04138	0.0655269
APC down-regulated 1	APCDD1	4.90794	2.4655	8.93e-06			adaptor related protein complex 1 gamma 1 subunit	AP1G1	-0.529167	4.53863	0.0908377
nuclear receptor subfamily 4 group A member 1	NR4A1	4.84563	3.53592	0.00536535			adaptor related protein complex 2 alpha 2 subunit	AP2A2	-0.768871	2.24184	0.0430601
chymotrypsinogen B2	CTRB2	4.83987	1.92848	0.00205034			additional sex combs like 3, transcriptional regulator	ASXL3	-0.734543	0.849025	0.0253466
salt inducible kinase 1	SIK1	4.81446	3.31113	0.0270356			adenosine A1 receptor	ADORA1	-0.846057	0.811042	0.0322694
chymotrypsin like elastase family member 3A	CELA3A	4.72316	1.95027	0.00151076			adenosine deaminase, RNA specific B2 (inactive)	ADARB2	-0.42271	0.496493	0.0304543
GC, vitamin D binding protein	GC	4.67225	3.46691	0.00527981			adenylate cyclase 2	ADCY2	-0.482338	0.683973	0.0521945
carboxypeptidase B1	CPB1	4.58188	1.9942	0.00174384			adenylate cyclase 7	ADCY7	0.637813	1.84264	0.0650524
chymotrypsin like elastase family member 2A	CELA2A	4.57773	1.82473	0.000663058			adenylate kinase 7	AK7	-0.74859	1.33244	0.0117877
FXYD domain containing ion transport regulator 2	FXYD2	4.55759	2.70739	0.00330592			ADP ribosylation factor like GTPase 4C	ARL4C	-1.40121	2.63662	0.0338873
cystic fibrosis transmembrane conductance regulator	CFTR	4.46481	4.61052	0.0601176			A-kinase anchoring protein 7	AKAP7	-1.05681	1.54916	0.000407611
nuclear receptor subfamily 4 group A member 2	NR4A2	4.42389	2.73807	0.0643266			aldehyde dehydrogenase 1 family member A2	ALDH1A2	-0.87646	0.793944	0.00254865
phosphoenolpyruvate carboxykinase 1	PCK1	4.41213	1.92674	0.0254259			aldehyde dehydrogenase 3 family member A2	ALDH3A2	-0.889257	4.52078	0.0809712
brain expressed X-linked 5	BEX5	4.4096	2.12835	0.000144883			aldehyde oxidase 1	AOX1	-0.361212	0.524909	0.0863228
UDP glucuronosyltransferase family 2 member B15	UGT2B15	4.40714	4.06321	0.00503353			aldo-keto reductase family 1 member C1	AKR1C1	-1.61165	2.6554	0.0141828
transthyretin	TTR	4.38641	2.99206	0.00634495			aldo-keto reductase family 1 member C2	AKR1C2	-1.25782	1.94431	0.0113801
secreted phosphoprotein 1	SPP1	4.38009	3.24347	0.02906			aldo-keto reductase family 1 member C3	AKR1C3	-1.10727	4.5821	0.0469475
solute carrier family 17 member 4	SLC17A4	4.227	1.62119	1.19e-06			aldo-keto reductase family 1 member C4	AKR1C4	-0.77435	1.03474	0.0249325
semaphorin 4A	SEMA4A	4.18847	1.98336	0.00197948			alpha-1-microglobulin/bikunin precursor	AMBP	-0.972117	1.27152	0.0515239
amphiregulin	AREG	4.16604	3.47117	0.00328349			amine oxidase, copper containing 2	AOC2	-0.407767	0.633144	0.0567026
solute carrier family 2 member 2	SLC2A2	4.1627	1.88081	1.68e-05			amphiregulin	AREG	-2.61124	3.47117	0.0177701
galectin 2	LGALS2	4.15782	3.37316	0.0926449			amyloid beta precursor protein binding family B member 1	APBB1	-0.441077	0.811756	0.0983594
fibronectin leucine rich transmembrane protein 2	FLRT2	4.11647	1.67185	2.1e-05			angiopoietin 1	ANGPT1	-0.576373	0.64871	0.00741406
pancreatic lipase related protein 2 (gene/pseudogene)	PNLIPRP2	4.10837	1.16485	8.21e-05			anillin actin binding protein	ANLN	1.46705	1.45902	0.000992651
serum/glucocorticoid regulated kinase 1	SGK1	4.10206	4.53921	0.0472867			ankyrin repeat and BTB domain containing 1	ABTB1	0.470234	1.82407	0.0719191
suppressor of cytokine signaling 3	SOCS3	4.07709	3.33292	0.0681258			ankyrin repeat and BTB domain containing 2	ABTB2	1.06844	1.79339	0.0519668
ghrelin and obestatin prepropeptide	GHRL	4.06353	2.18033	0.00377619			ankyrin repeat and sterile alpha motif domain containing 1B	ANKS1B	-0.465219	0.709008	0.0756473
EGF containing fibulin like extracellular matrix protein 1	EFEMP1	4.04841	1.68326	1.48e-06			APC down-regulated 1	APCDD1	-1.42176	2.4655	0.0567026
growth differentiation factor 15	GDF15	4.03128	2.67602	0.0219764			apolipoprotein H	APOH	-0.51864	0.553743	0.0220967
reelin	RELN	3.99478	1.3052	0.000128388			apoptosis enhancing nuclease	AEN	-1.08933	2.19126	0.010004
carboxylesterase 1	CES1	3.99091	2.78777	0.0054444			aprataxin	APTX	-0.719407	2.51013	0.029407
amphiregulin	AREGB	3.93195	3.09021	0.0129055			aquaporin 12A	AQP12A	-0.364692	0.297638	0.0816947
chymotrypsin C	CTRC	3.92119	1.42711	0.00104123			aquaporin 3 (Gill blood group)	AQP3	-4.32269	3.59819	0.0281052
polycystic kidney and hepatic disease 1 (autosomal recessive)	PKHD1	3.91865	2.27326	0.00328349			argininosuccinate synthetase 1 pseudogene 5	ASS1P5	0.265109	0.328931	0.0515239
chymotrypsin like elastase family member 3B	CELA3B	3.88506	1.40804	0.000846743			ARID4B intronic transcript 1	ARID4B-IT1	-1.25075	1.3445	0.0881547
regulator of G-protein signaling 2	RGS2	3.85429	3.7724	0.0169554			ATP binding cassette subfamily B member 1	ABCB1	-1.3814	1.30226	0.0283339
carbohydrate sulfotransferase 4	CHST4	3.81785	3.09341	0.00999193			ATP citrate lyase	ACLY	-0.654989	4.17816	0.0251355
STEAP4 metalloreductase	STEAP4	3.81343	1.69867	1.25e-07			ATP synthase, H+ transporting, mitochondrial F1 complex, alpha subunit 1 pseudogene 2	ATP5A1P2	-0.935599	2.35616	0.0983073
carboxypeptidase A2	CPA2	3.78908	1.25658	0.00184185			ATP/GTP binding protein like 4	AGBL4	-0.686721	0.751677	0.0512104
claudin 3	CLDN3	3.77537	1.71873	4.47e-05			ATPase family, AAA domain containing 2	ATAD2	0.709385	1.47679	0.0251866
aquaporin 1 (Colton blood group)	AQP1	3.76655	2.01342	0.00994694			ATPase phospholipid transporting 10A (putative)	ATP10A	-0.432954	0.780448	0.0445083
sphingomyelin synthase 2	SGMS2	3.76242	3.39357	0.0299139			ATPase secretory pathway Ca2+ transporting 1	ATP2C1	0.581056	3.68654	0.0649085
syncollin	SYCN	3.74145	1.01564	0.000256673			AT-rich interaction domain 5A	ARID5A	-0.8738	1.13485	0.0141609
solute carrier family 16 member 7	SLC16A7	3.73967	2.68163	0.0274794			baculoviral IAP repeat containing 5	BIRC5	0.750852	1.04889	0.0516007
angiotensinogen	AGT	3.69441	1.65755	0.00365878			basic helix-loop-helix family member e40	BHLHE40	-1.28995	6.90253	0.0244098
tissue factor pathway inhibitor 2	TFPI2	3.67684	1.25887	9.62e-06			B-cell CLL/lymphoma 3	BCL3	-1.24086	3.20198	0.0693223
troponin I2, fast skeletal type	TNNI2	3.67021	1.84883	0.000135039			BCL2 associated athanogene 1	BAG1	-1.12171	4.08065	0.0907699
beta-carotene oxygenase 2	BCO2	3.66073	1.37989	1.53e-06			BCL2 family apoptosis regulator	MCL1	-1.73195	6.56386	0.0325111
dermatan sulfate epimerase-like	DSEL	3.65843	2.0005	0.00441859			BCL2 interacting killer	BIK	-0.789616	2.95547	0.0925046
troponin C1, slow skeletal and cardiac type	TNNC1	3.65261	1.24833	1.27e-05			BCL2, apoptosis regulator	BCL2	-0.713938	1.02271	0.00541065
vitronectin	VTN	3.61452	1.27556	0.000247743			beta-1,3-galactosyltransferase 2	B3GALT2	-1.88099	2.51871	0.0305139
potassium voltage-gated channel subfamily J member 16	KCNJ16	3.57907	1.66015	0.00058643			beta-1,4-galactosyltransferase 1	B4GALT1	-0.863893	5.11816	0.0816947
ATP binding cassette subfamily B member 1	ABCB1	3.50416	1.30226	8.21e-05			beta-carotene oxygenase 2	BCO2	-1.39847	1.37989	0.004674
dolichyl-phosphate mannosyltransferase subunit 2, regulatory	DPM2	3.4989	2.8518	0.0346864			beta-secretase 1	BACE1	-0.552125	2.08927	0.0454446
solute carrier family 4 member 4	SLC4A4	3.49391	4.94287	0.0116531			bleomycin hydrolase	BLMH	-0.820807	2.27129	0.0881547
carboxyl ester lipase	CEL	3.45369	1.09075	0.000773663			bone morphogenetic protein receptor type 1B	BMPR1B	-1.03562	0.787924	0.0512911
nephroblastoma overexpressed	NOV	3.42203	1.29578	8.12e-07			brain expressed X-linked 1	BEX1	-0.616503	0.755188	0.0748433
vestigial like family member 1	VGLL1	3.4168	0.944766	1.38e-08			brain expressed X-linked 4	BEX4	-1.35129	2.00851	0.0249325
carbohydrate sulfotransferase 9	CHST9	3.39854	1.48468	0.000879469			brain expressed X-linked 5	BEX5	-2.37861	2.12835	0.00565246
BicC family RNA binding protein 1	BICC1	3.39542	2.50113	0.00457227			BRCA1 associated ATM activator 1	BRAT1	-0.402506	1.39084	0.0828864
RNA, U2 small nuclear 2, pseudogene	RNU2-2	3.39406	1.61877	0.0033419			breakpoint cluster region pseudogene 3	BCRP3	-0.337429	0.43284	0.0647108
cytochrome P450 family 2 subfamily C member 8	CYP2C8	3.38923	1.98798	1.35e-05			BTB domain containing 6	BTBD6	-1.40432	1.98127	0.0329324
heparin binding EGF like growth factor	HBEGF	3.37436	4.6189	0.0820832			BTG anti-proliferation factor 1	BTG1	-0.584857	3.9118	0.035272
retinoic acid receptor responder 2	RARRES2	3.35469	2.21755	0.00711787			BTG anti-proliferation factor 2	BTG2	-1.53558	5.66229	0.0244098
serpin family A member 6	SERPINA6	3.35144	1.50526	9.36e-06			BUB1 mitotic checkpoint serine/threonine kinase	BUB1	0.628926	0.787983	0.0581057
nuclear receptor subfamily 1 group H member 4	NR1H4	3.34888	1.13373	2.61e-06			BUB1 mitotic checkpoint serine/threonine kinase B	BUB1B	0.714831	1.06	0.0185119
defensin beta 1	DEFB1	3.34143	3.96264	0.027504			cadherin EGF LAG seven-pass G-type receptor 2	CELSR2	-0.475367	0.765799	0.0194858
phenylalanine hydroxylase	PAH	3.33641	0.877832	2.24e-06			cadherin EGF LAG seven-pass G-type receptor 3	CELSR3	0.70699	0.949801	0.068019
docking protein 5	DOK5	3.32689	1.08296	8.84e-08			cadherin related family member 2	CDHR2	1.00343	3.26885	0.089189
Pim-3 proto-oncogene, serine/threonine kinase	PIM3	3.31922	3.44879	0.080712			calcium voltage-gated channel subunit alpha1 D	CACNA1D	-0.880603	2.51129	0.0323533
early growth response 1	EGR1	3.31699	6.65441	0.0834656			calcium voltage-gated channel subunit alpha1 H	CACNA1H	-0.3723	0.756119	0.0894633
POU class 6 homeobox 2	POU6F2	3.29668	0.912374	8.84e-08			calcium/calmodulin dependent protein kinase ID	CAMK1D	-0.930507	1.07339	0.0532502
glucagon	GCG	3.23455	2.01192	0.0916723			calcium/calmodulin dependent protein kinase II gamma	CAMK2G	0.740605	2.34157	0.0625938
RALY RNA binding protein-like	RALYL	3.2293	1.2176	3.84e-05			calneuron 1	CALN1	-0.578775	0.591699	0.000803665
inhibitor of DNA binding 1, HLH protein	ID1	3.20528	4.24121	0.0454189			cAMP responsive element modulator	CREM	-0.947237	1.7673	0.0237047
small nucleolar RNA, H/ACA box 70	SNORA70	3.19932	1.67257	0.0113596			cannabinoid receptor 1	CNR1	-0.55382	0.536409	0.00169709
brain expressed X-linked 4	BEX4	3.19714	2.00851	0.000128529			carbohydrate sulfotransferase 9	CHST9	-1.92397	1.48468	0.0135657
folate receptor 1	FOLR1	3.1864	3.07655	0.0317008			carbonic anhydrase 12	CA12	1.71621	1.70936	0.0397139
Fraser extracellular matrix complex subunit 1	FRAS1	3.18419	2.4636	0.00220042			carboxypeptidase M	CPM	-1.07596	2.83642	0.0742024
GLIS family zinc finger 3	GLIS3	3.17391	2.97667	0.00151076			cardiotrophin-like cytokine factor 1	CLCF1	-1.62365	4.01133	0.0957729
ornithine decarboxylase 1	ODC1	3.15324	5.1556	0.00912956			caspase 9	CASP9	-0.946438	1.71245	0.00438611
thrombospondin type 1 domain containing 4	THSD4	3.14234	3.04912	0.0108413			catenin delta 2	CTNND2	-1.14924	0.858362	0.00568189
GTP binding protein overexpressed in skeletal muscle	GEM	3.13717	2.78227	0.011343			cation channel sperm associated 2	CATSPER2	-0.632242	1.92542	0.0168724
coagulation factor III, tissue factor	F3	3.13593	4.79295	0.00192564			C-C motif chemokine ligand 4 like 2	CCL4L2	-0.604631	0.58365	0.0614498
mitochondrial ribosomal protein S36 pseudogene 4	MRPS36P4	3.11394	1.38799	0.00422			CCAAT/enhancer binding protein beta	CEBPB	-1.07046	2.60114	0.0506258
Fos proto-oncogene, AP-1 transcription factor subunit	FOS	3.05232	7.11332	0.00158962			CCAAT/enhancer binding protein zeta	CEBPZ	-0.707433	3.92269	0.0856365
RNA, U11 small nuclear	RNU11	3.03917	1.73388	0.00124558			CD200 molecule	CD200	-0.418428	0.727864	0.0283339
	AC092675.4	3.03572	1.75167	0.0863555			CD52 molecule	CD52	-1.2256	1.75152	0.0174396
asparaginase like 1	ASRGL1	3.0329	1.94325	0.0023746			CD81 molecule	CD81	-1.23522	3.26902	0.0883615
cardiotrophin-like cytokine factor 1	CLCF1	3.03264	4.01133	0.0142151			Cdk5 and Abl enzyme substrate 1	CABLES1	0.666609	2.16833	0.0719191
Wnt family member 7B	WNT7B	2.99777	1.28373	0.000135039			cell adhesion molecule 1	CADM1	-1.03277	1.16905	0.000833913
retinol binding protein 1	RBP1	2.99287	2.19943	0.00718293			cell division cycle 20	CDC20	0.98045	0.78962	0.0509701
A-kinase anchoring protein 7	AKAP7	2.95973	1.54916	1.38e-08			cell division cycle associated 2	CDCA2	0.588768	0.777834	0.0146547
family with sequence similarity 46 member A	FAM46A	2.95971	3.98718	0.000471149			cellular retinoic acid binding protein 2	CRABP2	1.03381	0.732487	0.0486229
tubulin polymerization promoting protein family member 3	TPPP3	2.95723	1.87079	0.0504575			centromere protein E	CENPE	0.560594	0.920831	0.0826194
keratin 80	KRT80	2.95284	2.13154	6.35e-05			centromere protein F	CENPF	1.00116	1.44192	0.0251866
aldo-keto reductase family 1 member C1	AKR1C1	2.92441	2.6554	0.000746506			centromere protein K	CENPK	0.378842	0.655604	0.0323172
ras related dexamethasone induced 1	RASD1	2.9186	1.61079	0.00908575			centrosomal protein 128	CEP128	-0.542405	1.16877	0.0227572
brain expressed X-linked 2	BEX2	2.91261	3.05697	0.0641112			centrosomal protein 55	CEP55	0.806873	1.08666	0.0496721
testis development related protein	C8orf42	2.90611	1.28623	9.7e-06			chitinase 3 like 1	CHI3L1	-0.745223	0.715559	0.0479413
guanylate cyclase activator 2A	GUCA2A	2.89859	0.727836	1.38e-08			cholinergic receptor nicotinic epsilon subunit	CHRNE	-0.134883	0.19669	0.0903733
TNF receptor superfamily member 12A	TNFRSF12A	2.87662	4.75409	0.00786447			chromodomain helicase DNA binding protein 2	CHD2	-0.624007	4.50831	0.084527
transient receptor potential cation channel subfamily V member 6	TRPV6	2.87657	1.46988	0.000582099			chromosome 10 open reading frame 10	C10orf10	1.34881	3.74719	0.0298611
zinc finger protein 331	ZNF331	2.87166	1.66345	0.014727			chromosome 11 open reading frame 54	C11orf54	-0.737662	2.95977	0.0113801
solute carrier family 38 member 11	SLC38A11	2.86035	1.538	0.0150495			chromosome 17 open reading frame 107	C17orf107	-0.425966	0.561393	0.0562119
alpha-1-microglobulin/bikunin precursor	AMBP	2.85726	1.27152	5.37e-05			chromosome 22 open reading frame 39	C22orf39	-0.641704	2.13495	0.0617891
amylase, alpha 2B (pancreatic)	AMY2B	2.8517	2.53043	0.0128215			chromosome 4 open reading frame 3	C4orf3	-0.8013	3.62918	0.0845521
tribbles pseudokinase 1	TRIB1	2.8316	5.01713	0.00167163			chromosome 4 open reading frame 48	C4orf48	1.35216	1.41086	0.0464665
small nucleolar RNA, H/ACA box 80E	SNORA42	2.82288	0.705497	0.0018451			chromosome 8 open reading frame 76	C8orf76	0.440107	1.9949	0.0837015
secretoglobin family 2A member 1	SCGB2A1	2.80458	3.90312	0.0441444			churchill domain containing 1	CHURC1	-0.551943	2.68098	0.0983073
MALT1 paracaspase	MALT1	2.79783	2.08556	0.0214834			chymotrypsin like elastase family member 2B	CELA2B	-1.019	0.776127	0.041209
cysteine and serine rich nuclear protein 1	CSRNP1	2.79533	2.70118	0.00783522			citron rho-interacting serine/threonine kinase	CIT	0.669154	0.79883	0.0197482
clusterin	CLU	2.78441	5.33652	0.0791946			claudin 10	CLDN10	-2.02684	5.04943	0.0197536
ADP ribosylation factor like GTPase 14	ARL14	2.77818	4.83452	0.00234965			clusterin	CLU	-2.3447	5.33652	0.0387292
myeloid associated differentiation marker	MYADM	2.77096	5.1686	0.0124205			coagulation factor VIII	F8	-0.407576	0.738094	0.0220967
chymotrypsin like elastase family member 2B	CELA2B	2.76816	0.776127	8.21e-05			coagulation factor XI	F11	-0.85212	0.97417	0.0220186
cyclin dependent kinase inhibitor 1C	CDKN1C	2.76252	1.41919	1.22e-05			coiled-coil domain containing 107	CCDC107	-0.97421	1.56388	0.074031
homer scaffolding protein 2	HOMER2	2.76233	2.90665	0.0102116			coiled-coil domain containing 141	CCDC141	-0.539205	0.57389	0.000751778
pancreatic lipase related protein 1	PNLIPRP1	2.75834	0.980969	0.00219874			coiled-coil domain containing 148	CCDC148	-0.605371	1.09693	0.096257
nuclear factor, interleukin 3 regulated	NFIL3	2.75347	2.30338	0.000124302			coiled-coil domain containing 47	CCDC47	-0.795617	5.44566	0.0622618
semaphorin 3B	SEMA3B	2.73728	2.60314	0.000128529			complement C6	C6	-3.01317	2.68047	0.0405186
C-C motif chemokine ligand 4	CCL4	2.71876	1.65304	0.00290899			complement factor H	CFH	-1.89602	2.62459	0.018521
BCL2 family apoptosis regulator	MCL1	2.70936	6.56386	0.0108435			contactin 4	CNTN4	-0.529408	0.71979	0.0164103
bone morphogenetic protein receptor type 1B	BMPR1B	2.69217	0.787924	0.00020971			cryptochrome circadian clock 1	CRY1	-0.875738	2.13448	0.0627981
leucine rich single-pass membrane protein 2	C3orf45	2.68526	1.12192	3.05e-07			cryptochrome circadian clock 2	CRY2	-0.453765	2.64213	0.0874843
ral guanine nucleotide dissociation stimulator like 1	RGL1	2.67076	2.21605	0.0889829			cubilin	CUBN	-0.459862	0.681484	0.035272
chloride intracellular channel 5	CLIC5	2.66284	1.73088	0.000103324			C-X-C motif chemokine ligand 17	CXCL17	-4.3485	5.98505	0.0983073
BTB domain containing 6	BTBD6	2.65584	1.98127	0.00226624			cyclin B1	CCNB1	0.935691	1.29166	0.0235664
fibroblast growth factor 19	FGF19	2.64722	0.978649	0.00104014			cyclin C	CCNC	-0.811161	3.38744	0.071249
complement factor H	CFH	2.64045	2.62459	0.0108207			cyclin dependent kinase 1	CDK1	0.567598	0.707112	0.0741095
glycerol kinase	GK	2.63385	1.68916	0.00239754			cyclin dependent kinase 20	CDK20	-0.451011	1.30355	0.0792311
lysyl oxidase like 4	LOXL4	2.63064	1.86904	0.000649788			cyclin dependent kinase inhibitor 1A	CDKN1A	-1.46784	5.17612	0.0837015
solute carrier family 25 member 25	SLC25A25	2.62479	3.27437	0.00212906			cyclin dependent kinase inhibitor 3	CDKN3	0.988319	0.900306	0.0305139
ADP ribosylation factor like GTPase 4C	ARL4C	2.6235	2.63662	0.00260966			cyclin H	CCNH	-0.486319	2.9533	0.0922659
protease, serine 3	PRSS3	2.62092	3.99125	0.0968478			cyclin L1	CCNL1	-0.795575	4.97247	0.0244999
paternally expressed 10	PEG10	2.61524	1.10129	5.71e-05			cystatin SN	CST1	2.60852	1.52695	0.000992651
aldehyde dehydrogenase 1 family member A2	ALDH1A2	2.60247	0.793944	8.84e-08			cysteine and serine rich nuclear protein 1	CSRNP1	-1.53458	2.70118	0.0593153
GABA type A receptor associated protein like 1	GABARAPL1	2.59073	3.58761	0.000208985			cysteine and serine rich nuclear protein 3	CSRNP3	-0.432115	0.944521	0.0719191
interleukin 1 receptor accessory protein	IL1RAP	2.58947	2.29742	5.42e-05			cysteine rich protein 2	CRIP2	-1.00867	1.56482	0.0888369
lamin A/C	LMNA	2.57118	5.1871	0.07807			cysteine rich secretory protein 2	CRISP2	-0.825902	0.729172	0.0983073
cysteine rich protein 2	CRIP2	2.56838	1.56482	0.000909038			cystic fibrosis transmembrane conductance regulator	CFTR	-3.87382	4.61052	0.0253401
tubulin beta 6 class V	TUBB6	2.56721	2.16705	0.00137153			cystic fibrosis transmembrane conductance regulator pseudogene 1	CFTRP1	-4.43113	3.85062	0.0303457
GATS, stromal antigen 3 opposite strand	GATS	2.55144	1.28524	0.0018451			cystin 1	CYS1	-0.942711	0.90609	0.010004
solute carrier organic anion transporter family member 4C1	SLCO4C1	2.54718	0.811731	6.86e-08			cytochrome b5 domain containing 1	CYB5D1	-0.64628	2.87098	0.0421112
transforming growth factor beta 2	TGFB2	2.54714	1.46612	0.000209726			cytochrome b5 type A	CYB5A	-1.406	5.20224	0.0498905
adenylate kinase 3 pseudogene 5	AK3P5	2.53376	2.46783	0.000208985			cytochrome c oxidase subunit 6A1 pseudogene 2	COX6A1P2	0.715825	3.83932	0.0479769
protein tyrosine phosphatase, receptor type S	PTPRS	2.53228	1.9593	0.0396708			cytochrome P450 family 2 subfamily C member 8	CYP2C8	-1.20893	1.98798	0.0241437
nuclear receptor subfamily 4 group A member 3	NR4A3	2.51779	1.39613	0.00892974			cytochrome P450 family 27 subfamily A member 1	CYP27A1	-0.927287	1.28389	0.0317309
interleukin 1 receptor like 2	IL1RL2	2.51723	0.809754	0.00526864			cytochrome P450 family 39 subfamily A member 1	CYP39A1	-0.423925	0.552979	0.00741406
neural precursor cell expressed, developmentally down-regulated 9	NEDD9	2.51673	4.29132	0.0894917			cytochrome P450 family 4 subfamily V member 2	CYP4V2	-0.853451	3.34982	0.02445
zinc finger and SCAN domain containing 18	ZSCAN18	2.51557	1.53325	0.000169002			cytokine inducible SH2 containing protein	CISH	-0.489654	1.0293	0.0908377
	RP1-67K17.4	2.51088	1.87579	0.0428789			cytoskeleton associated protein 2	CKAP2	0.518301	1.82671	0.0713308
protein tyrosine phosphatase, non-receptor type 13	PTPN13	2.47931	1.84055	0.00931618			DAZ interacting zinc finger protein 1	DZIP1	-1.0472	1.36912	0.0593153
ST8 alpha-N-acetyl-neuraminide alpha-2,8-sialyltransferase 3	ST8SIA3	2.47186	2.01837	0.00239754			DAZ interacting zinc finger protein 3	DZIP3	-1.2989	2.578	0.0664839
3-hydroxy-3-methylglutaryl-CoA synthase 1	HMGCS1	2.45359	4.16631	0.0422108			DEAD-box helicase 19A	DDX19A	-0.414709	2.86675	0.0916165
EPH receptor A2	EPHA2	2.45284	4.56578	0.0690611			DEAD-box helicase 5	DDX5	-0.836092	6.41936	0.0562119
nucleobindin 2	NUCB2	2.45281	2.70045	0.00415123			DEAH-box helicase 8	DHX8	0.490428	2.97343	0.0741095
semaphorin 6A	SEMA6A	2.4473	2.44873	0.00120917			DEAQ-box RNA dependent ATPase 1	DQX1	1.69255	2.04536	0.00169709
transmembrane protein 27	TMEM27	2.44471	0.812662	8.84e-08			defective in cullin neddylation 1 domain containing 3	DCUN1D3	-0.693844	2.22488	0.0698229
neuron derived neurotrophic factor	NDNF	2.43342	1.31741	0.00132043			defensin beta 123	DEFB123	-0.967025	0.936902	0.0737735
sarcoglycan epsilon	SGCE	2.43028	1.77922	0.000553247			deleted in lymphocytic leukemia, 7	DLEU7	2.45904	1.88934	0.00216868
leukemia inhibitory factor	LIF	2.42687	2.44832	0.00510287			deltex E3 ubiquitin ligase 4	DTX4	0.952071	3.25886	0.0404224
ras homolog family member B	RHOB	2.42347	6.5778	0.021419			deoxynucleotidyltransferase terminal interacting protein 2	DNTTIP2	-0.785451	3.6506	0.034949
neuronal cell adhesion molecule	NRCAM	2.41929	1.25284	0.0011901			DEP domain containing 1	DEPDC1	0.325899	0.455447	0.0532502
plexin domain containing 2	PLXDC2	2.41655	2.77406	0.0420517			DEP domain containing 7	DEPDC7	-0.526932	0.850149	0.0468585
mitogen-activated protein kinase kinase 3	MAP2K3	2.40828	2.95628	7.37e-05			dermatan sulfate epimerase-like	DSEL	-2.12817	2.0005	0.0304009
PDZ and LIM domain 4	PDLIM4	2.40372	1.28258	0.0554918			diacylglycerol kinase alpha	DGKA	1.42355	2.93838	0.0364037
gamma-butyrobetaine hydroxylase 1	BBOX1	2.40194	0.829905	0.00153412			diacylglycerol O-acyltransferase 1	DGAT1	0.6302	3.01162	0.0421112
TCDD inducible poly(ADP-ribose) polymerase	TIPARP	2.40006	3.98412	0.00129836			dihydropyrimidine dehydrogenase	DPYD	-1.07548	2.39845	0.0738033
tubulin tyrosine ligase like 7	TTLL7	2.39896	1.64107	0.000328877			dipeptidyl peptidase 7	DPP7	-0.755958	2.48187	0.0767288
ERBB receptor feedback inhibitor 1	ERRFI1	2.39602	6.60815	0.00975734			discs large MAGUK scaffold protein 2	DLG2	-0.214504	0.513007	0.074031
microRNA 580	MIR580	2.38811	1.73363	0.0513864			discs large MAGUK scaffold protein 5	DLG5	0.655525	3.23252	0.0137526
dual specificity phosphatase 4	DUSP4	2.38764	3.26191	0.00582364			DMRT like family A1	DMRTA1	-0.871955	1.36919	0.0570505
transmembrane protein 88	TMEM88	2.38162	1.88678	0.00611239			DNA damage inducible transcript 4	DDIT4	-5.32284	4.39573	0.00497553
heparan sulfate-glucosamine 3-sulfotransferase 1	HS3ST1	2.37651	3.87374	0.0045468			DNA replication regulator and spliceosomal factor	SMU1	-0.718532	2.57021	0.0295998
cystin 1	CYS1	2.37358	0.90609	8.93e-06			DnaJ heat shock protein family (Hsp40) member A1	DNAJA1	-1.16921	5.49126	0.0113801
RNA, U12 small nuclear	RNU12	2.37077	1.19163	0.00177293			DnaJ heat shock protein family (Hsp40) member A1 pseudogene 3	DNAJA1P3	-1.12589	2.20461	0.0942319
ral guanine nucleotide dissociation stimulator	RALGDS	2.36142	2.649	0.00205034			DnaJ heat shock protein family (Hsp40) member C22	DNAJC22	-0.52372	1.84782	0.0741095
cyclin dependent kinase inhibitor 1A	CDKN1A	2.35962	5.17612	0.0331953			docking protein 5	DOK5	-0.889589	1.08296	0.0147097
insulin induced gene 1	INSIG1	2.34402	3.13929	0.011343			dopey family member 1	DOPEY1	-0.620777	2.55159	0.0411934
aldo-keto reductase family 1 member C2	AKR1C2	2.33887	1.94431	0.000414802			doublecortin domain containing 2	DCDC2	-1.6179	3.26624	0.0395283
nitric oxide synthase trafficking	NOSTRIN	2.33654	3.94857	8.26e-07			doublecortin domain containing 5	DCDC5	-0.303736	0.42059	0.0177701
membrane palmitoylated protein 6	MPP6	2.32944	1.8688	0.000128388			drebrin 1	DBN1	1.21491	1.19915	0.0498905
unc-13 homolog C	UNC13C	2.32658	0.986561	0.00291018			DS cell adhesion molecule like 1	DSCAML1	-1.0114	0.746573	0.00184711
synaptogyrin 1	SYNGR1	2.32198	1.30277	3.75e-05			dual specificity phosphatase 1	DUSP1	-3.80614	6.073	0.0604257
one cut homeobox 2	ONECUT2	2.3192	4.87976	0.0344216			dual specificity phosphatase 15	DUSP15	-0.46855	0.484246	0.0978644
V-set domain containing T cell activation inhibitor 1	VTCN1	2.31725	1.12014	0.0162083			dual specificity tyrosine phosphorylation regulated kinase 3	DYRK3	-0.897501	1.29223	0.00508323
	U1	2.31529	1.37806	0.0506518			dynein axonemal light intermediate chain 1	DNALI1	-1.32271	2.52094	0.0534525
alcohol dehydrogenase 1A (class I), alpha polypeptide	ADH1A	2.31027	1.45187	0.0033419			dystrobrevin alpha	DTNA	-0.926752	0.795182	0.000486644
bile acid-CoA:amino acid N-acyltransferase	BAAT	2.30284	1.32916	0.00517982			E2F transcription factor 7	E2F7	0.343106	0.464122	0.0244098
lysine demethylase 6B	KDM6B	2.29673	3.05435	0.0124713			E74 like ETS transcription factor 3	ELF3	-0.888784	6.22682	0.0767288
neuropilin 2	NRP2	2.29495	2.03029	0.0336482			early B-cell factor 4	EBF4	-0.512173	0.758525	0.0911873
DS cell adhesion molecule like 1	DSCAML1	2.29201	0.746573	2.2e-06			early growth response 1	EGR1	-2.31948	6.65441	0.0990296
cysteine rich secretory protein 2	CRISP2	2.28984	0.729172	0.000503602			ECSIT signalling integrator	ECSIT	-0.617672	1.74586	0.0604257
lin-7 homolog A, crumbs cell polarity complex component	LIN7A	2.28453	0.751135	1.38e-08			ectodysplasin A2 receptor	EDA2R	-0.891324	1.07657	0.0419609
neuropilin 1	NRP1	2.27581	2.32687	8.93e-06			EGF containing fibulin like extracellular matrix protein 1	EFEMP1	-1.63964	1.68326	0.00275479
ETS proto-oncogene 2, transcription factor	ETS2	2.27487	4.59018	0.0113596			elongation factor for RNA polymerase II	ELL	-0.50634	1.17559	0.0273574
B-cell CLL/lymphoma 6	BCL6	2.2643	3.62645	0.0259269			elongation factor for RNA polymerase II 2	ELL2	-0.980412	3.10115	0.0380774
PDZ domain containing 1	PDZK1	2.26327	2.14619	0.00526864			ELOVL fatty acid elongase 5	ELOVL5	-0.652832	3.03052	0.0420169
phosphodiesterase 3A	PDE3A	2.26214	1.2424	3.69e-05			embigin	EMB	0.682508	3.18948	0.0421519
solute carrier family 25 member 44	SLC25A44	2.26136	3.55733	7.31e-05			embryonal Fyn-associated substrate	EFS	-3.22508	2.88409	0.0666175
semaphorin 3E	SEMA3E	2.26014	1.00588	0.00041312			Enah/Vasp-like	EVL	-0.592347	1.41544	0.0810096
midnolin	MIDN	2.25424	4.59573	0.046723			endothelin converting enzyme like 1 pseudogene 2	ECEL1P2	0.185824	0.258663	0.0432864
syntaxin binding protein 6	STXBP6	2.25331	2.29312	0.0191579			enhancer of zeste 2 polycomb repressive complex 2 subunit	EZH2	0.68949	1.93887	0.0455385
SET binding protein 1	SETBP1	2.2357	1.5749	5.57e-06			enolase 1 pseudogene 3	ENO1P3	-0.75087	1.11506	0.0326946
transmembrane protein 107	TMEM107	2.23227	1.8223	0.000131698			epiplakin 1	EPPK1	0.827455	2.68718	0.0244999
potassium calcium-activated channel subfamily M alpha 1	KCNMA1	2.21766	0.847825	8.51e-06			epithelial cell transforming 2	ECT2	0.731799	2.69401	0.0832569
SERTA domain containing 1	SERTAD1	2.21618	2.78945	0.0195407			ER lipid raft associated 2	ERLIN2	-0.663068	3.05825	0.0286921
stomatin	STOM	2.21326	3.27165	0.00573738			ERBB receptor feedback inhibitor 1	ERRFI1	-1.59214	6.60815	0.0253401
NOTCH-regulated ankyrin repeat protein	NRARP	2.2125	2.71536	0.00177588			erythrocyte membrane protein band 4.1 like 4A	EPB41L4A	-0.954781	3.37842	0.0194858
MLX interacting protein like	MLXIPL	2.19719	1.53758	0.0150696			ETS variant 1	ETV1	-1.00823	1.88226	0.0767288
tensin 1	TNS1	2.19551	2.77393	0.000552897			eukaryotic translation elongation factor 1 alpha 1 pseudogene 31	EEF1A1P31	-1.48362	1.45615	0.0273574
mitogen-activated protein kinase 6 pseudogene 3	MAPK6PS3	2.19341	3.39602	0.0259269			eukaryotic translation initiation factor 2 alpha kinase 1	EIF2AK1	0.460234	4.27273	0.074031
small nucleolar RNA, C/D box 3B-1	SNORD3B-1	2.18931	1.11589	0.00224496			eukaryotic translation initiation factor 4A1	EIF4A1	-1.0286	5.42806	0.0983073
protein phosphatase 1 regulatory subunit 15A	PPP1R15A	2.18623	3.8906	0.00254107			eukaryotic translation initiation factor 4A1 pseudogene 1	EIF4A1P1	-0.173705	0.197214	0.0562119
sulfotransferase family 1C member 4	SULT1C4	2.18591	1.02643	0.000316589			EvC ciliary complex subunit 1	EVC	-0.503604	0.829288	0.08112
chymotrypsin like	CTRL	2.18576	1.43913	0.0223055			EvC ciliary complex subunit 2	EVC2	-0.517493	0.55571	0.00733107
growth factor receptor bound protein 14	GRB14	2.17857	1.41645	0.000274356			exonuclease 1	EXO1	0.5381	0.684558	0.0532502
TSPY like 2	TSPYL2	2.17101	2.02717	4.49e-05			extra spindle pole bodies like 1, separase	ESPL1	0.376881	0.633893	0.0192958
catenin delta 2	CTNND2	2.16451	0.858362	0.000128528			family with sequence similarity 120B	FAM120B	-0.770934	3.6372	0.0135657
protein tyrosine phosphatase, receptor type M	PTPRM	2.16206	3.06328	0.0347834			family with sequence similarity 46 member A	FAM46A	-1.56516	3.98718	0.0138956
chromosome 5 open reading frame 42	C5orf42	2.15751	2.65865	0.000632884			family with sequence similarity 65 member B	FAM65B	-0.271964	0.561018	0.0854053
CD81 molecule	CD81	2.1533	3.26902	0.0209316			family with sequence similarity 83 member D	FAM83D	0.553848	0.741475	0.0976583
small nucleolar RNA, C/D box 97	SNORD97	2.14463	0.393545	0.00629598			farnesyl diphosphate synthase pseudogene 2	FDPSP2	-3.30544	2.91465	0.0421112
platelet derived growth factor C	PDGFC	2.14309	2.43213	0.000641951			fasciculation and elongation protein zeta 1	FEZ1	-1.04782	0.904385	0.0506747
signal regulatory protein alpha	SIRPA	2.14049	2.47623	0.0089606			fascin actin-bundling protein 1	FSCN1	0.748	0.734889	0.0369794
oxidized low density lipoprotein receptor 1	OLR1	2.13732	1.314	0.00303917			F-box and leucine rich repeat protein 6	FBXL6	0.65209	1.32227	0.0831669
plasminogen activator, urokinase receptor	PLAUR	2.13688	5.41055	0.00137647			fermitin family member 2	FERMT2	-1.07441	1.47854	0.0101899
phosphatase and actin regulator 3	PHACTR3	2.13099	1.18136	0.00173602			ferritin heavy chain 1 pseudogene 24	FTH1P24	0.775825	1.22756	0.0976583
sphingolipid transporter 2	SPNS2	2.12862	1.03477	3.69e-05			FGGY carbohydrate kinase domain containing	FGGY	-0.911855	1.76477	0.0168724
fragile histidine triad	FHIT	2.12837	2.62011	0.00366478			fibronectin leucine rich transmembrane protein 2	FLRT2	-1.64588	1.67185	0.0148064
erythrocyte membrane protein band 4.1 like 4A	EPB41L4A	2.12734	3.37842	0.000149341			fibronectin leucine rich transmembrane protein 3	FLRT3	-0.954662	3.13261	0.0743578
sulfotransferase family 2B member 1	SULT2B1	2.12685	1.0988	4.49e-05			flavin adenine dinucleotide synthetase 1	FLAD1	0.427732	1.97886	0.0668356
platelet derived growth factor D	PDGFD	2.12316	2.11245	0.000807586			forkhead box M1	FOXM1	0.895116	0.989105	0.0179976
C-X-C motif chemokine ligand 8	AL445163.1	2.11896	2.29312	0.0705642			Fos proto-oncogene, AP-1 transcription factor subunit	FOS	-1.54399	7.11332	0.0333656
claudin 10	CLDN10	2.116	5.04943	0.0788386			FosB proto-oncogene, AP-1 transcription factor subunit	FOSB	-2.50806	3.78698	0.0567026
C-C motif chemokine ligand 3	CCL3	2.11477	0.960284	0.00404896			fragile histidine triad	FHIT	-1.2338	2.62011	0.0276023
5-hydroxytryptamine receptor 1D	HTR1D	2.11428	2.60515	0.0607135			FRAS1 related extracellular matrix protein 2	FREM2	-0.876213	1.59031	0.0948632
dystrobrevin alpha	DTNA	2.1122	0.795182	2.52e-07			Fraser extracellular matrix complex subunit 1	FRAS1	-1.8002	2.4636	0.0244098
heat shock protein family A (Hsp70) member 4 like	HSPA4L	2.11067	1.52547	0.000395887			frizzled class receptor 1	FZD1	-0.730809	1.83967	0.0303457
small nucleolar RNA, H/ACA box 25	SNORA25	2.10491	0.384072	0.0067725			FtsJ RNA methyltransferase homolog 1 (E. coli)	FTSJ1	0.582277	2.40586	0.0604257
transforming acidic coiled-coil containing protein 1	TACC1	2.10062	4.01685	0.0214834			FXYD domain containing ion transport regulator 3	FXYD3	1.96073	5.84024	0.0409493
zinc finger matrin-type 1	ZMAT1	2.09195	2.22158	0.00132043			FXYD domain containing ion transport regulator 4	FXYD4	-0.763444	0.747279	0.0816606
dynein axonemal light intermediate chain 1	DNALI1	2.09187	2.52094	0.0192128			FYVE, RhoGEF and PH domain containing 5	FGD5	1.20241	2.53231	0.0244098
Interleukin-8	IL8	2.08868	1.09532	0.00325617			G kinase anchoring protein 1	GKAP1	-0.548496	1.22124	0.0576524
membrane palmitoylated protein 1	MPP1	2.08603	1.13929	0.000124302			G protein pathway suppressor 2	GPS2	-0.597032	3.61205	0.0856875
MTUS2 antisense RNA 1	MTUS2-AS1	2.08584	0.546892	1.25e-07			G protein subunit gamma 7	GNG7	-0.54835	0.854795	0.0349953
cytochrome b reductase 1	CYBRD1	2.08394	3.3338	0.0515392			G protein-coupled receptor 153	GPR153	0.721515	0.982812	0.0614364
transducin like enhancer of split 2	TLE2	2.07914	1.3304	1.63e-05			G protein-coupled receptor class C group 5 member A	GPRC5A	1.313	7.20782	0.0299345
EYA transcriptional coactivator and phosphatase 2	EYA2	2.07742	1.95044	0.0148583			G protein-coupled receptor class C group 5 member B	GPRC5B	-1.38208	4.56862	0.0578308
LIM and calponin homology domains 1	LIMCH1	2.06734	1.42465	0.00135052			G protein-coupled receptor kinase 5	GRK5	0.834773	2.2413	0.0190419
B-cell CLL/lymphoma 3	BCL3	2.05722	3.20198	0.0205246			GABA type A receptor associated protein like 1	GABARAPL1	-1.30839	3.58761	0.0114952
gamma-aminobutyric acid type A receptor alpha5 subunit	GABRA5	2.0514	0.532423	1.38e-08			gamma-aminobutyric acid type A receptor alpha5 subunit	GABRA5	-0.676358	0.532423	0.000992651
LY6/PLAUR domain containing 6	LYPD6	2.04894	2.77708	0.0737939			gap junction protein alpha 4	GJA4	-0.829148	0.975819	0.0743867
C-X-C motif chemokine ligand 8	RP11-70J12.1	2.04838	2.01187	0.0615512			gap junction protein beta 5	GJB5	1.82718	1.1213	0.00734506
serpin family B member 8	SERPINB8	2.04823	3.81502	0.0287446			GC, vitamin D binding protein	GC	-3.28798	3.46691	0.0126984
MAF bZIP transcription factor F	MAFF	2.03811	3.05429	0.00622138			gephyrin	GPHN	-0.514319	2.12607	0.0605022
family with sequence similarity 27 member C	RP11-747H7.1	2.03251	1.93859	0.0628655			GLIS family zinc finger 2	GLIS2	-0.918088	1.08973	0.018521
apoptosis enhancing nuclease	AEN	2.03016	2.19126	0.000322805			GLIS family zinc finger 3	GLIS3	-2.31023	2.97667	0.00290931
prickle planar cell polarity protein 1	PRICKLE1	2.02387	0.701878	0.000101092			glucose-6-phosphate isomerase	GPI	0.444395	3.2337	0.0845521
dual specificity phosphatase 5	DUSP5	2.01324	1.66417	0.00194027			glutathione S-transferase theta 2 (gene/pseudogene)	GSTT2	-0.820279	0.978086	0.069878
tubulointerstitial nephritis antigen like 1	TINAGL1	2.01018	3.1359	0.00441859			glycerol-3-phosphate dehydrogenase 1-like	GPD1L	0.918002	3.10915	0.0622927
guanylate cyclase 1 soluble subunit alpha 2	GUCY1A2	2.00939	0.858419	0.0106883			glycerophosphodiester phosphodiesterase domain containing 5	GDPD5	0.331373	0.676729	0.0928384
ChaC glutathione specific gamma-glutamylcyclotransferase 1	CHAC1	2.00057	1.12025	0.0254576			glycine amidinotransferase	GATM	-1.05448	5.2094	0.0908377
GLIS family zinc finger 2	GLIS2	1.99848	1.08973	0.000168422			glyoxalase domain containing 5	GLOD5	-0.630416	1.42096	0.0654584
guanine deaminase	GDA	1.99629	3.84547	0.0590218			G-protein signaling modulator 2	GPSM2	0.90673	1.27642	0.0169507
basic helix-loop-helix family member e40	BHLHE40	1.9878	6.90253	0.00713593			growth arrest specific 2 like 3	GAS2L3	-0.721691	2.14837	0.0547338
period circadian clock 1	PER1	1.9875	2.75925	0.0132039			growth factor receptor bound protein 14	GRB14	-0.796328	1.41645	0.0729507
carboxyl ester lipase pseudogene	CELP	1.98509	0.695019	0.00183143			guanylate cyclase activator 2A	GUCA2A	-1.04626	0.727836	0.000407611
small nucleolar RNA, H/ACA box 67	SNORA67	1.98325	0.435374	0.00751327			heat shock protein family A (Hsp70) member 4 like	HSPA4L	-1.20297	1.52547	0.00734506
ST3 beta-galactoside alpha-2,3-sialyltransferase 5	ST3GAL5	1.9814	1.88832	0.0186593			hedgehog acyltransferase	HHAT	-0.95104	1.93004	0.0812173
mannosidase alpha class 1A member 1	MAN1A1	1.97829	2.74523	0.0346434			heparan sulfate 6-O-sulfotransferase 1	HS6ST1	-0.579197	1.40934	0.0622618
elongation factor for RNA polymerase II 2	ELL2	1.97827	3.10115	0.00160581			heparan sulfate-glucosamine 3-sulfotransferase 1	HS3ST1	-1.16651	3.87374	0.0741818
glycerol-3-phosphate acyltransferase 3	FAM27A	1.97757	1.38232	0.00337992			hepatitis A virus cellular receptor 1	HAVCR1	1.83285	1.80852	0.074031
protein tyrosine phosphatase type IVA, member 1	PTP4A1	1.97705	5.30513	0.00186202			hes family bHLH transcription factor 4	HES4	-0.324889	0.516146	0.0856365
single-minded family bHLH transcription factor 1	SIM1	1.9766	0.637478	3.41e-06			heterogeneous nuclear ribonucleoprotein A1 pseudogene 9	HNRNPA1P9	-0.469689	0.508979	0.0639328
small nucleolar RNA, C/D box 3B-2	SNORD3B-2	1.97264	0.656959	0.00034471			high mobility group nucleosomal binding domain 3	HMGN3	-1.20757	3.74323	0.0251355
sperm associated antigen 16	SPAG16	1.9724	2.77175	0.0196421			high mobility group nucleosome binding domain 1 pseudogene 34	HMGN1P34	-0.40693	0.567683	0.0562119
kallikrein B1	KLKB1	1.96972	1.30209	0.00158962			high mobility group nucleosome binding domain 1 pseudogene 35	HMGN1P35	-0.756416	0.74231	0.0741818
acyloxyacyl hydrolase	AOAH	1.96446	1.04138	0.000807586			high mobility group nucleosome binding domain 5	HMGN5	-0.942257	1.77097	0.0506747
FGGY carbohydrate kinase domain containing	FGGY	1.96306	1.76477	0.000151358			histone cluster 1 H1 family member a	HIST1H1A	1.45033	1.07826	0.078352
eukaryotic translation initiation factor 1	EIF1	1.9623	6.31702	0.0830195			histone cluster 1 H2A family member i	HIST1H2AI	0.923471	2.32762	0.0684792
integrin subunit beta 1	ITGB1	1.95733	5.00537	0.00742706			histone cluster 1 H2A family member l	HIST1H2AL	0.954189	2.32451	0.035272
NME/NM23 family member 5	NME5	1.95541	1.62238	0.000885877			histone cluster 2 H2B family member d (pseudogene)	HIST2H2BD	1.14941	1.11642	0.0446416
G protein-coupled receptor class C group 5 member B	GPRC5B	1.94997	4.56862	0.046723			histone deacetylase 6	HDAC6	-0.662904	2.181	0.0744392
transmembrane protein 136	TMEM136	1.94462	1.58131	0.000392823			HLF, PAR bZIP transcription factor	HLF	-0.579484	0.870029	0.0380774
microtubule associated tumor suppressor candidate 2	MTUS2	1.9404	0.612858	1.38e-08			Holliday junction recognition protein	HJURP	0.603507	0.899719	0.0434386
LY6/PLAUR domain containing 6B	LYPD6B	1.93998	4.0781	0.00336855			homeobox A3	HOXA3	0.633323	0.555628	0.0152859
small nucleolar RNA, H/ACA box 41	SNORA41	1.93843	0.722765	0.0362371			homeobox B5	HOXB5	0.906757	0.584189	0.0571145
scavenger receptor class A member 3	SCARA3	1.93606	1.47094	0.00112564			homeobox B6	HOXB6	1.85841	1.37703	0.0729507
doublecortin domain containing 2	DCDC2	1.93488	3.26624	0.0777858			homeobox B7	HOXB7	1.66019	1.09894	0.0152859
ventricular zone expressed PH domain containing 1	VEPH1	1.93113	0.73679	8.75e-07			homeobox B9	HOXB9	1.13907	0.736199	0.0726744
cryptochrome circadian clock 1	CRY1	1.92642	2.13448	0.00176951			homeobox C4	HOXC4	0.81006	0.973059	0.0570143
BMP and activin membrane bound inhibitor	BAMBI	1.92521	1.52151	0.00178587			homeobox D4	HOXD4	-0.305648	0.468131	0.073509
solute carrier family 15 member 1	SLC15A1	1.92291	2.71327	0.0783152			homeobox D8	HOXD8	-0.488202	0.553425	0.0593153
caspase 9	CASP9	1.91982	1.71245	3.75e-05			homer scaffolding protein 1	HOMER1	-0.693548	1.37076	0.078352
lysophosphatidylcholine acyltransferase 1	AGPAT9	1.9164	1.66442	0.0172623			homer scaffolding protein 2	HOMER2	-1.67497	2.90665	0.0421519
pleckstrin homology like domain family A member 2	PHLDA2	1.91445	3.47296	0.000846027			HRAS like suppressor	HRASLS	-0.45349	0.449214	0.0719191
BAI1 associated protein 2	BAIAP2	1.91428	1.92344	0.00184185			HscB mitochondrial iron-sulfur cluster cochaperone	HSCB	-0.705967	2.41451	0.0608811
hypoxia inducible factor 1 alpha subunit	HIF1A	1.91428	5.15512	0.046723			human immunodeficiency virus type I enhancer binding protein 2	HIVEP2	-0.952337	3.69624	0.0310598
membrane bound O-acyltransferase domain containing 4	MBOAT4	1.91066	0.700825	4.71e-05			hyaluronan binding protein 4	HABP4	-0.636151	1.69665	0.0876915
serine palmitoyltransferase small subunit A	SPTSSA	1.90297	3.07565	0.00276833			HYDIN, axonemal central pair apparatus protein	HYDIN	-0.53538	0.58342	0.00497632
tripartite motif containing 22	TRIM22	1.89273	2.61138	0.00838903			hydroxysteroid 17-beta dehydrogenase 3	HSD17B3	-1.03651	1.14129	0.0649085
fermitin family member 2	FERMT2	1.89066	1.47854	0.000599835			hypoxia inducible factor 1 alpha subunit	HIF1A	-1.46856	5.15512	0.0380774
interleukin 18	IL18	1.8893	4.45871	0.00103541			immediate early response 2	IER2	-1.10471	4.24203	0.0259142
fibroblast growth factor receptor 2	FGFR2	1.88908	3.08158	0.00976332			immediate early response 3 interacting protein 1	IER3IP1	-0.685884	2.67044	0.0884663
immediate early response 2	IER2	1.88836	4.24203	0.00357343			immunoglobulin lambda constant 3 (Kern-Oz+ marker)	IGLC3	-3.16635	3.09354	0.0983073
growth factor receptor bound protein 10	GRB10	1.88191	2.3369	0.00177788			inhibitor of kappa light polypeptide gene enhancer in B-cells, kinase epsilon	IKBKE	0.54865	1.62745	0.0929966
FXYD domain containing ion transport regulator 4	FXYD4	1.88047	0.747279	0.00104014			inner centromere protein	INCENP	0.396747	1.32573	0.0662223
ubiquitin conjugating enzyme E2 L2 (pseudogene)	UBE2L2	1.87483	1.08699	0.00043624			inositol 1,4,5-trisphosphate receptor type 2	ITPR2	-0.796155	2.86859	0.0976583
interleukin 1 receptor type 1	IL1R1	1.87439	2.58754	0.0357522			insulin induced gene 1	INSIG1	-1.3126	3.13929	0.0677641
leucine rich repeat containing 7	LRRC7	1.8733	0.507346	6.2e-08			insulin like growth factor 2 mRNA binding protein 3	IGF2BP3	1.46683	0.805655	0.0249442
	RP11-252M18.3	1.86526	1.41985	0.0942676			integral membrane protein 2A	ITM2A	-0.602713	0.851631	0.0274964
keratin 8	KRT8	1.86506	6.99599	0.0780969			interferon regulatory factor 4	IRF4	-0.383972	0.5656	0.0691499
urothelial cancer associated 1 (non-protein coding)	UCA1	1.86163	1.59429	0.086696			interleukin 1 receptor accessory protein	IL1RAP	-1.25165	2.29742	0.00692683
small nucleolar RNA, H/ACA box 2B	SNORA2B	1.85013	0.830996	0.096613			interleukin 15 receptor subunit alpha	IL15RA	-1.06018	4.07242	0.0834277
myeloid leukemia factor 1	MLF1	1.84978	1.29813	0.00109215			interleukin 18	IL18	-0.956779	4.45871	0.0259142
cAMP responsive element modulator	CREM	1.84438	1.7673	0.000846743			interleukin 2 receptor subunit gamma	IL2RG	3.13331	3.51651	0.00275479
period circadian clock 2	PER2	1.84417	3.73672	0.0549279			interleukin 33	IL33	-1.96067	1.98748	0.0944753
phosphodiesterase 9A	PDE9A	1.82608	0.919916	0.000997501			interleukin 6 signal transducer	IL6ST	-0.8544	4.47715	0.0642509
LIM domain only 2	LMO2	1.82359	2.08618	0.0353555			interleukin 6 signal transducer pseudogene 1	IL6STP1	-1.37979	2.6311	0.0913303
cadherin 6	CDH6	1.82181	1.28701	0.00570847			intraflagellar transport 74	IFT74	-0.948658	2.08861	0.00741406
lactate dehydrogenase A like 6B	LDHAL6B	1.81921	1.05935	0.0905483			intraflagellar transport 81	IFT81	-0.458028	2.01012	0.0622433
WNK lysine deficient protein kinase 2	WNK2	1.81832	0.822461	1.86e-06			IQ motif containing GTPase activating protein 3	IQGAP3	1.00264	1.18821	0.0190419
SRY-box 6	SOX6	1.81736	1.56924	2.8e-06			IQ motif containing K	IQCK	-0.928375	2.74223	0.0685397
solute carrier family 25 member 27	SLC25A27	1.81596	1.30268	0.00266312			junction plakoglobin	JUP	0.664826	5.42588	0.0994429
carboxypeptidase M	CPM	1.80559	2.83642	0.0210374			junctional sarcoplasmic reticulum protein 1	JSRP1	0.256501	0.264084	0.0655269
Kruppel like factor 6	KLF6	1.80463	6.40408	0.0618133			kallikrein B1	KLKB1	-1.17625	1.30209	0.0141828
LON peptidase N-terminal domain and ring finger 1	LONRF1	1.80364	2.56232	0.00058643			katanin catalytic subunit A1	KATNA1	-0.511278	2.26344	0.0622618
RAP1 GTPase activating protein	RAP1GAP	1.80294	2.47334	0.011118			keratin 4	KRT4	-0.328195	0.560174	0.0556847
long intergenic non-protein coding RNA 1589	CTA-941F9.9	1.80208	0.938811	0.0854729			keratin 81	KRT81	-0.222336	0.181821	0.0511594
leucine zipper down-regulated in cancer 1	LDOC1	1.80056	1.82416	0.0893894			keratinocyte differentiation associated protein	KRTDAP	-1.28333	1.12128	0.0177701
BTG anti-proliferation factor 2	BTG2	1.80019	5.66229	0.0492385			KIAA0319	KIAA0319	-0.569044	0.736991	0.0164676
Josephin domain containing 1	JOSD1	1.7985	3.54232	0.00111036			KIAA1324	KIAA1324	-2.3497	2.86611	0.0475584
apolipoprotein H	APOH	1.79321	0.553743	8.04e-07			KIAA1328	KIAA1328	-0.644564	1.66677	0.0676939
SNF related kinase	SNRK	1.7926	3.0401	0.000453853			kinesin family member 14	KIF14	0.344647	0.653978	0.0994429
zinc finger protein 83	ZNF83	1.79002	2.87213	0.0634417			kinesin family member 18B	KIF18B	0.671564	0.789648	0.0190704
endonuclease/exonuclease/phosphatase family domain containing 1	EEPD1	1.7803	2.73696	0.0033419			kinesin family member 20A	KIF20A	0.584501	1.01992	0.0965448
hemoglobin subunit beta	HBB	1.7779	1.08784	0.066508			kinesin family member 23	KIF23	0.885079	1.14877	0.0922855
chromosome 1 open reading frame 186	C1orf186	1.77156	1.90539	0.0229629			kinesin family member 4A	KIF4A	0.719382	0.826728	0.0244098
tandem C2 domains, nuclear	TC2N	1.76299	4.81924	0.00266312			Kruppel like factor 16	KLF16	-0.670329	1.86613	0.0259142
annexin A9	ANXA9	1.7625	1.87728	0.0128146			Kruppel like factor 9	KLF9	-1.12037	3.3252	0.0417783
adhesion G protein-coupled receptor G2	GPR64	1.75963	1.7352	0.00145647			LDL receptor related protein 5 like	LRP5L	-0.485307	1.26273	0.0944753
desmocollin 3	DSC3	1.75959	0.870381	0.0304154			LDL receptor related protein 8	LRP8	1.31703	1.21	0.0312841
hydroxysteroid 17-beta dehydrogenase 3	HSD17B3	1.75641	1.14129	0.0157855			LEM domain containing 1	LEMD1	1.79189	1.76353	0.0767288
SLC9A3 regulator 2	SLC9A3R2	1.75582	2.332	0.00442729			leucine rich alpha-2-glycoprotein 1	LRG1	-0.545364	2.58766	0.0825501
6-pyruvoyltetrahydropterin synthase	PTS	1.75431	3.06444	0.00977298			leucine rich repeat and Ig domain containing 4	LINGO4	-0.487273	0.6131	0.0571145
dual specificity tyrosine phosphorylation regulated kinase 3	DYRK3	1.75235	1.29223	7.38e-05			leucine rich repeat containing 7	LRRC7	-0.679924	0.507346	0.000992651
KIAA0319	KIAA0319	1.75092	0.736991	1.73e-06			leucine rich repeat containing G protein-coupled receptor 4	LGR4	1.08463	4.40354	0.0604619
cell adhesion molecule 1	CADM1	1.74591	1.16905	2.92e-05			leucine rich repeat containing G protein-coupled receptor 6	LGR6	0.822128	0.674392	0.0273574
	RP11-292F20.1	1.73708	1.41326	0.0569998			leucine rich repeat kinase 2	LRRK2	-0.840339	1.12216	0.0272879
adenylate cyclase 5	ADCY5	1.73699	0.855457	3.23e-05			leucine rich repeats and IQ motif containing 1	LRRIQ1	-0.309434	0.517167	0.0365265
Kruppel like factor 10	KLF10	1.73663	3.67085	0.0133017			leucine zipper down-regulated in cancer 1	LDOC1	-1.6271	1.82416	0.0298611
eosinophil granule ontogeny transcript (non-protein coding)	EGOT	1.73502	1.21735	0.000386791			leukemia inhibitory factor	LIF	-1.44273	2.44832	0.0298611
	AC103816.1	1.73451	0.891423	0.0985678			LIM and calponin homology domains 1	LIMCH1	-1.08522	1.42465	0.0255533
nudE neurodevelopment protein 1 like 1	NDEL1	1.73333	3.83037	0.00892974			LIM domain kinase 2	LIMK2	-0.797696	3.66303	0.0604257
calneuron 1	CALN1	1.72633	0.591699	1.38e-08			lin-7 homolog A, crumbs cell polarity complex component	LIN7A	-0.822983	0.751135	0.000407611
tumor protein D52-like 1	TPD52L1	1.72622	2.03141	0.0118511			linker for activation of T-cells family member 2	LAT2	-0.465971	1.29714	0.0524309
dual specificity phosphatase 2	DUSP2	1.72134	0.840746	0.00396039			LMBR1 domain containing 1	LMBRD1	-1.06011	3.93468	0.0283339
keratin 18 pseudogene 5	KRT18P5	1.71927	2.13394	0.0033419			LON peptidase N-terminal domain and ring finger 1	LONRF1	-0.934979	2.56232	0.0177701
FRAS1 related extracellular matrix protein 2	FREM2	1.71086	1.59031	0.009998			LY6/PLAUR domain containing 6	LYPD6	-2.0803	2.77708	0.0135219
WW and C2 domain containing 2	WWC2	1.70427	2.43593	0.00442737			LY6/PLAUR domain containing 6B	LYPD6B	-2.01316	4.0781	0.000407611
E74 like ETS transcription factor 3	ELF3	1.6996	6.22682	0.008371			LYR motif containing 2	LYRM2	-0.472974	1.80075	0.0620712
purinergic receptor P2Y1	P2RY1	1.69283	1.03538	0.000599835			lysine demethylase 6B	KDM6B	-1.44613	3.05435	0.0401816
limb bud and heart development	LBH	1.69272	2.02405	0.0697905			lysophosphatidic acid receptor 5	LPAR5	0.691209	2.93821	0.0767288
glucose-6-phosphatase catalytic subunit	G6PC	1.68933	0.904689	0.0136004			lysophosphatidylcholine acyltransferase 4	LPCAT4	1.01945	5.13108	0.0682247
DnaJ heat shock protein family (Hsp40) member A1	DNAJA1	1.68753	5.49126	0.004028			lysosomal associated membrane protein 2	LAMP2	-0.515991	4.09702	0.0719191
rearranged L-myc fusion	RLF	1.68527	2.96036	0.0115778			lysyl oxidase like 4	LOXL4	-1.11687	1.86904	0.0527683
NFKB inhibitor alpha	NFKBIA	1.67401	5.03193	0.000709406			MAGE family member H1	MAGEH1	-0.878177	1.1879	0.0673426
serpin family A member 5	SERPINA5	1.67191	2.05385	0.032436			MALT1 paracaspase	MALT1	-2.0463	2.08556	0.0264114
suppressor of cytokine signaling 6	SOCS6	1.66865	2.67147	0.00542152			mannosidase alpha class 1A member 1	MAN1A1	-1.75242	2.74523	0.0141828
BCL2, apoptosis regulator	BCL2	1.66811	1.02271	8.8e-06			marker of proliferation Ki-67	MKI67	1.73012	2.12709	0.0211916
pyruvate dehydrogenase kinase 4	PDK4	1.66413	3.20647	0.008371			MDS1 and EVI1 complex locus	MECOM	1.19561	4.57075	0.0615377
gamma-glutamyltransferase 1	GGT1	1.66338	1.84282	0.0753112			mediator of DNA damage checkpoint 1	MDC1	-0.644053	1.7855	0.0444578
RAS like estrogen regulated growth inhibitor	RERG	1.6629	2.16643	0.0192362			mediator of DNA damage checkpoint 1	MDC1	-0.628391	1.73626	0.0581057
phospholipase D1	PLD1	1.66026	4.27353	0.00760109			mediator of DNA damage checkpoint 1	MDC1	-0.672273	1.80881	0.030024
solute carrier family 12 member 7	SLC12A7	1.65827	2.68487	0.00032688			mediator of DNA damage checkpoint 1	MDC1	-0.628391	1.73626	0.0581057
potassium channel tetramerization domain containing 16	KCTD16	1.65207	0.567355	0.0033419			mediator of DNA damage checkpoint 1	MDC1	-0.672273	1.80881	0.030024
RANBP2-like and GRIP domain containing 5	RGPD5	1.64907	3.00506	0.00288205			mediator of DNA damage checkpoint 1	MDC1	-0.672659	1.80942	0.0298611
miR-17-92a-1 cluster host gene	MIR17HG	1.64345	1.96067	0.00337992			mediator of DNA damage checkpoint 1	MDC1	-0.617677	1.74521	0.0644509
creatine kinase B	CKB	1.64225	2.12216	0.0300487			mediator of DNA damage checkpoint 1	MDC1	-0.6399	1.73529	0.0562119
solute carrier family 7 member 7	SLC7A7	1.63884	2.65406	0.0954612			Meis homeobox 2	MEIS2	-1.20411	3.42381	0.0194858
receptor interacting serine/threonine kinase 4	RIPK4	1.63824	3.63612	0.00912356			Meis homeobox 3 pseudogene 1	MEIS3P1	-0.910914	1.48369	0.0253466
cannabinoid receptor 1	CNR1	1.63424	0.536409	5.05e-08			membrane bound O-acyltransferase domain containing 4	MBOAT4	-0.696599	0.700825	0.032627
RAD17 checkpoint clamp loader component pseudogene 2	RAD17P2	1.63175	1.21925	0.00184085			membrane palmitoylated protein 1	MPP1	-0.88375	1.13929	0.0244098
ATPase phospholipid transporting 10A (putative)	ATP10A	1.63102	0.780448	1.57e-06			membrane palmitoylated protein 6	MPP6	-1.21109	1.8688	0.00693674
Meis homeobox 2	MEIS2	1.62288	3.42381	0.015325			membrane palmitoylated protein 7	MPP7	-0.508422	2.08379	0.074031
aminoadipate-semialdehyde synthase	AASS	1.62267	1.87185	0.0310121			membrane spanning 4-domains A18	MS4A18	-1.77695	1.72964	0.0976583
heterogeneous nuclear ribonucleoprotein H1 (H)	HNRNPH1	1.61928	5.47529	0.0724325			methyl-CpG binding domain protein 1	MBD1	-0.60629	2.8383	0.0868346
cytochrome c, somatic pseudogene 30	CYCSP30	1.61362	4.09177	0.0156305			methyl-CpG binding domain protein 2	MBD2	-0.847572	3.42881	0.0498905
dihydropyrimidine dehydrogenase	DPYD	1.61231	2.39845	0.043879			methylenetetrahydrofolate dehydrogenase (NADP+ dependent) 2, methenyltetrahydrofolate cyclohydrolase	MTHFD2	0.530353	1.90828	0.0976583
	snoU13	1.61168	0.723456	0.0877722			methyltransferase like 7A	METTL7A	-1.07725	3.1398	0.00252282
coiled-coil alpha-helical rod protein 1	CCHCR1	1.60749	1.57954	0.0416178			MICAL like 1	MICALL1	-0.682723	1.99777	0.0126984
CCAAT/enhancer binding protein beta	CEBPB	1.60356	2.60114	0.0259269			microRNA 331	MIR331	-1.33004	2.10281	0.0994429
EvC ciliary complex subunit 1	EVC	1.60282	0.829288	6.65e-05			microRNA 580	MIR580	-2.03944	1.73363	0.0244999
zinc finger and BTB domain containing 21	ZNF295	1.60261	2.45735	0.00112564			microRNA 587	MIR587	-2.60347	2.74128	0.0244999
syntaxin binding protein 3	STXBP3	1.59419	3.81425	0.00132145			microtubule associated tumor suppressor candidate 2	MTUS2	-0.712445	0.612858	0.000407611
C-C motif chemokine ligand 3 like 1	CCL3L1	1.59179	0.557069	0.000817801			midkine (neurite growth-promoting factor 2)	MDK	1.66094	4.563	0.0290533
heparan sulfate 6-O-sulfotransferase 1	HS6ST1	1.59115	1.40934	0.000180119			mitochondrial ribosomal protein L39	MRPL39	-1.24628	3.37092	0.078352
CD52 molecule	CD52	1.58631	1.75152	0.0165509			mitochondrial ribosomal protein S36 pseudogene 4	MRPS36P4	-1.57975	1.38799	0.0614941
arginase 2	ARG2	1.58171	2.30148	0.0154915			mitogen-activated protein kinase 10	MAPK10	-0.514232	0.946563	0.0811466
	CTC-459M5.2	1.56939	2.06759	0.0868089			mitogen-activated protein kinase kinase 3	MAP2K3	-0.898728	2.95628	0.035272
syntaxin 1A	STX1A	1.56647	2.94391	0.0337461			mitogen-activated protein kinase kinase kinase 2	MAP3K2	-0.537356	3.94008	0.0812173
aldo-keto reductase family 1 member C4	AKR1C4	1.56636	1.03474	0.000702808			mitogen-activated protein kinase kinase kinase 4	MAP3K4	-0.53673	2.24653	0.0435155
inositol polyphosphate-1-phosphatase	INPP1	1.56614	4.65297	0.00460687			molybdenum cofactor synthesis 2	MOCS2	-0.464029	2.42314	0.0976583
Kruppel like factor 9	KLF9	1.56485	3.3252	0.0326796			msh homeobox 2	MSX2	0.639816	1.64733	0.0895355
AT-rich interaction domain 5A	ARID5A	1.56482	1.13485	0.000817801			MTOR associated protein, LST8 homolog	MLST8	-0.488205	1.7427	0.0684942
SATB homeobox 1	SATB1	1.56439	2.55955	0.0489787			MTUS2 antisense RNA 1	MTUS2-AS1	-0.7541	0.546892	0.00184711
ribosomal protein S20 pseudogene 22	RPS20P22	1.56413	0.715815	0.00128505			mucin 12, cell surface associated	MUC12	1.17099	0.961238	0.00332947
NGFI-A binding protein 2	NAB2	1.56258	1.4646	0.000663058			mucin 15, cell surface associated	MUC15	-0.625179	0.500709	0.0421519
zinc finger CCHC-type containing 2	ZCCHC2	1.56217	2.96029	0.014727			MUM1 like 1	MUM1L1	-0.936513	0.913327	0.0178859
phospholipid scramblase 4	PLSCR4	1.55922	2.30005	0.0351332			mutS homolog 6	MSH6	-0.492722	2.76802	0.0825385
BCL2 associated athanogene 1	BAG1	1.55594	4.08065	0.0870483			MYB proto-oncogene like 2	MYBL2	0.915179	0.634715	0.0059594
ABI family member 3 binding protein	ABI3BP	1.55565	3.96504	0.0311385			myosin heavy chain 10	MYH10	-0.827921	1.61936	0.0251866
C-C motif chemokine ligand 4 like 2	CCL4L2	1.55499	0.58365	0.000379311			myosin heavy chain 3	MYH3	-0.624728	0.872595	0.00914835
CDC like kinase 1	CLK1	1.55273	4.65867	0.0309485			cilia and flagella associated protein 70	TTC18	-0.579447	1.30659	0.0903733
tetratricopeptide repeat domain 28	TTC28	1.55003	1.81678	0.00373398			selenoprotein N	SEPN1	-0.610893	3.34366	0.0845186
cyclin L1	CCNL1	1.54997	4.97247	0.00096904			cilia and flagella associated protein 36	CCDC104	-0.67163	3.77179	0.0220967
androgen receptor	AR	1.54854	0.863078	0.000247743			ALMS1, centrosome and basal body associated protein pseudogene 1	ALMS1P	-0.293188	0.548165	0.0763373
zinc finger CCCH-type containing 12C	ZC3H12C	1.54661	1.85277	0.0607135			coenzyme Q8A	ADCK3	-0.703523	2.7538	0.0249099
contactin 4	CNTN4	1.54645	0.71979	3.15e-06				AC069154.2	-1.80862	1.94977	0.0933412
centrosomal protein 112	CEP112	1.54595	1.73963	0.0158561			formation of mitochondrial complex V assembly factor 1 homolog	C7orf55	-0.802327	1.63188	0.0983073
IQ motif containing with AAA domain 1	IQCA1	1.54587	0.616553	0.00120917			zinc finger and BTB domain containing 21	ZNF295	-0.787957	2.45735	0.0317014
phosphatidylinositol-4-phosphate 5-kinase like 1	PIP5KL1	1.54405	0.711282	0.000394224			adhesion G protein-coupled receptor G2	GPR64	-1.37009	1.7352	0.00177797
centrosomal protein 70	CEP70	1.54087	2.65936	0.0336024			leucine rich single-pass membrane protein 2	C3orf45	-1.28504	1.12192	0.000407611
regulator of G-protein signaling 1	RGS1	1.53962	2.73715	0.0627128			testis development related protein	C8orf42	-1.14863	1.28623	0.011162
vascular endothelial growth factor A	VEGFA	1.53549	3.82916	0.000180119				RP1-86D1.3	-1.46244	2.28535	0.0983073
acyl-CoA synthetase short-chain family member 3	ACSS3	1.5342	0.732922	2.97e-05			single-pass membrane protein with aspartate rich tail 1	C22orf32	-0.821557	3.06124	0.033069
semaphorin 5A	SEMA5A	1.53393	1.18591	0.00510287			UTP11, small subunit processome component homolog (S. cerevisiae)	UTP11L	-0.529567	2.26037	0.0976424
protein tyrosine phosphatase, receptor type U	PTPRU	1.53219	1.49658	0.0692774			non-compact myelin associated protein	C1orf130	-1.43061	2.00491	0.0969964
polo like kinase 3	PLK3	1.52946	2.49013	0.0172479				AC000111.6	-3.37338	3.26941	0.0251894
coagulation factor XI	F11	1.52681	0.97417	0.0016323				U66059.29	-0.877951	0.787528	0.0737735
growth arrest and DNA damage inducible beta	GADD45B	1.5251	2.83411	0.0737939			endoplasmic reticulum oxidoreductase 1 beta	ERO1LB	-0.806632	1.5628	0.0445083
solute carrier family 22 member 5	SLC22A5	1.52486	2.41089	0.000210064				AL049836.1	-0.570927	1.03643	0.0990296
interleukin 1 beta	IL1B	1.52344	1.55818	0.073932			RNA, U1 small nuclear 1	U1	-1.61294	1.37806	0.0674866
titin	TTN	1.52177	1.3366	0.00126465				5S_rRNA	-0.841323	0.686194	0.0990296
coiled-coil domain containing 141	CCDC141	1.51853	0.57389	2.21e-08			RNA, U6 small nuclear 50, pseudogene	U6	-0.495343	0.408836	0.0527683
follistatin like 3	FSTL3	1.51748	1.48673	0.0600997			RNA, U6 small nuclear 1	U8	-1.0399	0.939757	0.074031
trophinin	TRO	1.51549	0.646368	8.21e-05			small nucleolar RNA, C/D box 118	5S_rRNA	-0.369042	0.294636	0.074031
cytochrome P450 family 4 subfamily V member 2	CYP4V2	1.51438	3.34982	0.00218564				U6	-2.53371	2.44538	0.0147097
TNF receptor superfamily member 10d	TNFRSF10D	1.51335	2.5975	0.0286046				RP4-610C12.2	-2.76315	2.3676	0.0303457
ciliary neurotrophic factor receptor	CNTFR	1.51229	0.751831	0.00142005			maestro heat like repeat family member 6	AC091172.1	-0.957525	1.08085	0.0562119
zinc finger SWIM-type containing 4	ZSWIM4	1.50924	1.93029	0.0623567				C8orf73	0.658434	1.30372	0.0940693
SPARC/osteonectin, cwcv and kazal like domains proteoglycan 2	SPOCK2	1.50909	0.80527	0.0159991			amphiregulin	AC004790.2	-0.484466	0.516325	0.0748433
	RP11-462L8.2	1.50891	1.04971	0.0989844			small integral membrane protein 11A	AREGB	-2.65926	3.09021	0.0276023
human immunodeficiency virus type I enhancer binding protein 2	HIVEP2	1.50872	3.69624	0.00925571				FAM165B	-0.98417	2.10197	0.0639328
mucin 2, oligomeric mucus/gel-forming	MUC2	1.50867	0.604182	0.0379437			sushi domain containing 6	U1	-0.944065	0.824247	0.08585
kelch like family member 41	KBTBD10	1.50707	0.892552	0.00113012				U1	-0.789199	0.742394	0.0944753
transmembrane protein 30B	TMEM30B	1.50204	4.49222	0.0217541				U1	-1.91066	2.00906	0.0908377
zinc finger protein 440	ZNF440	1.50144	2.80675	0.0033419				RP11-577H5.1	-3.03804	2.68213	0.0571145
spastic paraplegia 20 (Troyer syndrome)	SPG20	1.5007	1.73261	0.0599703				KIAA0247	-0.740241	3.89804	0.0816947
MAGE family member H1	MAGEH1	1.4976	1.1879	0.01583			p21 (RAC1) activated kinase 5	AP002380.1	-0.922745	1.85539	0.0911873
zinc finger and BTB domain containing 38	ZBTB38	1.48851	3.72978	0.00100834				AL137145.2	-1.11851	1.51266	0.0738033
retinoic acid receptor responder 1	RARRES1	1.48721	1.43542	0.000135039			RNA, U2 small nuclear 3, pseudogene	AP003971.1	-0.716066	0.821201	0.0858335
phosphoinositide-3-kinase adaptor protein 1	PIK3AP1	1.48675	2.41986	0.0708023			RNA, U2 small nuclear 5, pseudogene	AP000567.27	-1.87221	1.82301	0.0782124
low density lipoprotein receptor	LDLR	1.48462	6.56361	0.0221232			RNA, U2 small nuclear 2, pseudogene	PAK7	-0.292258	0.386335	0.0194858
pleckstrin homology domain containing A2	PLEKHA2	1.48127	3.3664	0.0199683			RNA, U2 small nuclear 4, pseudogene	AL139095.1	-1.90806	1.86356	0.0498905
solute carrier family 25 member 29	SLC25A29	1.48126	2.19128	0.00840013			RNA, U2 small nuclear 1	U2	-3.15755	3.71792	0.0667034
WW domain containing transcription regulator 1	WWTR1	1.47962	2.88536	0.0309673			RNA, 7SK small nuclear	7SK	-0.849025	0.862733	0.0267395
	AC079111.1	1.47911	1.9155	0.0686135			amine oxidase, copper containing 1	U2	-0.267664	0.295834	0.0856577
kinesin family member C3	KIFC3	1.47759	1.07657	0.0141963			drebrin like	7SK	-1.24438	1.41375	0.0875801
3-hydroxy-3-methylglutaryl-CoA reductase	HMGCR	1.47233	3.8787	0.0304154				ABP1	1.53836	3.6091	0.00438611
interleukin 15 receptor subunit alpha	IL15RA	1.4719	4.07242	0.0783152				AC007394.3	-1.25563	1.20599	0.0544984
V-set and transmembrane domain containing 2 like	VSTM2L	1.47157	1.05591	0.0920823				AC026188.1	-0.699553	0.820162	0.0485479
bone morphogenetic protein 2	BMP2	1.47153	3.64445	0.0681258				RP11-548K12.2	-0.665772	0.961124	0.0983073
glycine amidinotransferase	GATM	1.46933	5.2094	0.0853545				AC073869.2	-1.11259	1.20372	0.0826194
reticulon 4	RTN4	1.46512	5.05701	0.0292234				RP1-86D1.5	-1.94273	3.65024	0.0772104
Rho GTPase activating protein 44	ARHGAP44	1.46323	2.51638	0.0150495			cell migration inducing hyaluronan binding protein	AC079111.1	-1.22933	1.9155	0.035272
testis-specific transcript, Y-linked 2B (non-protein coding)	TTTY2B	1.46072	0.508675	0.004028				KIAA1199	1.98377	2.38451	0.0190419
ubiquitin C	UBC	1.45813	7.48945	0.018174				RP11-69D4.5	-0.577257	0.525879	0.0997117
RIC3 acetylcholine receptor chaperone	RIC3	1.45799	1.17004	0.00506052				RP11-298K24.2	-1.06286	0.972255	0.030526
unc-13 homolog B	UNC13B	1.45226	3.1532	0.0183472				RP11-328M4.3	-0.698034	0.816414	0.0701552
X-box binding protein 1	XBP1	1.45207	4.80855	0.0214834				RP11-344A7.1	-0.19719	0.176765	0.0581057
NFKB inhibitor zeta	NFKBIZ	1.45169	4.91599	0.0960291				AC005160.3	-1.28987	1.39317	0.0719191
inositol-trisphosphate 3-kinase C	ITPKC	1.45037	2.54427	0.0366595				RP11-276G3.2	-0.228497	0.195333	0.0525189
growth arrest specific 2 like 3	GAS2L3	1.45036	2.14837	0.00291018				AC004448.4	-1.53281	1.82685	0.0798753
keratinocyte differentiation associated protein	KRTDAP	1.44977	1.12128	0.0436864				RP11-106M7.1	-0.753224	0.889923	0.0179976
THO complex 6	THOC6	1.44977	2.52036	0.0214177				RP11-399E6.4	-4.50069	3.95932	0.0726071
polycystin 2, transient receptor potential cation channel	PKD2	1.44931	2.11201	0.0158816				RP11-368G3.1	-0.254881	0.246736	0.0244098
hydroxypyruvate isomerase (putative)	HYI	1.44689	2.34916	0.0189832				RP11-70J12.1	-1.72377	2.01187	0.0298611
RAB9A, member RAS oncogene family pseudogene 5	RAB9AP5	1.44645	2.57433	0.0230596			long intergenic non-protein coding RNA 210	RP11-40C11.2	-1.1348	2.15894	0.0990296
leucine rich repeat containing 36	LRRC36	1.44489	0.982648	0.00483583				NCRNA00210	-0.212577	0.245592	0.0455903
CUB and zona pellucida like domains 1	CUZD1	1.44412	1.22416	0.0752711				RP4-782L23.1	-1.19546	1.04499	0.013479
cytoplasmic FMR1 interacting protein 2	CYFIP2	1.44156	1.63357	0.0209088				RP11-416N4.1	-0.438514	0.454476	0.0253401
thymocyte selection associated high mobility group box	TOX	1.44126	1.18391	0.00840013				AC000111.3	-1.70972	1.51207	0.0331004
	RP11-400N13.2	1.43844	0.734996	0.0783369				RP11-104L21.2	0.474734	0.549508	0.0966833
testis-specific transcript, Y-linked 2 (non-protein coding)	TTTY2	1.43196	0.512385	0.00892974				RP11-497D6.4	-0.274612	0.4315	0.0976583
radixin	RDX	1.43075	2.39966	0.0594697				AC104772.1	-0.636145	0.555514	0.0639328
MAP3K12 binding inhibitory protein 1	MBIP	1.42912	2.81628	0.0160854				RP1-148M19.2	-3.07028	3.26046	0.0990452
WW and C2 domain containing 1	WWC1	1.42649	3.33736	0.017381				RP11-446F3.2	-0.411808	0.385292	0.0983073
1-acylglycerol-3-phosphate O-acyltransferase 4	AGPAT4	1.42615	1.21131	0.00449006				RP4-758J18.6	-1.50142	1.37238	0.0120226
DEP domain containing 7	DEPDC7	1.42342	0.850149	0.000114572				RP1-60O19.1	-3.23691	3.5595	0.0244098
hyaluronan binding protein 4	HABP4	1.42311	1.69665	0.00284025				RP11-252M18.3	-1.45382	1.41985	0.0680531
UDP-GlcNAc:betaGal beta-1,3-N-acetylglucosaminyltransferase 5	B3GNT5	1.42251	3.56986	0.0240817				RP5-934G17.2	-1.51072	2.10767	0.0534101
synaptosome associated protein 25	SNAP25	1.42054	0.915469	0.0387825				RP5-1065J22.2	-0.88241	1.20319	0.0881547
small nuclear ribonucleoprotein polypeptide N	SNRPN	1.41977	2.00875	0.0192128				AC006000.5	-0.582227	0.624734	0.0444578
Fas apoptotic inhibitory molecule	FAIM	1.41972	2.51176	0.00652215				RP1-67K17.4	-1.82512	1.87579	0.0485479
mucin 15, cell surface associated	MUC15	1.41937	0.500709	0.000635771			tensin 2	RP11-445J9.1	-0.340936	0.486216	0.0767288
zinc finger protein 483	ZNF483	1.41747	1.3475	0.00304253				TENC1	-0.530043	2.08736	0.0555136
zinc finger and BTB domain containing 44	ZBTB44	1.41514	3.01313	0.00735612				AC008415.1	-0.533297	0.484827	0.0255533
zinc finger protein 704	ZNF704	1.41504	2.48564	8.21e-05				AC112721.1	-1.06042	0.930896	0.00734506
family with sequence similarity 27 member E3	FAM27E3	1.41306	0.519224	0.00234965				AC112518.1	-0.666505	0.842041	0.0983073
angiopoietin 1	ANGPT1	1.41048	0.64871	8.51e-06			zinc finger protein 542, pseudogene	AC006953.1	-2.02118	2.56424	0.08198
endoplasmic reticulum protein 27	ERP27	1.40598	0.89481	0.0318997			small integral membrane protein 8	ZNF542	-0.490267	0.996048	0.0515239
RAB9A, member RAS oncogene family pseudogene 2	RAB9AP2	1.4051	2.57727	0.0336024				C6orf162	-0.382767	1.31204	0.0911508
SNRPN upstream reading frame	SNURF	1.40137	2.10863	0.0108435				AL445163.1	-1.72754	2.29312	0.0410671
structural maintenance of chromosomes 5	SMC5	1.40065	3.85638	0.0327427				AL132988.2	-2.84581	2.82191	0.073509
RAB37, member RAS oncogene family	RAB37	1.40018	1.1101	0.0143365				AC113407.8	-1.12678	1.12609	0.0983073
REC8 meiotic recombination protein	REC8	1.39925	2.55612	0.00580118				AL359541.1	-0.406302	0.582313	0.0994429
solute carrier family 7 member 1	SLC7A1	1.39834	3.54733	0.0272541				AC097526.8	-1.53526	1.89711	0.070131
TSC22 domain family member 3	TSC22D3	1.3955	3.76997	0.0262446				AC018755.10	-0.281077	0.29481	0.0936379
transducer of ERBB2, 2	TOB2	1.39438	4.24685	0.000503602				AC008412.1	-0.469453	0.396832	0.0532502
chloride voltage-gated channel 5	CLCN5	1.3943	2.28982	0.0209862				AC073869.15	-0.858671	2.14055	0.0983073
small nucleolar RNA, C/D box 118	U8	1.39384	0.939757	0.082821				AC115220.10	-1.9536	2.03082	0.0868346
dual specificity phosphatase 8	DUSP8	1.39145	2.21771	0.0249457				AC020911.1	-1.8818	1.85126	0.0655992
C-C motif chemokine ligand 4 like 1	CCL4L1	1.39126	0.481364	0.00151076				RP13-511O19.1	-0.334093	0.316352	0.0571145
DEAD-box helicase 5	DDX5	1.38991	6.41936	0.0143365				CTB-118N6.3	-0.756755	1.67082	0.0571145
myosin heavy chain 10	MYH10	1.38963	1.61936	0.00378709				RP11-375B1.1	-0.661682	0.665475	0.0875801
	RP11-481C4.1	1.38819	1.03961	0.0562435				RP11-292F20.1	-1.33141	1.41326	0.0469475
	RP4-758J18.6	1.38655	1.37238	0.0943068				RP11-328K4.1	-0.32729	0.347642	0.0837748
enolase 1 pseudogene 3	ENO1P3	1.38585	1.11506	0.00280881				RP11-701P16.4	-4.71139	4.1837	0.0408176
ATPase plasma membrane Ca2+ transporting 1	ATP2B1	1.38501	2.9096	0.00422				RP11-481C4.1	-0.998966	1.03961	0.0624281
FERM domain containing 8	FRMD8	1.38486	1.96771	0.0051235				RP11-417F21.1	-0.831407	1.01744	0.0256952
G protein subunit alpha z	GNAZ	1.38396	1.47248	0.0671406				RP11-9G1.3	-3.4937	3.08052	0.074031
MUM1 like 1	MUM1L1	1.38243	0.913327	0.00629598				CTC-459M5.2	-1.28365	2.06759	0.0506258
interleukin 6 signal transducer	IL6ST	1.37957	4.47715	0.0219764				RP11-586D19.2	-0.946706	0.825704	0.0581057
ataxin 10	ATXN10	1.37789	2.51538	0.0206793				U6	-0.318892	0.230317	0.0856577
small integral membrane protein 11A	FAM165B	1.37625	2.10197	0.0557047				U2	-0.631812	0.706907	0.0516899
cyclic nucleotide gated channel alpha 1	CNGA1	1.37518	1.37546	0.00662931				Y_RNA	-0.219864	0.156033	0.0983073
cilia and flagella associated protein 70	TTC18	1.37375	1.30659	0.00178587			SPG20 antisense RNA 1	RP11-366K18.3	-2.67137	2.33857	0.0435155
palmitoyl-protein thioesterase 1	PPT1	1.36495	3.36267	0.00335252				RP11-10J21.5	-1.14019	1.11255	0.0577167
stearoyl-CoA desaturase 5	SCD5	1.36402	2.01669	0.00976332				RP11-118B22.5	-0.58512	0.519604	0.0849026
ubiquitin specific peptidase 2	USP2	1.362	1.05514	0.000247743			long intergenic non-protein coding RNA 29	SPG20OS	-0.561178	0.508564	0.0365265
sperm associated antigen 7	SPAG7	1.35868	3.49513	0.0582173			ER membrane associated RNA degradation	RP11-513P18.2	-1.0266	1.32027	0.0882502
bradykinin receptor B2	BDKRB2	1.3583	1.62522	0.00411657			afadin, adherens junction formation factor	RP11-747H7.1	-1.88701	1.93859	0.0190419
spermatogenesis associated 18	SPATA18	1.3541	2.35169	0.0407204			translocase of inner mitochondrial membrane 10B	NCRNA00029	-1.53941	1.34908	0.0683191
transcription elongation factor A like 4	TCEAL4	1.35223	4.42711	0.0643266			mitochondrial fission regulator 2	C6orf70	-0.584483	2.4792	0.0365265
cysteine rich C-terminal 1	CRCT1	1.3475	0.578726	0.0579943			NA	MLLT4	-0.523924	4.15857	0.078352
SEC11 homolog C, signal peptidase complex subunit	SEC11C	1.34539	2.99546	0.0326789			NA	FXC1	-0.693321	3.19068	0.0141828
fasciculation and elongation protein zeta 1	FEZ1	1.34412	0.904385	0.0679733			NA	FAM54A	0.392526	0.699485	0.0975429
GLI family zinc finger 3	GLI3	1.34204	0.686947	0.00377619			nephroblastoma overexpressed	NOV	-1.01431	1.29578	0.0193528
polypeptide N-acetylgalactosaminyltransferase 18	GALNTL4	1.33972	0.893663	0.00394711			neural precursor cell expressed, developmentally down-regulated 4-like, E3 ubiquitin protein ligase	NEDD4L	-0.867789	3.41934	0.0534101
protocadherin beta 5	PCDHB5	1.33907	0.794292	0.0269276			neuregulin 1	NRG1	-0.454857	0.465338	0.0257865
inositol 1,4,5-trisphosphate receptor type 2	ITPR2	1.33711	2.86859	0.0314234			neuromedin U	NMU	0.852948	1.10763	0.074031
testin LIM domain protein	TES	1.33653	4.57659	0.00665521			neuromedin U receptor 2	NMUR2	1.08811	0.812077	0.074031
methyltransferase like 7A	METTL7A	1.33365	3.1398	0.00292893			neuropilin 1	NRP1	-1.14692	2.32687	0.0016185
H3 histone family member 3B	H3F3B	1.33249	6.19758	0.052727			NFKB activating protein like	NKAPL	-0.323372	0.662131	0.0863228
zinc finger CCHC-type containing 11	ZCCHC11	1.33242	2.05774	0.0214355			NFKB inhibitor alpha	NFKBIA	-0.627886	5.03193	0.0976583
sorbin and SH3 domain containing 2	SORBS2	1.33084	2.81793	0.0337461			NFKB inhibitor zeta	NFKBIZ	-1.05184	4.91599	0.0967028
cathepsin L	CTSL1	1.32835	2.66966	0.00905987			NIMA related kinase 10	NEK10	-0.33669	0.53357	0.0737735
dentin sialophosphoprotein	DSPP	1.32789	0.662375	0.0554918			nitric oxide synthase trafficking	NOSTRIN	-1.2269	3.94857	0.000407611
Kruppel like factor 3	KLF3	1.32744	6.26843	0.0650209			NLR family pyrin domain containing 3	NLRP3	-0.324555	0.527048	0.0326109
chromodomain helicase DNA binding protein 2	CHD2	1.3256	4.50831	0.00399617			NME/NM23 family member 5	NME5	-1.37806	1.62238	0.0025307
Ras association domain family member 8	RASSF8	1.32486	2.08776	0.00492464			N-myristoyltransferase 1	NMT1	0.517572	2.87353	0.0274964
arginine demethylase and lysine hydroxylase	JMJD6	1.32355	2.18303	0.0115412			NOP2/Sun RNA methyltransferase family member 5 pseudogene 2	NSUN5P2	0.799723	2.27649	0.022452
tribbles pseudokinase 3	TRIB3	1.32332	0.710779	0.000737663			NOTCH-regulated ankyrin repeat protein	NRARP	-1.13457	2.71536	0.0333073
tetraspanin 4	TSPAN4	1.32059	0.844904	0.00314586			NPL4 homolog, ubiquitin recognition factor	NPLOC4	0.465681	3.05029	0.0593153
trophoblast glycoprotein	TPBG	1.32056	3.18234	0.0453936			nuclear distribution C, dynein complex regulator	NUDC	-0.624157	4.02063	0.0988385
receptor activity modifying protein 1	RAMP1	1.32011	1.39925	0.0741372			nuclear factor I A	NFIA	-0.842572	3.43383	0.0624281
peroxisomal trans-2-enoyl-CoA reductase	PECR	1.31895	2.29941	0.0548202			nuclear factor I C	NFIC	-1.00685	4.37629	0.068019
dipeptidyl peptidase 7	DPP7	1.31766	2.48187	0.0167442			nuclear factor, erythroid 2 like 1	NFE2L1	0.838603	3.91391	0.00741406
zinc finger protein 626	ZNF626	1.3173	1.18268	0.0433185			nuclear factor, interleukin 3 regulated	NFIL3	-1.40762	2.30338	0.00741406
endoplasmic reticulum oxidoreductase 1 beta	ERO1LB	1.31551	1.5628	0.0118196			nuclear receptor subfamily 1 group H member 4	NR1H4	-1.47363	1.13373	0.00216868
homer scaffolding protein 1	HOMER1	1.31361	1.37076	0.00925571			nuclear receptor subfamily 1 group I member 2	NR1I2	1.64257	2.51344	0.0249325
SPC25, NDC80 kinetochore complex component	SPC25	1.31294	2.20995	0.00373398			nuclear receptor subfamily 2 group E member 3	NR2E3	-0.703936	0.700525	0.0608075
sperm antigen with calponin homology and coiled-coil domains 1 like	SPECC1L	1.31127	1.62562	0.000407724			nuclear receptor subfamily 4 group A member 1	NR4A1	-2.29737	3.53592	0.096257
Rho/Rac guanine nucleotide exchange factor 18	ARHGEF18	1.30593	2.36715	0.048749			nuclear receptor subfamily 4 group A member 3	NR4A3	-1.47203	1.39613	0.0471906
high mobility group nucleosomal binding domain 2	HMGN2	1.30473	4.32145	0.0586009			nuclear RNA export factor 1	NXF1	-0.572324	3.9809	0.0511199
cryptochrome circadian clock 2	CRY2	1.30323	2.64213	0.000247743			nuclear transcription factor, X-box binding 1	NFX1	-0.707992	3.32614	0.0929966
proline and serine rich coiled-coil 1	PSRC1	1.30136	0.744979	0.00226763			nucleobindin 2	NUCB2	-2.0968	2.70045	0.00219799
zinc finger and BTB domain containing 10	ZBTB10	1.30111	1.96244	0.0112857			nucleolar and spindle associated protein 1	NUSAP1	0.911157	1.94861	0.0486229
RNA binding protein with multiple splicing	RBPMS	1.29614	3.73716	0.020054			nucleolar protein 6	NOL6	-0.575458	2.08632	0.0676939
hormonally up-regulated Neu-associated kinase	HUNK	1.29537	1.16991	0.00925571			nucleophosmin 1 pseudogene 8	NPM1P8	-1.31958	2.24772	0.0933412
U2 small nuclear RNA auxiliary factor 1	U2AF1	1.29513	3.52437	0.0783152			nucleosome assembly protein 1 like 1	NAP1L1	-0.666462	3.12581	0.0605171
regulator of calcineurin 2	RCAN2	1.29433	1.2025	0.0118511			nucleotide binding protein 1	NUBP1	-0.807649	3.96481	0.08112
activating signal cointegrator 1 complex subunit 1	ASCC1	1.2941	2.33562	0.000817801			nudE neurodevelopment protein 1	NDE1	0.537191	3.0931	0.0253466
WD repeat domain 6	WDR6	1.29406	3.07153	0.00824536			nudE neurodevelopment protein 1 like 1	NDEL1	-0.974634	3.83037	0.0568954
zinc finger protein 135	ZNF135	1.29374	0.658464	1.61e-05			olfactory receptor family 13 subfamily C member 4	OR13C4	-0.184547	0.273125	0.0517209
olfactomedin 1	OLFM1	1.29316	0.777107	0.0027086			olfactory receptor family 5 subfamily M member 11	OR5M11	0.442952	0.31977	0.0298611
Purkinje cell protein 4	PCP4	1.29169	1.01327	0.0884295			olfactory receptor family 6 subfamily B member 2	OR6B2	-0.424825	0.409796	0.0724082
serine hydroxymethyltransferase 1	SHMT1	1.29158	2.04597	0.0209316			olfactory receptor family 7 subfamily E member 136 pseudogene	OR7E136P	0.165971	0.156724	0.0347636
deoxyuridine triphosphatase pseudogene 6	DUTP6	1.29058	1.23819	0.00621213			olfactory receptor family 7 subfamily E member 2 pseudogene	OR7E2P	0.407779	0.38144	0.0356648
integrin linked kinase	ILK	1.28774	3.12073	0.0734129			one cut homeobox 2	ONECUT2	-1.8246	4.87976	0.0259142
regulator of G-protein signaling 3	RGS3	1.28743	2.24388	0.00366478			oxidized low density lipoprotein receptor 1	OLR1	-1.15358	1.314	0.03533
PARK2 coregulated	PACRG	1.28536	0.932653	0.0118646			oxysterol binding protein like 10	OSBPL10	1.3107	1.71874	0.00413131
coiled-coil domain containing 107	CCDC107	1.28479	1.56388	0.0899318			oxysterol binding protein like 7	OSBPL7	1.06575	3.10302	0.0193528
calcium/calmodulin dependent protein kinase ID	CAMK1D	1.28204	1.07339	0.0480372			paired like homeodomain 1	PITX1	1.0133	1.1071	0.00275479
mastermind like transcriptional coactivator 2	MAML2	1.27866	3.14993	0.0272541			palmitoyl-protein thioesterase 1	PPT1	-0.652231	3.36267	0.0713997
PHD finger protein 1	PHF1	1.27565	3.11047	0.021034			pancreatic lipase related protein 2 (gene/pseudogene)	PNLIPRP2	-1.26109	1.16485	0.0983073
TTC28 antisense RNA 1	TTC28-AS1	1.27465	1.4721	0.014782			PARK2 coregulated	PACRG	-0.75977	0.932653	0.0544178
defective in cullin neddylation 1 domain containing 3	DCUN1D3	1.2732	2.22488	0.00973336			parkin RBR E3 ubiquitin protein ligase	PARK2	-0.440233	0.968176	0.0863228
vacuole membrane protein 1	VMP1	1.27263	8.34861	0.0524943			paternally expressed 10	PEG10	-1.02596	1.10129	0.0251355
RING1 and YY1 binding protein	RYBP	1.27062	3.225	0.0251161			PBX/knotted 1 homeobox 1	PKNOX1	-0.529038	2.007	0.0763761
ATP citrate lyase	ACLY	1.2703	4.17816	0.00108419			PCF11 cleavage and polyadenylation factor subunit	PCF11	-0.593035	3.92451	0.0421112
heterogeneous nuclear ribonucleoprotein A1 pseudogene 9	HNRNPA1P9	1.26972	0.508979	0.00023262			penta-EF-hand domain containing 1	PEF1	-0.618379	2.76068	0.0710633
brain expressed X-linked 1	BEX1	1.2687	0.755188	0.00424603			peptidase inhibitor 3	PI3	2.60023	2.45117	0.0284995
zinc finger protein 503	ZNF503	1.26808	1.55808	0.0643266			peptidylprolyl isomerase like 4	PPIL4	-0.666222	3.41846	0.0304543
keratin 4	KRT4	1.26704	0.560174	1.86e-06			period circadian clock 1	PER1	-1.26732	2.75925	0.0387292
HYDIN, axonemal central pair apparatus protein	HYDIN	1.26538	0.58342	6.74e-06			peroxisome proliferator activated receptor gamma	PPARG	1.69542	3.8431	0.00242076
small nucleolar RNA, H/ACA box 53	SNORA53	1.2631	1.17348	0.0777858			phenylalanine hydroxylase	PAH	-1.05235	0.877832	0.0222443
cyclin dependent kinase like 1	CDKL1	1.26233	1.94472	0.00441859			phosphatidylethanolamine binding protein 1	PEBP1	-0.60274	5.38436	0.054108
vasorin	VASN	1.2598	0.746772	7e-05			phosphatidylinositol-4-phosphate 5-kinase like 1	PIP5KL1	-0.685668	0.711282	0.0305139
RAB3A interacting protein	RAB3IP	1.25973	2.55753	0.0016323			phosphodiesterase 3A	PDE3A	-0.795403	1.2424	0.035272
Abelson helper integration site 1	AHI1	1.25912	3.30351	0.00120378			phosphodiesterase 9A	PDE9A	-0.860553	0.919916	0.0374487
guanylate cyclase activator 2B	GUCA2B	1.25696	0.472738	0.00329742			phosphoglucomutase 2 like 1	PGM2L1	0.70648	2.91374	0.0868346
fibroblast growth factor receptor 3	FGFR3	1.25585	2.30172	0.0759769			phospholipase C epsilon 1	PLCE1	1.25255	2.31904	0.0304009
Ras related GTP binding D	RRAGD	1.2521	0.861871	0.00104123			phosphoribosyl pyrophosphate synthetase associated protein 2	PRPSAP2	-0.578466	2.22653	0.0773829
glypican 1	GPC1	1.25138	1.20279	0.00137153			Pim-3 proto-oncogene, serine/threonine kinase	PIM3	-2.58728	3.44879	0.0587882
spen family transcriptional repressor	SPEN	1.24743	4.09829	0.00556907			pituitary tumor-transforming 1	PTTG1	1.39099	1.63617	0.0126984
G protein subunit beta 5	GNB5	1.24739	1.8798	0.0768781			plasminogen activator, urokinase receptor	PLAUR	-0.853838	5.41055	0.0994429
apolipoprotein E	APOE	1.2472	1.07201	0.0118646			platelet activating factor acetylhydrolase 1b regulatory subunit 1	PAFAH1B1	-0.672395	4.35341	0.0983073
nicotinamide phosphoribosyltransferase	NAMPT	1.2462	3.37865	0.0729246			platelet derived growth factor C	PDGFC	-1.30368	2.43213	0.00649822
	RP4-534P7.2	1.24462	0.727766	0.0820491			platelet derived growth factor D	PDGFD	-1.22988	2.11245	0.011162
Enah/Vasp-like	EVL	1.24011	1.41544	0.0041309			pleckstrin homology domain containing A2	PLEKHA2	-0.92295	3.3664	0.0581057
A-kinase anchoring protein 9	AKAP9	1.23859	4.26812	0.0215488			pleckstrin homology like domain family A member 2	PHLDA2	-0.790798	3.47296	0.0683161
autophagy related 101	C12orf44	1.23799	2.40337	0.0108413			plexin A1	PLXNA1	0.734374	1.56984	0.0310598
ATP1A1 antisense RNA 1	ATP1A1OS	1.23704	2.58721	0.052572			plexin B2	PLXNB2	-0.70236	3.48909	0.0816606
CD3d molecule	CD3D	1.23665	0.946334	0.0516105			polo like kinase 1	PLK1	0.750254	1.81956	0.0639744
TNF receptor superfamily member 19	TNFRSF19	1.23594	0.605209	0.000552897			polycystic kidney and hepatic disease 1 (autosomal recessive)	PKHD1	-2.22879	2.27326	0.0283339
transducer of ERBB2, 1	TOB1	1.23476	6.34588	0.0396708			polyhomeotic homolog 1	PHC1	-0.698263	2.08355	0.0193528
keratin 18 pseudogene 37	KRT18P37	1.23365	0.754816	0.000453347			potassium two pore domain channel subfamily K member 5	KCNK5	-0.800267	3.08988	0.018521
frizzled class receptor 1	FZD1	1.23153	1.83967	0.00520085			potassium voltage-gated channel subfamily H member 2	KCNH2	0.447059	0.520526	0.0166334
phosphatidylinositol-4-phosphate 5-kinase type 1 alpha	PIP5K1A	1.2306	3.78612	0.00113557			potassium voltage-gated channel subfamily J member 15	KCNJ15	-4.1548	3.66186	0.0506747
G protein nucleolar 1 (putative)	GNL1	1.22969	1.85271	0.012359			potassium voltage-gated channel subfamily J member 16	KCNJ16	-1.60856	1.66015	0.0357007
syntaxin 3	STX3	1.22951	2.8606	0.00239754			potassium voltage-gated channel subfamily Q member 3	KCNQ3	-0.343087	0.508614	0.0445083
cytoplasmic polyadenylation element binding protein 2	CPEB2	1.22539	2.18379	0.0124009			POU class 6 homeobox 2	POU6F2	-1.15917	0.912374	0.00184711
lipopolysaccharide induced TNF factor	LITAF	1.22483	4.61345	0.0458821			PQ loop repeat containing 1	PQLC1	-0.593761	1.42826	0.0562119
heterogeneous nuclear ribonucleoprotein H3	HNRNPH3	1.22146	4.82638	0.0299726			PR/SET domain 16	PRDM16	-0.611383	1.73626	0.0611852
tetratricopeptide repeat domain 39C	TTC39C	1.22125	2.93145	0.096318			PR/SET domain 5	PRDM5	-0.706461	1.2049	0.0372378
ELOVL fatty acid elongase 5	ELOVL5	1.221	3.03052	0.00350937			prenyl (decaprenyl) diphosphate synthase, subunit 2	PDSS2	-0.619202	2.17231	0.0965431
adaptor related protein complex 2 alpha 2 subunit	AP2A2	1.21801	2.24184	0.0141981			progestin and adipoQ receptor family member 5	PAQR5	0.627452	0.949023	0.0983073
IQ motif containing K	IQCK	1.21767	2.74223	0.0854729			proline rich 15 like	PRR15L	1.3721	4.71283	0.0249325
mitochondrial intermediate peptidase pseudogene 1	MIPEPP1	1.21761	2.07621	0.058994			prostaglandin reductase 1	PTGR1	-0.73296	3.94207	0.0876915
	RP4-782L23.1	1.21539	1.04499	0.0615512			prostate and breast cancer overexpressed 1	PBOV1	-0.828297	1.45267	0.0608811
SNRK antisense RNA 1	SNRK-AS1	1.21462	1.63994	0.0714184			prostate and testis expressed 3	PATE3	-3.43036	3.08359	0.0571145
small nucleolar RNA host gene 9	SNHG9	1.21445	2.36444	0.0368704			proteasome 26S subunit, ATPase 1 pseudogene 2	PSMC1P2	1.44453	2.18712	0.0244098
zinc finger protein 826, pseudogene	ZNF826P	1.21408	1.82244	0.0238654			protein kinase D1	PRKD1	-0.639234	0.693761	0.02445
DOT1 like histone lysine methyltransferase	DOT1L	1.21293	1.8005	0.00120378			protein phosphatase 1 regulatory inhibitor subunit 14D	PPP1R14D	1.16813	2.10745	0.0983073
collagen type XVIII alpha 1 chain	COL18A1	1.20977	0.98861	0.0265719			protein phosphatase 1 regulatory subunit 15A	PPP1R15A	-1.21411	3.8906	0.0274964
ubiquitin specific peptidase 36	USP36	1.20877	2.90468	0.00155827			protein phosphatase, Mg2+/Mn2+ dependent 1D	PPM1D	-0.577108	2.19484	0.0535337
coenzyme Q7, hydroxylase	COQ7	1.20759	1.99291	0.0115149			protein regulator of cytokinesis 1	PRC1	1.14908	1.64328	0.00920436
C-C motif chemokine ligand 28	CCL28	1.20719	3.13533	0.073122			protein tyrosine kinase 6	PTK6	0.537079	1.96864	0.0957875
serine and arginine rich splicing factor 2	SRSF2	1.20453	5.9848	0.0407204			protein tyrosine phosphatase type IVA, member 1	PTP4A1	-1.1965	5.30513	0.0149346
prostate and breast cancer overexpressed 1	PBOV1	1.19952	1.45267	0.0422142			protein tyrosine phosphatase, non-receptor type 13	PTPN13	-1.51941	1.84055	0.0370592
membrane palmitoylated protein 7	MPP7	1.19877	2.08379	0.00129762			protein tyrosine phosphatase, receptor type D	PTPRD	-0.342039	0.458876	0.0653071
aldehyde oxidase 1	AOX1	1.19808	0.524909	4.72e-05			protein tyrosine phosphatase, receptor type M	PTPRM	-1.49102	3.06328	0.0535351
peptidyl arginine deiminase 2	PADI2	1.19764	0.910452	0.0013252			protein tyrosine phosphatase, receptor type N2	PTPRN2	1.26822	2.84165	0.0624281
polyhomeotic homolog 1	PHC1	1.19719	2.08355	0.00205034			protocadherin alpha 10	PCDHA10	-0.226594	0.242603	0.0506747
non-SMC condensin II complex subunit H2	NCAPH2	1.19578	1.64586	0.00526864			protocadherin beta 5	PCDHB5	-0.840985	0.794292	0.0684942
solute carrier family 25 member 33	SLC25A33	1.19311	1.54074	0.0151047			purinergic receptor P2Y1	P2RY1	-0.899894	1.03538	0.0152859
BCL2 interacting protein 3	BNIP3	1.19136	1.52314	0.0233308			PYD and CARD domain containing	PYCARD	1.13269	2.64492	0.0235502
	AC112721.1	1.19012	0.930896	0.0184709			pyruvate dehydrogenase kinase 4	PDK4	-1.00165	3.20647	0.0380075
tumor protein p53 binding protein 2	TP53BP2	1.18993	3.48444	0.00872293			QKI, KH domain containing RNA binding	QKI	-0.498436	1.70944	0.0713997
integrator complex subunit 6	INTS6	1.18973	3.13425	0.00556497			Rac GTPase activating protein 1	RACGAP1	0.800403	1.67951	0.0257165
myosin heavy chain 3	MYH3	1.18935	0.872595	0.000216002			RAD51 associated protein 1	RAD51AP1	0.634279	0.893575	0.0286674
stannin	SNN	1.18815	1.67824	0.0232947			ral guanine nucleotide dissociation stimulator	RALGDS	-1.04904	2.649	0.0763761
	5S_rRNA	1.18678	0.686194	0.0898303			ral guanine nucleotide dissociation stimulator like 1	RGL1	-2.28847	2.21605	0.0397139
serine and arginine rich splicing factor 3	SRSF3	1.18642	4.92113	0.0351717			RALY RNA binding protein-like	RALYL	-1.62445	1.2176	0.00390039
BCL2 interacting killer	BIK	1.18455	2.95547	0.0586009			RANBP2-like and GRIP domain containing 5	RGPD5	-0.935495	3.00506	0.0264114
KIAA1328	KIAA1328	1.18446	1.66677	0.00912956			RAP1 GTPase activating protein	RAP1GAP	-1.21882	2.47334	0.0253401
syntabulin	SYBU	1.18435	2.4914	0.0498449			Ras association domain family member 8	RASSF8	-0.786608	2.08776	0.0294955
solute carrier family 3 member 2	SLC3A2	1.18213	2.6392	0.0716105			RAS like estrogen regulated growth inhibitor	RERG	-1.27396	2.16643	0.0194858
sphingosine-1-phosphate phosphatase 1	SGPP1	1.18046	1.75479	0.0599906			ras related dexamethasone induced 1	RASD1	-1.60743	1.61079	0.0629087
chromosome 11 open reading frame 95	C11orf95	1.1796	1.21513	0.00122799			Ras related GTP binding D	RRAGD	-0.488906	0.861871	0.0976583
PCF11 cleavage and polyadenylation factor subunit	PCF11	1.1784	3.92451	0.00212407			rearranged L-myc fusion	RLF	-1.04094	2.96036	0.0421112
zinc finger protein 542, pseudogene	RP11-321C24.1	1.17769	0.46123	0.0914469			receptor interacting serine/threonine kinase 3	RIPK3	0.749814	2.90512	0.0283339
splicing factor 1	SF1	1.17705	4.45106	0.00678129			receptor interacting serine/threonine kinase 4	RIPK4	-0.862532	3.63612	0.078352
adenylate kinase 3 pseudogene 3	AK3P3	1.17677	0.925596	0.0971622			reelin	RELN	-1.74431	1.3052	0.0210716
translocase of inner mitochondrial membrane 10B	ZNF542	1.17647	0.996048	0.000516074			regenerating family member 1 alpha	REG1A	-6.0204	5.35198	0.0468585
PQ loop repeat containing 1	PQLC1	1.17579	1.42826	0.0034598			regulator of calcineurin 2	RCAN2	-0.743943	1.2025	0.0615377
transmembrane protein 8B	TMEM8B	1.17539	1.25207	0.00506165			regulator of G-protein signaling 3	RGS3	-0.893955	2.24388	0.0103186
phorbol-12-myristate-13-acetate-induced protein 1	PMAIP1	1.1746	1.62787	0.01583			regulatory factor X5	RFX5	0.625715	2.21528	0.0413684
leucine rich repeat transmembrane neuronal 2	LRRTM2	1.17371	2.55311	0.0552659			RELT tumor necrosis factor receptor	RELT	-0.331782	0.48087	0.0819838
plexin B2	PLXNB2	1.17264	3.48909	0.0250168			retinoic acid induced 1	RAI1	-0.610772	2.1189	0.0929966
syntaphilin	SNPH	1.17181	1.18769	0.018374			retinol binding protein 4	RBP4	1.46582	1.76134	0.0993475
DNA damage inducible transcript 3	DDIT3	1.17111	3.01429	0.030024			retinol dehydrogenase 11 (all-trans/9-cis/11-cis)	RDH11	-0.601185	3.09895	0.0562119
coiled-coil domain containing 3	CCDC3	1.16815	1.19548	0.0461299			Rho family GTPase 3	RND3	0.863145	2.21986	0.0570019
ZFP36 ring finger protein like 2	ZFP36L2	1.16761	6.27476	0.0106484			Rho GTPase activating protein 11A	ARHGAP11A	0.807439	1.21569	0.0141828
Smith-Magenis syndrome chromosome region, candidate 5 (non-protein coding)	SMCR5	1.1659	1.31308	0.0308258			Rho GTPase activating protein 11B	ARHGAP11B	1.12768	1.35406	0.0177701
EvC ciliary complex subunit 2	EVC2	1.16449	0.55571	2.08e-05			Rho GTPase activating protein 44	ARHGAP44	-0.91325	2.51638	0.0485479
translocase of inner mitochondrial membrane 10B	FXC1	1.16427	3.19068	0.00153412			riboflavin kinase	RFK	-0.784178	3.33309	0.0485479
RNA, U1 small nuclear 1	AC003991.3	1.16419	0.589462	0.086696			ribonuclease A family member 11 (inactive)	RNASE11	-0.859576	0.735595	0.0969082
PR/SET domain 5	PRDM5	1.15873	1.2049	0.0091011			ribonuclease/angiogenin inhibitor 1	RNH1	-0.635101	2.08272	0.0845186
Bardet-Biedl syndrome 9	BBS9	1.15809	2.57065	0.0312855			ribonucleotide reductase regulatory subunit M2	RRM2	1.04121	1.45001	0.0263227
cyclin dependent kinase 20	CDK20	1.1548	1.30355	0.000670382			ribosomal modification protein rimK like family member B	RIMKLB	-0.994027	1.79365	0.0767288
neural precursor cell expressed, developmentally down-regulated 4-like, E3 ubiquitin protein ligase	NEDD4L	1.15453	3.41934	0.0590469			ribosomal protein L17	RPL17	-0.961645	7.22394	0.0683161
family with sequence similarity 27 member B	FAM27B	1.15447	0.273806	0.000632884			ribosomal protein L21 pseudogene 5	RPL21P5	-2.50246	3.09416	0.0666787
RNA, U1 small nuclear 1	U1	1.15393	0.742394	0.0690611			ribosomal protein L3 pseudogene 6	RPL3P6	-0.77134	3.39554	0.0257865
zinc finger and BTB domain containing 16	ZBTB16	1.15383	1.02617	0.0982114			ribosome production factor 2 homolog	RPF2	-0.638744	3.28432	0.0845186
early B-cell factor 4	EBF4	1.15204	0.758525	0.00289348			RIC3 acetylcholine receptor chaperone	RIC3	-0.789036	1.17004	0.0504871
zinc finger protein 830	ZNF830	1.15177	3.33517	0.0337461			ring finger protein 130	RNF130	-0.911865	2.42722	0.0866586
cell death inducing p53 target 1	AC104651.1	1.15137	0.690031	0.0731812			ring finger protein 138	RNF138	-0.575633	1.87627	0.0435714
PTC7 protein phosphatase homolog	PPTC7	1.15121	3.27412	0.0741372			ring finger protein 167	RNF167	-0.707175	3.83723	0.0378968
methyltransferase like 15 pseudogene 1	METTL15P1	1.15085	1.99111	0.0333038			ring finger protein 175	RNF175	-0.63917	0.627579	0.084527
deoxynucleotidyltransferase terminal interacting protein 2	DNTTIP2	1.14962	3.6506	0.0192128			ring finger protein 185	RNF185	-0.585967	2.42811	0.040573
RIC8 guanine nucleotide exchange factor B	RIC8B	1.14924	2.02784	0.00211801			RNA binding motif protein 11	RBM11	-0.655033	0.540603	0.0782124
transcription elongation factor A2	TCEA2	1.14883	1.23893	0.00652215			RNA, U1 small nuclear 22, pseudogene	RNU1-22P	-0.387778	0.404556	0.0965448
coiled-coil domain containing 148	CCDC148	1.14676	1.09693	0.0128215			RNA, U1 small nuclear 4	RNU1-4	-0.628815	0.583634	0.0194858
chromosome 11 open reading frame 54	C11orf54	1.14667	2.95977	0.00220115			RNA, U11 small nuclear	RNU11	-1.52187	1.73388	0.0304543
tetraspanin 7	TSPAN7	1.14607	0.862722	0.0202843			RNA, U12 small nuclear	RNU12	-1.48696	1.19163	0.0113801
ankyrin repeat domain 44	ANKRD44	1.14454	1.58517	0.00132984			RNA, U7 small nuclear 74 pseudogene	RNU7-74P	-0.413636	0.303576	0.0845186
adenylate kinase 7	AK7	1.14447	1.33244	0.00270668			RUN domain containing 3B	RUNDC3B	-0.345865	0.574061	0.0249099
hematopoietically expressed homeobox	HHEX	1.14327	1.54625	0.0599906			S100 calcium binding protein A5	S100A5	0.719917	0.962605	0.0562119
SKI like proto-oncogene	SKIL	1.14042	4.87068	0.0866036			salt inducible kinase 1	SIK1	-3.14856	3.31113	0.0570143
secretogranin V	SCG5	1.14017	0.94901	0.0200583			SATB homeobox 1	SATB1	-1.06608	2.55955	0.0729507
chloride voltage-gated channel 6	CLCN6	1.13879	2.38424	0.0357268			scavenger receptor class A member 3	SCARA3	-1.20739	1.47094	0.00791313
potassium two pore domain channel subfamily K member 5	KCNK5	1.13864	3.08988	0.00912356			SCL/TAL1 interrupting locus	STIL	0.601563	1.76125	0.0983073
RB binding protein 8, endonuclease	RBBP8	1.1372	4.14385	0.0294259			SEC11 homolog C, signal peptidase complex subunit	SEC11C	-1.05725	2.99546	0.0253401
MICAL like 1	MICALL1	1.13474	1.99777	0.00137647			SEC16 homolog B, endoplasmic reticulum export factor	SEC16B	0.566053	0.891585	0.0241437
guanidinoacetate N-methyltransferase	GAMT	1.13461	1.02063	0.00316526			secreted phosphoprotein 1	SPP1	-3.266	3.24347	0.0298611
chromosome 8 open reading frame 58	C8orf58	1.13337	1.14089	0.0056822			secretoglobin family 2A member 1	SCGB2A1	-1.93556	3.90312	0.0627981
ataxin 7	ATXN7	1.13313	4.12506	0.0142352			selectin P ligand	SELPLG	1.31281	2.14934	0.0421112
zinc finger protein 124	ZNF124	1.1327	2.56411	0.0483778			semaphorin 3B	SEMA3B	-1.13297	2.60314	0.0269032
nuclear receptor subfamily 2 group F member 2	NR2F2	1.13181	2.89607	0.0782818			semaphorin 3E	SEMA3E	-0.991021	1.00588	0.0340046
serine/threonine kinase 40	STK40	1.13108	2.48182	0.0315026			semaphorin 4A	SEMA4A	-2.48609	1.98336	0.0177701
neuregulin 1	NRG1	1.13074	0.465338	8.31e-05			semaphorin 6A	SEMA6A	-1.08784	2.44873	0.0571145
calcium voltage-gated channel subunit alpha1 H	CACNA1H	1.13055	0.756119	0.000137799			serine and arginine repetitive matrix 1	SRRM1	-0.672384	4.54661	0.0786001
leucine rich repeat containing 8 family member E	LRRC8E	1.12987	1.00157	0.0204894			serine and arginine rich splicing factor 12	SRSF12	-0.529795	0.829382	0.0333656
enoyl-CoA hydratase domain containing 2	ECHDC2	1.12958	3.7412	0.0277748			serine palmitoyltransferase small subunit A	SPTSSA	-0.858963	3.07565	0.0831669
serine/threonine kinase 32B	STK32B	1.12952	0.795606	0.0174005			serpin family A member 5	SERPINA5	-1.52991	2.05385	0.0110504
intraflagellar transport 74	IFT74	1.12878	2.08861	0.0124205			serpin family A member 6	SERPINA6	-1.28497	1.50526	0.013218
WD repeat and SOCS box containing 1	WSB1	1.1246	4.8694	0.0309673			serpin family B member 8	SERPINB8	-1.29712	3.81502	0.0691499
keratin 13	KRT13	1.12441	0.530542	0.013406			serpin family G member 1	SERPING1	-4.01809	5.42516	0.0650524
cyclin H	CCNH	1.12299	2.9533	0.00234965			sestrin 2	SESN2	-0.532902	1.65153	0.0944518
ankyrin repeat domain 26 pseudogene 3	ANKRD26P3	1.12231	0.454246	0.0828179			SET binding protein 1	SETBP1	-0.964246	1.5749	0.00392199
penta-EF-hand domain containing 1	PEF1	1.12215	2.76068	0.0108413			SET domain containing 6	SETD6	-0.593104	2.87633	0.0488376
syntaxin 2	STX2	1.11868	1.75224	0.0326789			sex comb on midleg homolog 1 (Drosophila)	SCMH1	-0.658788	3.67518	0.0991326
cytochrome P450 family 39 subfamily A member 1	CYP39A1	1.11829	0.552979	2.93e-06			short chain dehydrogenase/reductase family 16C, member 5	SDR16C5	1.28458	2.60271	0.0744392
chromosome 1 open reading frame 162	C1orf162	1.11791	1.25657	0.0277262			signal regulatory protein alpha	SIRPA	-1.24867	2.47623	0.0479413
aldehyde dehydrogenase 3 family member B1	ALDH3B1	1.11705	2.7876	0.0935491			single stranded DNA binding protein 2	SSBP2	-0.409768	2.4115	0.0865086
microtubule associated protein 1 light chain 3 beta	MAP1LC3B	1.11583	4.33737	0.0395447			single-minded family bHLH transcription factor 1	SIM1	-0.698225	0.637478	0.0138956
fibroblast growth factor receptor 1	FGFR1	1.11445	0.932613	0.00249683			SLC9A3 regulator 2	SLC9A3R2	-1.37078	2.332	0.0049274
cadherin EGF LAG seven-pass G-type receptor 2	CELSR2	1.114	0.765799	8.31e-05			SMAD family member 2	SMAD2	-0.660686	2.78058	0.0816947
ribonuclease A family member 7	RNASE7	1.10944	0.620353	0.0130078			SMAD family member 4	SMAD4	-0.715836	3.36582	0.0358731
chromosome 11 open reading frame 91	C11orf91	1.10879	1.43741	0.0566187			small nucleolar RNA, C/D box 119	SNORD119	-1.48308	1.65967	0.0993033
transducin like enhancer of split 1	TLE1	1.10812	2.68202	0.0137785			small nucleolar RNA, C/D box 15B	SNORD15B	-1.8766	2.18458	0.0910667
vascular endothelial zinc finger 1	VEZF1	1.1033	4.63263	0.0126231			small nucleolar RNA, C/D box 3B-1	SNORD3B-1	-1.11558	1.11589	0.0410671
Kruppel like factor 16	KLF16	1.10043	1.86613	0.00503353			small nucleolar RNA, C/D box 3B-2	SNORD3B-2	-0.926022	0.656959	0.0235664
SLIT-ROBO Rho GTPase activating protein 3	SRGAP3	1.10019	0.875974	0.000324441			small nucleolar RNA, C/D box 83A	SNORD83A	-1.21544	1.87571	0.0834255
long intergenic non-protein coding RNA 313	C16orf5	1.09938	1.41211	0.0281171			small nucleolar RNA, H/ACA box 20	SNORA20	-1.1881	1.39973	0.0900913
single-pass membrane protein with aspartate rich tail 1	NCRNA00313	1.09757	0.461728	0.0768426			small nucleolar RNA, H/ACA box 73B	SNORA73B	-3.17084	3.64996	0.0983073
PBX/knotted 1 homeobox 1	PKNOX1	1.09671	2.007	0.00411206			Smith-Magenis syndrome chromosome region, candidate 5 (non-protein coding)	SMCR5	-0.773039	1.31308	0.0581057
splicing factor proline and glutamine rich	SFPQ	1.09633	4.99349	0.00527981			sodium channel epithelial 1 gamma subunit	SCNN1G	-0.586435	0.601437	0.0479687
sperm associated antigen 9	SPAG9	1.0946	3.17393	0.0452538			solute carrier family 12 member 7	SLC12A7	-0.584036	2.68487	0.0920107
WD repeat domain 7	WDR7	1.09432	2.20997	0.0171433			solute carrier family 16 member 7	SLC16A7	-2.86962	2.68163	0.0251866
cytohesin 3	CYTH3	1.09357	1.42373	0.00999193			solute carrier family 17 member 4	SLC17A4	-1.38783	1.62119	0.0127348
cytoplasmic polyadenylation element binding protein 4	CPEB4	1.09145	3.17252	0.0158561			solute carrier family 2 member 13	SLC2A13	-0.500245	1.72527	0.0875801
MAPK regulated corepressor interacting protein 1	C22orf32	1.09096	3.06124	0.0353031			solute carrier family 2 member 2	SLC2A2	-2.30387	1.88081	0.000992651
Ras association domain family member 7	RASSF7	1.08692	3.32691	0.0808525			solute carrier family 22 member 5	SLC22A5	-0.611955	2.41089	0.0409493
tensin 2	FAM195B	1.08518	1.38054	0.0540911			solute carrier family 25 member 16	SLC25A16	0.545756	2.89435	0.0571145
chromosome 4 open reading frame 3	C4orf3	1.08465	3.62918	0.0909235			solute carrier family 25 member 25	SLC25A25	-1.69685	3.27437	0.0110504
glutaminase	GLS	1.08424	2.78551	0.00548102			solute carrier family 25 member 27	SLC25A27	-0.838762	1.30268	0.0730877
SIVA1 apoptosis inducing factor	SIVA1	1.08174	3.05568	0.066128			solute carrier family 25 member 33	SLC25A33	-0.700691	1.54074	0.0647108
KIAA0232	KIAA0232	1.08005	3.21761	0.00975734			solute carrier family 25 member 44	SLC25A44	-0.719222	3.55733	0.0791985
hook microtubule tethering protein 1	HOOK1	1.0791	2.39622	0.0351332			solute carrier family 26 member 6	SLC26A6	0.637177	1.50831	0.0479413
tensin 2	TENC1	1.07903	2.08736	0.00268728			solute carrier family 31 member 2	SLC31A2	-0.584811	0.957486	0.0624281
multiple EGF like domains 6	MEGF6	1.07887	0.806409	0.00134836			solute carrier family 34 member 2	SLC34A2	-2.16031	3.36014	0.026307
akirin 1	AKIRIN1	1.07835	3.74113	0.0117876			solute carrier family 38 member 11	SLC38A11	-1.64651	1.538	0.071249
high mobility group nucleosomal binding domain 2 pseudogene 9	HMGN2P9	1.0779	0.479208	0.00443605			solute carrier family 4 member 11	SLC4A11	1.13202	1.36943	0.0177701
TATA-box binding protein associated factor 9b	TAF9B	1.07678	2.89433	0.0984817			solute carrier family 4 member 4	SLC4A4	-2.26037	4.94287	0.0322693
abhydrolase domain containing 11	ABHD11	1.07585	2.52544	0.0618802			solute carrier family 41 member 3	SLC41A3	-0.759213	2.63301	0.0562119
interleukin 4 receptor	IL4R	1.07582	3.20793	0.0468663			solute carrier family 5 member 1	SLC5A1	-1.63544	4.17757	0.0960135
InaF motif containing 1	AC002127.4	1.0747	0.41758	0.0833289			solute carrier family 9 member A3	SLC9A3	1.7312	1.38946	0.0562119
vomeronasal 2 receptor 9 pseudogene	VN2R9P	1.06993	1.31521	0.00802827			solute carrier organic anion transporter family member 4C1	SLCO4C1	-0.925189	0.811731	0.00105426
interleukin 11 receptor subunit alpha	IL11RA	1.06749	1.37501	0.0686135			sorting nexin 14	SNX14	-0.676524	2.82092	0.0283339
cyclin C	CCNC	1.06703	3.38744	0.0868635			Sp4 transcription factor	SP4	-0.528656	1.57879	0.0791985
Y-box binding protein 3	PRR24	1.06649	1.15935	0.0607135			SPC25, NDC80 kinetochore complex component	SPC25	-0.611208	2.20995	0.0856365
poly(A) RNA polymerase D7, non-canonical	PAPD7	1.0652	3.18722	0.00718293			sperm antigen with calponin homology and coiled-coil domains 1 like	SPECC1L	-0.692389	1.62562	0.0128619
cytochrome b5 domain containing 1	CYB5D1	1.06518	2.87098	0.0101884			sperm associated antigen 16	SPAG16	-1.30215	2.77175	0.0431052
tetraspanin 12	TSPAN12	1.06489	3.63246	0.0336482			sperm associated antigen 7	SPAG7	-0.983769	3.49513	0.0624281
rhotekin	RTKN	1.06458	3.12995	0.0576089			spermatogenesis associated 18	SPATA18	-1.10151	2.35169	0.0253401
B-cell CLL/lymphoma 10	BCL10	1.06252	3.58881	0.0645624			sphingolipid transporter 2	SPNS2	-0.664744	1.03477	0.0655525
fibrinogen alpha chain	FGA	1.06132	0.669512	0.0748669			sphingosine-1-phosphate phosphatase 1	SGPP1	-0.835182	1.75479	0.0719191
death associated protein kinase 1	DAPK1	1.06071	4.05767	0.0976157			spindle and kinetochore associated complex subunit 3	SKA3	0.742727	0.828265	0.0590923
Williams-Beuren syndrome chromosome region 22	WBSCR22	1.06033	3.11448	0.0117876			splicing factor 3a subunit 1	SF3A1	-0.577493	3.16637	0.0639328
chromosome 22 open reading frame 23	C22orf23	1.05926	1.3308	0.0408993			splicing factor 3a subunit 3	SF3A3	-0.628672	2.85453	0.0320783
SET domain containing 6	SETD6	1.059	2.87633	0.00650799			src kinase associated phosphoprotein 2	SKAP2	0.965564	3.10335	0.0286921
membrane palmitoylated protein 3	MPP3	1.05759	2.44068	0.0661803			SRY-box 6	SOX6	-0.950807	1.56924	0.000486644
C-C motif chemokine ligand 3 like 3	CCL3L3	1.0574	0.492569	0.0265335			SRY-box 8	SOX8	-0.327722	0.491684	0.0862428
serine/threonine kinase 17a	STK17A	1.05703	3.14878	0.0033419			ST7 antisense RNA 1	ST7-AS1	-0.575455	0.713768	0.0812437
interferon related developmental regulator 1	IFRD1	1.05613	2.27274	0.0210374			ST8 alpha-N-acetyl-neuraminide alpha-2,8-sialyltransferase 3	ST8SIA3	-1.23528	2.01837	0.0479413
heterogeneous nuclear ribonucleoprotein D	HNRNPD	1.05589	5.48554	0.0407204			STEAP4 metalloreductase	STEAP4	-1.64816	1.69867	0.000407611
ribosomal protein L31 pseudogene 3	RPL31P3	1.05585	1.25918	0.0191946			stearoyl-CoA desaturase	SCD	1.90619	4.17958	0.0305139
small nucleolar RNA, H/ACA box 73A	SNORA73A	1.05353	0.56578	0.058994			steroid 5 alpha-reductase 1	SRD5A1	0.997429	1.90145	0.0889593
inositol-3-phosphate synthase 1	ISYNA1	1.0531	1.26271	0.0676825			sterol O-acyltransferase 1	SOAT1	-0.796317	2.53276	0.03533
RUN and SH3 domain containing 2	RUSC2	1.05305	1.62743	0.0294847			stomatin	STOM	-1.32046	3.27165	0.0310598
cytochrome P450 family 27 subfamily A member 1	CYP27A1	1.05275	1.28389	0.0845412			sulfatase 2	SULF2	1.4167	2.09081	0.0908377
SAP30 binding protein	SAP30BP	1.05238	3.14239	0.0353555			sulfotransferase family 1C member 4	SULT1C4	-0.949039	1.02643	0.0310598
afadin, adherens junction formation factor	CSDA	1.0523	4.07096	0.0895554			sulfotransferase family 2B member 1	SULT2B1	-0.639245	1.0988	0.0856577
kelch like family member 5	KLHL5	1.05223	1.44466	0.00545424			SUMO1/sentrin specific peptidase 6	SENP6	-0.713225	3.21209	0.0534159
tumor suppressor candidate 3	TUSC3	1.05187	1.53508	0.0998782			suppressor of cytokine signaling 3	SOCS3	-2.90217	3.33292	0.0772104
agrin	AGRN	1.04989	2.08144	0.0504575			suppressor of cytokine signaling 6	SOCS6	-0.843944	2.67147	0.0719191
sterol O-acyltransferase 1	SOAT1	1.0496	2.53276	0.0402347			SWI/SNF related, matrix associated, actin dependent regulator of chromatin, subfamily a, member 2	SMARCA2	-0.658067	3.8272	0.0238368
proline rich 26	MLLT4	1.04942	4.15857	0.00573738			synaptogyrin 1	SYNGR1	-1.08071	1.30277	0.00733107
lysosomal associated membrane protein 2	LAMP2	1.04599	4.09702	0.00441859			synaptotagmin 17	SYT17	1.53074	2.31011	0.0577167
transmembrane protein 25	TMEM25	1.04451	1.15022	0.011016			syndecan 3	SDC3	-0.641279	2.61876	0.0562119
Bardet-Biedl syndrome 1	BBS1	1.04446	1.46228	0.00503773			syntaphilin	SNPH	-0.698206	1.18769	0.0684044
nuclear transcription factor, X-box binding 1	NFX1	1.04378	3.32614	0.0647975			syntaxin 1A	STX1A	-0.966475	2.94391	0.0879987
CDC28 protein kinase regulatory subunit 1B pseudogene 5	CKS1BP5	1.04279	0.446471	0.0559817			syntaxin binding protein 3	STXBP3	-0.749278	3.81425	0.0461161
zinc finger protein 189	ZNF189	1.04198	3.22965	0.0673809			syntaxin binding protein 6	STXBP6	-1.52334	2.29312	0.0365265
calmodulin binding transcription activator 1	CAMTA1	1.04196	3.31428	0.0492385			tandem C2 domains, nuclear	TC2N	-1.22344	4.81924	0.00741406
zinc finger CCHC-type containing 3	ZCCHC3	1.04171	1.30681	0.029276			taste 2 receptor member 63 pseudogene	TAS2R63P	0.856888	1.41746	0.0655269
Ras converting CAAX endopeptidase 1	RCE1	1.04103	1.81066	0.00710394			TBC1 domain family member 22A	TBC1D22A	-0.557341	2.60659	0.0809846
CDC42 effector protein 1	CDC42EP1	1.04098	4.02645	0.0898303			T-box 15	TBX15	1.69127	1.3311	0.011162
interferon lambda receptor 1	C10orf108	1.03867	2.49025	0.0337461			TCDD inducible poly(ADP-ribose) polymerase	TIPARP	-1.09582	3.98412	0.0527683
phospholipase C like 2	PLCL2	1.03858	2.26785	0.0149714			TEF, PAR bZIP transcription factor	TEF	-0.827823	1.90021	0.0568901
TEF, PAR bZIP transcription factor	TEF	1.03778	1.90021	0.0873598			tensin 1	TNS1	-1.02997	2.77393	0.027528
SIK family kinase 3	SIK3	1.03467	2.38808	0.00944896			testis-specific transcript, Y-linked 8 (non-protein coding)	TTTY8	-1.95776	2.26747	0.0925046
aspartoacylase	ASPA	1.03335	0.960271	0.00946046			tetraspanin 12	TSPAN12	-0.897355	3.63246	0.018521
sushi domain containing 6	IL28RA	1.03217	1.20384	0.0209351			tetraspanin 4	TSPAN4	-0.581177	0.844904	0.0983073
keratin 18 pseudogene 42	KRT18P42	1.03207	0.601442	0.00132043			tetratricopeptide repeat domain 21B	TTC21B	-0.53773	2.25391	0.0936591
adenosine A1 receptor	ADORA1	1.03186	0.811042	0.0582173			tetratricopeptide repeat domain 28	TTC28	-0.949851	1.81678	0.022323
syndecan 3	SDC3	1.03074	2.61876	0.018174			tetratricopeptide repeat domain 33	TTC33	-0.584234	2.01254	0.0605055
sterol regulatory element binding transcription factor 1	SREBF1	1.0297	2.51905	0.03168			thioredoxin like 1	TXNL1	-0.543987	3.54443	0.0976424
G kinase anchoring protein 1	GKAP1	1.02962	1.22124	0.00571253			thiosulfate sulfurtransferase	TST	-0.94298	4.80153	0.0780377
calcium voltage-gated channel subunit alpha1 D	CACNA1D	1.02784	2.51129	0.0741372			thrombospondin type 1 domain containing 4	THSD4	-2.1293	3.04912	0.0249325
von Willebrand factor D and EGF domains	VWDE	1.02746	0.680371	0.0150495			thymocyte selection associated high mobility group box	TOX	-0.766145	1.18391	0.0719191
gamma-aminobutyric acid type A receptor alpha4 subunit	GABRA4	1.02465	0.671484	0.0483778			thymosin beta 10	TMSB10	0.814529	8.46901	0.0791375
tachykinin precursor 1	TAC1	1.02137	0.453502	0.0381348			thyroid hormone receptor interactor 11	TRIP11	-0.73185	3.87098	0.0993033
RNA, 7SK small nuclear	KIAA0247	1.02061	3.89804	0.0791946			tissue factor pathway inhibitor 2	TFPI2	-1.03148	1.25887	0.068019
glycerophosphocholine phosphodiesterase 1	GPCPD1	1.01793	2.11498	0.0688119			titin	TTN	-0.844122	1.3366	0.0190419
methyl-CpG binding domain protein 2	MBD2	1.01657	3.42881	0.0941466			TNF receptor superfamily member 19	TNFRSF19	-0.543375	0.605209	0.0395283
intraflagellar transport 81	IFT81	1.01468	2.01012	0.00160581			TOP1 binding arginine/serine rich protein	TOPORS	-0.776675	3.10836	0.0190419
pro-apoptotic WT1 regulator	PAWR	1.01344	2.64323	0.00931618			topoisomerase (DNA) II alpha	TOP2A	1.36769	1.76363	0.027511
SWI/SNF related, matrix associated, actin dependent regulator of chromatin, subfamily a, member 2	SMARCA2	1.01164	3.8272	0.00675265			TPX2, microtubule nucleation factor	TPX2	1.29779	1.57572	0.0184908
POM121 and ZP3 fusion	POMZP3	1.01025	2.04538	0.0172427			trans-2,3-enoyl-CoA reductase	TECR	-0.794283	5.03332	0.0113801
DnaJ heat shock protein family (Hsp40) member B5	DNAJB5	1.00971	0.916068	0.00394314			transcription elongation factor A2	TCEA2	-0.633605	1.23893	0.0527683
leucine rich repeat kinase 2	LRRK2	1.00906	1.12216	0.0518714			transcription factor AP-2 alpha	TFAP2A	1.42438	1.02525	0.0152859
PBX homeobox 2	PBX2	1.00837	3.14752	0.0926449			transducer of ERBB2, 2	TOB2	-0.679601	4.24685	0.0233211
nudix hydrolase 14	NUDT14	1.00476	2.0089	0.0661803			transducin like enhancer of split 1	TLE1	-0.647028	2.68202	0.0624281
peptidylprolyl isomerase E like pseudogene	PPIEL	1.00392	1.18811	0.0532003			transducin like enhancer of split 2	TLE2	-0.867734	1.3304	0.010004
chromosome 21 open reading frame 2	C21orf2	1.00388	1.25334	0.0962414			transducin like enhancer of split 4	TLE4	-0.819593	3.00345	0.0295591
chromodomain helicase DNA binding protein 1	CHD1	1.0036	3.71284	0.00604578			transforming acidic coiled-coil containing protein 3	TACC3	0.908023	1.16067	0.035272
hes family bHLH transcription factor 4	HES4	1.00338	0.516146	0.000106045			transforming growth factor beta 2	TGFB2	-1.6434	1.46612	0.00177797
flotillin 1	FLOT1	1.00322	5.31434	0.0457408			transmembrane 4 L six family member 20	TM4SF20	1.36783	1.01979	0.0547338
TGFB1-induced anti-apoptotic factor 1	TIAF1	1.00239	0.367598	0.0029463			transmembrane protein 107	TMEM107	-1.03347	1.8223	0.0152859
deiodinase, iodothyronine type I	DIO1	0.998697	0.640408	0.0158816			transmembrane protein 136	TMEM136	-0.787201	1.58131	0.0516899
zinc finger AN1-type containing 5	ZFAND5	0.998297	3.21394	0.0519495			transmembrane protein 25	TMEM25	-0.604437	1.15022	0.0568901
Rho guanine nucleotide exchange factor 17	ARHGEF17	0.998254	1.20436	0.0304481			transmembrane protein 27	TMEM27	-0.76754	0.812662	0.00490627
TEA domain transcription factor 1	TEAD1	0.99809	3.83407	0.0363278			transmembrane protein 30A	TMEM30A	-0.752241	3.52733	0.0957875
tensin 3	TNS3	0.997226	2.82945	0.0206948			transmembrane protein 44	TMEM44	0.699864	1.91755	0.056471
LDL receptor related protein 5 like	LRP5L	0.995684	1.26273	0.00662619			transmembrane protein 88	TMEM88	-1.6159	1.88678	0.0177701
retinoic acid induced 1	RAI1	0.993957	2.1189	0.0354701			transmembrane protein 8B	TMEM8B	-0.745272	1.25207	0.0225034
regulator of calcineurin 1	RCAN1	0.99193	1.62039	0.0704055			transthyretin	TTR	-2.30028	2.99206	0.0655992
zinc and ring finger 3	ZNRF3	0.991416	1.26447	0.0147724			tripartite motif containing 22	TRIM22	-1.4562	2.61138	0.010004
chromosome 1 open reading frame 198	C1orf198	0.989178	3.25788	0.058994			tripartite motif containing 29	TRIM29	1.51409	2.48204	0.0990296
CUGBP, Elav-like family member 6	CELF6	0.988945	1.06032	0.0331953			trophinin	TRO	-0.525737	0.646368	0.0567026
casein kinase 1 delta	CSNK1D	0.98849	3.94308	0.00468			TSPY like 2	TSPYL2	-0.798339	2.02717	0.0304009
secretoglobin family 1A member 1	SCGB1A1	0.986716	0.353246	0.00336914			TTLL7 intronic transcript 1	TTLL7-IT1	-0.519811	0.978347	0.0719191
Meis homeobox 3 pseudogene 1	MEIS3P1	0.983176	1.48369	0.0865729			tubby like protein 4	TULP4	-0.521536	2.79892	0.0244098
mutS homolog 6	MSH6	0.981577	2.76802	0.00657578			tubulin epsilon 1	TUBE1	-0.70635	2.08521	0.0624281
sphingomyelin phosphodiesterase 1	SMPD1	0.979809	1.70302	0.0852586			tubulin tyrosine ligase like 7	TTLL7	-1.43024	1.64107	0.00438611
centrosomal protein 128	CEP128	0.979735	1.16877	0.00162039			tubulointerstitial nephritis antigen like 1	TINAGL1	-0.934466	3.1359	0.0944753
RAB11 family interacting protein 3	RAB11FIP3	0.979186	0.981249	0.0422142			TXK tyrosine kinase	TXK	-0.363524	0.796854	0.084803
zinc finger protein 154	ZNF154	0.978745	0.435737	0.0247196			U2 small nuclear RNA auxiliary factor 1	U2AF1	-0.916837	3.52437	0.0900913
myosin phosphatase Rho interacting protein	MPRIP	0.978128	3.04885	0.0166262			ubiquitin conjugating enzyme E2 C	UBE2C	1.52409	1.4174	0.0203654
COBW domain containing 2	CBWD2	0.977436	3.1157	0.0266913			ubiquitin conjugating enzyme E2 L2 (pseudogene)	UBE2L2	-0.831167	1.08699	0.0326946
HLF, PAR bZIP transcription factor	HLF	0.977184	0.870029	0.00735612			ubiquitin like with PHD and ring finger domains 1	UHRF1	0.492949	0.704762	0.0990296
family with sequence similarity 131 member A	FAM131A	0.97718	1.50472	0.000937724			ubiquitin specific peptidase 36	USP36	-0.524358	2.90468	0.0738033
basal cell adhesion molecule (Lutheran blood group)	BCAM	0.977028	1.54229	0.0780733			UDP glucuronosyltransferase family 1 member A5	UGT1A5	0.919091	0.548479	0.00741406
solute carrier family 36 member 4	SLC36A4	0.976472	1.18808	0.09221			UDP glucuronosyltransferase family 1 member A7	UGT1A7	1.17785	1.04281	0.0304009
cathepsin O	CTSO	0.976237	3.64492	0.0455933			UDP glucuronosyltransferase family 2 member A3	UGT2A3	-1.37121	4.0527	0.096257
FYVE, RhoGEF and PH domain containing 3	FGD3	0.975451	0.72674	0.0041309			UDP glucuronosyltransferase family 2 member A3	UGT2A3	-1.37121	4.0527	0.096257
shisa family member 9	SHISA9	0.974282	0.988656	0.0170562			UDP glucuronosyltransferase family 2 member B11	UGT2B11	-0.317385	0.34427	0.0881547
ribosomal protein L36a pseudogene 15	RPL36AP15	0.973295	1.95761	0.0427229			UDP glucuronosyltransferase family 2 member B15	UGT2B15	-3.06058	4.06321	0.013218
RNA, 7SK small nuclear	7SK	0.97297	0.862733	0.0667004			UDP glucuronosyltransferase family 2 member B15	UGT2B15	-3.05454	3.3651	0.0255533
uroplakin 3B-like	UPK3BL	0.972831	1.16058	0.0192128			unc-13 homolog C	UNC13C	-1.01215	0.986561	0.0994429
transformer 2 beta homolog (Drosophila)	TRA2B	0.972057	3.64167	0.0728466			uncoupling protein 2	UCP2	1.78223	3.25114	0.074031
cancer susceptibility candidate 1	CASC1	0.971551	0.960667	0.0293691			vacuolar protein sorting 13 homolog A	VPS13A	-0.666354	4.13105	0.0434386
pre-mRNA processing factor 38A	PRPF38A	0.971232	3.54939	0.0471216			vascular endothelial growth factor A	VEGFA	-0.564298	3.82916	0.0593153
claudin 9	CLDN9	0.970901	0.700964	0.00370206			vascular endothelial zinc finger 1	VEZF1	-0.635609	4.63263	0.0628708
choline kinase alpha	CHKA	0.970124	2.68348	0.0647975			vasorin	VASN	-0.470266	0.746772	0.0340865
	RP11-417F21.1	0.969051	1.01744	0.0582173			ventricular zone expressed PH domain containing 1	VEPH1	-0.752087	0.73679	0.00275479
tubby bipartite transcription factor	TUB	0.968899	0.974986	0.0716105			vestigial like family member 1	VGLL1	-1.1566	0.944766	0.000407611
phosphoribosyl pyrophosphate synthetase associated protein 2	PRPSAP2	0.968822	2.22653	0.0225635			villin like	VILL	1.09307	3.28401	0.0349953
olfactory receptor family 52 subfamily B member 5 pseudogene	OR52B5P	0.968561	0.457961	0.00713593			WAS protein family member 3	WASF3	-0.591276	0.892351	0.0516899
cytochrome P450 family 4 subfamily A member 11	CYP4A11	0.964434	0.753738	0.00653305			WD repeat domain 17	WDR17	-0.642436	0.89666	0.0255533
tetraspanin 18	TSPAN18	0.96415	0.942291	0.0128923			WD repeat domain 7	WDR7	-0.641847	2.20997	0.0709495
WAS protein family member 3	WASF3	0.962542	0.892351	0.0148288			WD repeat domain, phosphoinositide interacting 1	WIPI1	0.594071	2.57342	0.0990296
WD repeat domain 17	WDR17	0.961969	0.89666	0.0104382			Williams-Beuren syndrome chromosome region 22	WBSCR22	-0.733098	3.11448	0.0244098
bridging integrator 1	BIN1	0.960866	2.12176	0.0287878			WNK lysine deficient protein kinase 2	WNK2	-0.734461	0.822461	0.00332947
TXK tyrosine kinase	TXK	0.957797	0.796854	0.000592993			Wnt family member 7B	WNT7B	-1.15727	1.28373	0.0408176
phosphatidylinositol glycan anchor biosynthesis class A	PIGA	0.957307	1.78336	0.0621024			wolframin ER transmembrane glycoprotein	WFS1	0.55108	2.49364	0.0969964
additional sex combs like 3, transcriptional regulator	ASXL3	0.9564	0.849025	0.0284995			WW and C2 domain containing 2	WWC2	-0.850091	2.43593	0.0683161
TGF-beta activated kinase 1/MAP3K7 binding protein 3 pseudogene 1	TAB3P1	0.955833	1.45454	0.0576318			X-box binding protein 1	XBP1	-1.01604	4.80855	0.0330558
zinc finger protein 395	ZNF395	0.955619	1.92522	0.011137			ZFP36 ring finger protein like 2	ZFP36L2	-1.026	6.27476	0.00438611
heterogeneous nuclear ribonucleoprotein A2/B1	HNRNPA2B1	0.95403	6.46133	0.042438			ZFP82 zinc finger protein	ZFP82	-0.258807	0.378629	0.0511594
RNA binding motif single stranded interacting protein 2	RBMS2	0.953309	3.14166	0.0326789			zinc finger and BTB domain containing 10	ZBTB10	-0.897361	1.96244	0.0244098
zinc finger protein 516	ZNF516	0.950979	1.8892	0.0514967			zinc finger and BTB domain containing 38	ZBTB38	-0.597024	3.72978	0.0845521
coenzyme Q10A	COQ10A	0.95073	1.89258	0.0326796			zinc finger and BTB domain containing 44	ZBTB44	-0.716222	3.01313	0.0845186
spectrin repeat containing nuclear envelope protein 1	SYNE1	0.950356	0.914379	0.00677218			zinc finger and BTB domain containing 8A	ZBTB8A	-0.260758	0.445697	0.073509
ribosomal protein S6 kinase A5	RPS6KA5	0.950086	1.4553	0.00503685			zinc finger and SCAN domain containing 18	ZSCAN18	-1.30451	1.53325	0.00822773
transmembrane protein 86B	TMEM86B	0.949859	1.12548	0.0053024			zinc finger CCCH-type containing 12C	ZC3H12C	-1.1541	1.85277	0.056821
mitogen-activated protein kinase 10	MAPK10	0.946099	0.946563	0.0120252			zinc finger CCHC-type containing 2	ZCCHC2	-0.902483	2.96029	0.0683161
cordon-bleu WH2 repeat protein like 1	COBLL1	0.945799	3.38427	0.0840227			zinc finger CCHC-type containing 3	ZCCHC3	-0.664126	1.30681	0.068019
olfactory receptor family 52 subfamily N member 3 pseudogene	OR52N3P	0.944508	0.476104	0.0681258			zinc finger matrin-type 1	ZMAT1	-1.33525	2.22158	0.00743998
FCH and double SH3 domains 2	FCHSD2	0.943987	2.46684	0.00931618			zinc finger protein 124	ZNF124	-0.996996	2.56411	0.0194858
emerin	EMD	0.943848	2.76672	0.0544563			zinc finger protein 133	ZNF133	0.527255	1.62022	0.0875801
Kruppel like factor 15	KLF15	0.943838	0.590017	0.00545424			zinc finger protein 135	ZNF135	-0.631021	0.658464	0.00275479
BEN domain containing 7	BEND7	0.943412	2.69705	0.0840983			zinc finger protein 208	ZNF208	-0.372404	0.640772	0.0244999
WD repeat domain 34	WDR34	0.943254	2.28245	0.0281171			zinc finger protein 24	ZNF24	-0.790449	3.5162	0.0481887
elongation factor for RNA polymerase II	ELL	0.943141	1.17559	0.00184196			zinc finger protein 331	ZNF331	-1.73261	1.66345	0.0562119
EF-hand calcium binding domain 6	EFCAB6	0.942552	1.34392	0.0326792			zinc finger protein 385B	ZNF385B	-0.204452	0.349916	0.0421112
myotubularin related protein 12	MTMR12	0.941987	3.64032	0.0326789			zinc finger protein 44	ZNF44	-0.553835	1.812	0.0562119
glutamate metabotropic receptor 8	GRM8	0.940739	0.456054	1.08e-05			zinc finger protein 440	ZNF440	-0.946909	2.80675	0.0177701
DLC1 Rho GTPase activating protein	DLC1	0.940279	1.04804	0.0338417			zinc finger protein 483	ZNF483	-0.865001	1.3475	0.0193528
nuclear RNA export factor 1	NXF1	0.940273	3.9809	0.013406			zinc finger protein 704	ZNF704	-0.78822	2.48564	0.00275479
potassium voltage-gated channel subfamily A regulatory beta subunit 3	KCNAB3	0.938678	1.07138	0.0783152			zinc finger protein 826, pseudogene	ZNF826P	-1.10948	1.82244	0.00741406
myosin IB	MYO1B	0.938177	3.23189	0.0905483			zinc finger protein 860	ZNF860	0.982483	1.15995	0.0249099
cysteine rich transmembrane BMP regulator 1	CRIM1	0.937599	3.86584	0.0582173			zinc finger SWIM-type containing 4	ZSWIM4	-1.00265	1.93029	0.0983073
G protein-coupled receptor class C group 5 member C	GPRC5C	0.937559	2.33726	0.0927328			ZW10 interacting kinetochore protein	ZWINT	0.575014	1.05644	0.085582
VAMP associated protein A	VAPA	0.93523	3.80697	0.043879
adenosine deaminase, RNA specific B2 (inactive)	ADARB2	0.933504	0.496493	0.000471149
protein kinase C eta	PRKCH	0.925495	1.61219	0.0357196
lecithin-cholesterol acyltransferase	LCAT	0.925289	1.16341	0.0423727
	RP4-635O5.1	0.924526	0.346519	0.0935513
FERM domain containing 3	FRMD3	0.924176	1.52674	0.0281171
semaphorin 4D	SEMA4D	0.92394	2.06728	0.0325838
surfeit 2	SURF2	0.92292	3.16282	0.0472867
protein kinase D1	PRKD1	0.922411	0.693761	0.0120252
G protein pathway suppressor 2	GPS2	0.921618	3.61205	0.0449871
interleukin 10 receptor subunit alpha	IL10RA	0.919411	1.13422	0.00836364
sestrin 2	SESN2	0.91824	1.65153	0.0251161
nuclear receptor subfamily 2 group E member 3	NR2E3	0.916952	0.700525	0.0773217
zinc finger protein 208	ZNF208	0.91598	0.640772	8.02e-05
fukutin related protein	FKRP	0.914542	1.0624	0.0188597
TERF2 interacting protein	TERF2IP	0.914254	3.8842	0.0316209
chromogranin A	CHGA	0.910474	0.823694	0.0178476
protease, serine 45	PRSS45	0.909849	0.359131	0.00354138
SLIT-ROBO Rho GTPase activating protein 1	SRGAP1	0.90955	3.43503	0.0926449
adenylate cyclase 9	ADCY9	0.909357	1.69749	0.0260835
melanocortin 1 receptor	MC1R	0.906981	0.496645	0.0116531
Nedd4 family interacting protein 2	NDFIP2	0.906155	2.57225	0.0266913
ring finger protein 217	RNF217	0.904493	1.65917	0.0978579
nuclear factor of activated T-cells 3	NFATC3	0.904365	2.79598	0.0510352
zinc finger protein 799	ZNF799	0.903245	1.01047	0.0252802
serine and arginine rich splicing factor 4	SRSF4	0.903051	4.68517	0.0596731
SUMO1/sentrin specific peptidase 6	SENP6	0.902552	3.21209	0.0777858
protein phosphatase 4 regulatory subunit 1	PPP4R1	0.901214	4.1934	0.0786047
QKI, KH domain containing RNA binding	QKI	0.900587	1.70944	0.0113184
CD274 molecule	CD274	0.900365	1.02931	0.0897531
KIAA0922	KIAA0922	0.90034	1.27025	0.0413892
ribosomal protein L3 pseudogene 6	RPL3P6	0.89968	3.39554	0.0582173
methylenetetrahydrofolate reductase	MTHFR	0.899221	1.86951	0.0141149
RNA binding motif protein 11	RBM11	0.898424	0.540603	0.0780969
hematopoietic cell signal transducer	HCST	0.897553	0.749282	0.00950051
serine/threonine kinase 3	STK3	0.895129	2.52627	0.0544563
activating transcription factor 4	ATF4	0.894633	5.79251	0.0325695
histone deacetylase 6	HDAC6	0.893772	2.181	0.0817955
ECSIT signalling integrator	ECSIT	0.893703	1.74586	0.0416988
AFG3 like AAA ATPase 2 pseudogene 1	AFG3L2P1	0.89351	1.82755	0.0469227
CD200 molecule	CD200	0.893366	0.727864	0.000569755
small proline rich protein 3	SPRR3	0.893249	0.442794	0.00396039
laminin subunit alpha 5	LAMA5	0.892139	1.34403	0.0763584
chromosome 9 open reading frame 3	C9orf3	0.891823	3.02431	0.0402347
highly divergent homeobox	HDX	0.890809	1.04297	0.03168
ribosomal protein S4X pseudogene 15	RPS4XP15	0.89034	1.93983	0.091164
cyclin dependent kinase 3	CDK3	0.890327	0.478051	0.0178878
phosphatidylinositol 4-kinase alpha pseudogene 2	PI4KAP2	0.889285	1.7304	0.00908575
DNA replication regulator and spliceosomal factor	SMU1	0.888478	2.57021	0.0480984
protein phosphatase 1 regulatory subunit 15B	PPP1R15B	0.888164	4.0538	0.0676825
cleavage and polyadenylation specific factor 7	CPSF7	0.887576	3.14419	0.011343
KCNQ1 opposite strand/antisense transcript 1 (non-protein coding)	KCNQ1OT1	0.886288	2.8255	0.0737939
collapsin response mediator protein 1	CRMP1	0.885402	0.790153	0.00162807
ribonuclease/angiogenin inhibitor 1	RNH1	0.884966	2.08272	0.0780969
PHD finger protein 13	PHF13	0.884655	1.43538	0.0539395
retinoic acid receptor alpha	RARA	0.883336	2.32272	0.0210552
NCK adaptor protein 2	NCK2	0.881701	4.2004	0.0548202
cilia and flagella associated protein 36	RP11-118B22.5	0.881123	0.519604	0.0513864
polycomb group ring finger 5	PCGF5	0.878843	3.66906	0.0313358
transmembrane protein 212	TMEM212	0.877521	2.60883	0.0541473
zinc finger and SCAN domain containing 30	ZSCAN30	0.876494	1.70884	0.0852315
mitochondrial ribosomal protein L28	MRPL28	0.875841	1.64002	0.0171399
peptidylprolyl isomerase like 4	PPIL4	0.875397	3.41846	0.034286
transient receptor potential cation channel subfamily V member 1	TRPV1	0.874058	1.32667	0.00177293
ubiquitin conjugating enzyme E2 D2	UBE2D2	0.872757	3.65653	0.0741372
centlein	CNTLN	0.872731	1.26147	0.0483706
ATP/GTP binding protein like 4	AGBL4	0.871566	0.751677	0.0728466
cilia and flagella associated protein 36	CCDC104	0.870945	3.77179	0.0225662
NACC family member 2	NACC2	0.870439	2.26412	0.0780622
serine and arginine rich splicing factor 12	SRSF12	0.869899	0.829382	0.00768592
non-POU domain containing, octamer-binding pseudogene 2	NONOP2	0.86966	1.62362	0.0263352
methyl-CpG binding protein 2	MECP2	0.869157	2.48221	0.0561297
optic atrophy 3 (autosomal recessive, with chorea and spastic paraplegia)	OPA3	0.86679	2.22852	0.0250168
ankyrin repeat and sterile alpha motif domain containing 1B	ANKS1B	0.865847	0.709008	0.00999861
RNA, U1 small nuclear 4	RNU1-4	0.865529	0.583634	0.0128146
neuronal calcium sensor 1	NCS1	0.864434	0.734558	0.00378187
BUD13 homolog	BUD13	0.863754	2.67829	0.0716021
WAS protein family member 1	WASF1	0.862215	0.795403	0.0621591
cardiotrophin 1	CTF1	0.861388	0.83406	0.0337461
nucleolar protein 4 like	AC026188.1	0.859369	0.820162	0.0817331
protein phosphatase 2 regulatory subunit Bbeta	PPP2R2B	0.858492	0.329615	0.00921268
dual specificity tyrosine phosphorylation regulated kinase 1A	DYRK1A	0.857151	3.53216	0.0615747
coiled-coil domain containing 74A	CCDC74A	0.855164	0.547781	0.0192128
gephyrin	GPHN	0.854747	2.12607	0.0162008
adaptor related protein complex 1 gamma 1 subunit	AP1G1	0.853968	4.53863	0.0362508
TOP1 binding arginine/serine rich protein	TOPORS	0.853772	3.10836	0.0554918
protein phosphatase 2 regulatory subunit Bdelta	PPP2R2D	0.853557	2.05879	0.017505
signal transducer and activator of transcription 4	STAT4	0.852839	0.761858	0.0396708
epidermal growth factor receptor	EGFR	0.851763	3.82059	0.0293076
ADP ribosylation factor like GTPase 13B	ARL13B	0.849732	1.89339	0.00874629
PR/SET domain 16	PRDM16	0.849336	1.73626	0.0547958
tetratricopeptide repeat domain 21B	TTC21B	0.84857	2.25391	0.044024
PNN interacting serine and arginine rich protein	PNISR	0.847655	4.67891	0.0627128
FER tyrosine kinase	FER	0.847627	2.32737	0.0596731
ADNP homeobox 2	ADNP2	0.847618	2.40191	0.0756735
Wilms tumor 1 interacting protein	WTIP	0.845993	0.577768	0.00281948
VPS37B, ESCRT-I subunit	VPS37B	0.845685	3.08651	0.0338207
G protein subunit gamma 7	GNG7	0.845136	0.854795	0.0132039
dynein axonemal heavy chain 6	DNAH6	0.844661	1.04848	0.0510352
leukotriene C4 synthase	LTC4S	0.843572	0.492583	0.0120252
chromosome 17 open reading frame 107	C17orf107	0.841608	0.561393	0.0034598
heterogeneous nuclear ribonucleoprotein M	HNRNPM	0.841221	4.66658	0.0716274
TNF receptor associated factor 2	TRAF2	0.840137	1.60862	0.0590214
serine active site containing 1	SERAC1	0.838786	1.94839	0.0308812
4-hydroxy-2-oxoglutarate aldolase 1	HOGA1	0.837629	0.6126	0.00918961
LysM domain containing 3	LYSMD3	0.836127	1.07989	0.044709
coiled-coil domain containing 40	CCDC40	0.835248	0.89845	0.070274
polyglutamine binding protein 1	PQBP1	0.834596	3.57303	0.0784406
KIAA1958	KIAA1958	0.833763	1.66857	0.0613507
peptidylprolyl isomerase G	PPIG	0.833103	4.30096	0.0618051
trans-2,3-enoyl-CoA reductase	TECR	0.832463	5.03332	0.0452574
small proline rich protein 2A	SPRR2A	0.8316	0.25054	0.000668775
ring finger protein 185	RNF185	0.831207	2.42811	0.0286392
dopey family member 1	DOPEY1	0.829688	2.55159	0.0428789
F-box protein 11	FBXO11	0.829056	3.14776	0.0852315
cation channel sperm associated 2	CATSPER2	0.82552	1.92542	0.0150495
Sp4 transcription factor	SP4	0.825053	1.57879	0.0371101
neuroblastoma breakpoint family member 21, pseudogene	NBPF21P	0.823574	1.13205	0.0397494
retinol dehydrogenase 11 (all-trans/9-cis/11-cis)	RDH11	0.823016	3.09895	0.0533094
radial spoke head 4 homolog A	RSPH4A	0.822862	0.946358	0.0272541
splicing factor 3a subunit 1	SF3A1	0.816116	3.16637	0.0523825
neuroligin 2	NLGN2	0.815343	0.823267	0.0925544
HIV-1 Tat specific factor 1	HTATSF1	0.814512	4.47419	0.0579338
cerebellar degeneration related protein 2 like	CDR2L	0.814346	3.2118	0.0916723
interleukin 15	IL15	0.812312	1.25786	0.060034
musashi RNA binding protein 2	MSI2	0.811895	2.89451	0.0510352
nischarin	NISCH	0.8113	2.10327	0.0368704
fidgetin, microtubule severing factor	FIGN	0.81121	0.657447	0.0269276
G protein subunit gamma 11	GNG11	0.810783	0.78497	0.0721093
chromatin assembly factor 1 subunit B	CHAF1B	0.809198	1.36468	0.0091011
sphingomyelin synthase 1	SGMS1	0.807202	2.5795	0.0724325
phosphatidylethanolamine binding protein 1	PEBP1	0.806311	5.38436	0.0582173
Rap guanine nucleotide exchange factor 6	RAPGEF6	0.804685	1.80876	0.0112362
glyoxalase domain containing 5	GLOD5	0.804295	1.42096	0.0928794
tetratricopeptide repeat domain 33	TTC33	0.80264	2.01254	0.0576318
cysteine sulfinic acid decarboxylase	CSAD	0.802081	1.61458	0.064434
oncomodulin	OCM	0.801022	0.512871	0.0309982
titin-cap	TCAP	0.800555	0.646764	0.0189493
outer dense fiber of sperm tails 2	ODF2	0.799614	2.18432	0.0837692
coiled-coil domain containing 57	CCDC57	0.799557	1.90715	0.0184709
forkhead box P2	FOXP2	0.799026	0.479692	0.000512012
DnaJ heat shock protein family (Hsp40) member C22	DNAJC22	0.797759	1.84782	0.0401959
glucuronidase, beta pseudogene 11	GUSBP11	0.797497	1.60306	0.0250168
DNA damage inducible 1 homolog 1	DDI1	0.795926	0.467793	0.00272812
ATPase H+ transporting V1 subunit G1 pseudogene 4	ATP6V1G1P4	0.793803	0.351931	0.00402632
SPT3 homolog, SAGA and STAGA complex component	SUPT3H	0.793207	1.68257	0.0819969
peroxisomal biogenesis factor 11 gamma	PEX11G	0.792634	0.686913	0.0408993
mitogen-activated protein kinase kinase kinase 4	MAP3K4	0.792337	2.24653	0.0240504
POM121 transmembrane nucleoporin	POM121	0.791658	3.39189	0.0116053
SS18, nBAF chromatin remodeling complex subunit	SS18	0.791021	3.74788	0.0380746
BRCA1 associated ATM activator 1	BRAT1	0.790416	1.39084	0.00751327
regulator of G-protein signaling 17	RGS17	0.788361	0.766465	0.0265719
RUN domain containing 3B	RUNDC3B	0.787317	0.574061	0.000194372
nucleolar protein 4 like	C20orf112	0.787121	3.63727	0.0926449
p21 (RAC1) activated kinase 5	RP11-479G22.3	0.785581	0.331363	0.0984952
CD300a molecule	CD300A	0.785183	0.868915	0.0515392
zinc finger protein 736 pseudogene 11, Y-linked	ZNF736P11Y	0.78422	0.147739	0.000813826
p21 (RAC1) activated kinase 5	PAK7	0.784149	0.386335	1.63e-05
Skint1 like (pseudogene)	RP11-106M7.1	0.783014	0.889923	0.0721598
family with sequence similarity 120B	FAM120B	0.782784	3.6372	0.0627128
glucosamine (UDP-N-acetyl)-2-epimerase/N-acetylmannosamine kinase	GNE	0.779582	2.13653	0.0776646
transcription elongation factor A like 2	TCEAL2	0.77866	0.833738	0.0864019
protein phosphatase, Mg2+/Mn2+ dependent 1D	PPM1D	0.77863	2.19484	0.0549279
RNA binding motif protein, Y-linked, family 2, member G pseudogene	RBMY2GP	0.775485	0.938275	0.0347443
adrenocortical dysplasia homolog	ACD	0.774456	1.56953	0.0610495
MAD2 mitotic arrest deficient-like 2 (yeast)	MAD2L2	0.773788	1.20673	0.0524943
aquaporin 12B	AQP12B	0.772779	0.298526	0.0582173
BRCA1 associated RING domain 1	BARD1	0.772471	1.75309	0.0737939
kaptin, actin binding protein	KPTN	0.770879	0.830733	0.0286046
BCAR1, Cas family scaffolding protein	BCAR1	0.770687	1.93843	0.0721656
splA/ryanodine receptor domain and SOCS box containing 3	SPSB3	0.770659	2.49897	0.0830829
astrotactin 2	ASTN2	0.77041	2.03685	0.0704635
solute carrier family 12 member 4	SLC12A4	0.768223	1.56329	0.0489787
sex comb on midleg-like 1 (Drosophila)	SCML1	0.766017	2.31666	0.084556
BTG anti-proliferation factor 1	BTG1	0.764233	3.9118	0.042438
MAF bZIP transcription factor K	MAFK	0.762261	1.34998	0.013406
cyclin and CBS domain divalent metal cation transport mediator 3	CNNM3	0.761225	2.09825	0.0898303
hyaluronoglucosaminidase 2	HYAL2	0.760484	2.59234	0.0733557
beta-secretase 1	BACE1	0.758737	2.08927	0.0401582
Skint1 like (pseudogene)	SKINTL	0.755589	0.531632	0.00534484
amyloid beta precursor protein binding family B member 1	APBB1	0.75513	0.811756	0.028518
echinoderm microtubule associated protein like 4	EML4	0.755114	4.44697	0.0885598
methylmalonic aciduria (cobalamin deficiency) cblA type	MMAA	0.754848	1.96884	0.0935491
nucleoporin 98	NUP98	0.753981	3.40332	0.0366209
ADP ribosylation factor like GTPase 5B	ARL5B	0.753439	2.60674	0.0680157
PTPRF interacting protein alpha 2	PPFIA2	0.749171	0.48084	0.00234965
VPS18, CORVET/HOPS core subunit	VPS18	0.748725	1.77089	0.0783152
leukocyte immunoglobulin like receptor B4	LILRB4	0.747789	0.646677	0.054788
interleukin 31	IL31	0.746822	0.472077	0.0665459
microtubule associated protein 1S	MAP1S	0.746071	2.08411	0.0851292
RCC1 and BTB domain containing protein 2	RCBTB2	0.745506	1.89557	0.0599906
zinc finger and BTB domain containing 20	ZBTB20	0.744421	3.38867	0.0728466
family with sequence similarity 183 member B, pseudogene	CTD-2343P13.1	0.743157	0.452128	0.0773217
MDM2 proto-oncogene	MDM2	0.742614	3.71163	0.0902549
parvin gamma	PARVG	0.741688	0.729977	0.017833
folliculin	FLCN	0.741406	1.70831	0.0777858
NPPA antisense RNA 1	NPPA-AS1	0.739747	1.05501	0.0599703
dynein heavy chain domain 1	DNHD1	0.739694	1.19794	0.011343
huntingtin interacting protein 1 related	HIP1R	0.739628	2.42749	0.0853025
RAB guanine nucleotide exchange factor 1	RABGEF1	0.739541	1.63917	0.0281171
zinc finger and BTB domain containing 46	ZBTB46	0.736471	0.839711	0.0246421
single stranded DNA binding protein 2	SSBP2	0.735835	2.4115	0.0161855
family with sequence similarity 183 member B, pseudogene	FAM183B	0.735505	0.492607	0.0408993
phosphoserine phosphatase	PSPH	0.73514	1.39897	0.0279608
myosin VA	MYO5A	0.734966	1.06756	0.0402347
zinc finger protein 736 pseudogene 12, Y-linked	ZNF736P12Y	0.734557	0.231568	0.00912356
mitogen-activated protein kinase kinase kinase 2	MAP3K2	0.733145	3.94008	0.0833841
KIAA1456	KIAA1456	0.728489	0.395668	0.0368747
ALG10, alpha-1,2-glucosyltransferase	ALG10	0.726922	0.871083	0.0735756
family with sequence similarity 229 member B	AC004790.2	0.72686	0.516325	0.045235
solute carrier family 2 member 13	SLC2A13	0.721494	1.72527	0.0681558
KIAA0895	KIAA0895	0.721343	1.92228	0.0714252
unc-5 netrin receptor C	UNC5C	0.720227	0.645063	0.00913893
PTPRF interacting protein alpha 1	PPFIA1	0.718062	3.20445	0.0299139
ring finger protein 11	RNF11	0.716234	2.96533	0.0920823
RNA binding motif protein 39	RBM39	0.715965	5.37434	0.0834053
sodium channel and clathrin linker 1	SCLT1	0.715224	1.6949	0.0481251
adhesion G protein-coupled receptor B3	C6orf225	0.714056	0.674976	0.0174491
zinc finger protein 44	ZNF44	0.709446	1.812	0.0769673
POM121 transmembrane nucleoporin C	POM121C	0.707152	3.63141	0.0150495
EF-hand calcium binding domain 2	EFCAB2	0.705873	1.22509	0.0156305
solute carrier family 22 member 17	SLC22A17	0.70584	0.69929	0.0240127
breakpoint cluster region pseudogene 3	BCRP3	0.704725	0.43284	0.00289348
NLR family pyrin domain containing 3	NLRP3	0.704063	0.527048	0.000636103
par-6 family cell polarity regulator alpha	PARD6A	0.703256	0.752111	0.0954689
ring finger protein 138	RNF138	0.702875	1.87627	0.0770844
gamma-aminobutyric acid type A receptor beta1 subunit	GABRB1	0.701799	0.404712	0.0158816
AF4/FMR2 family member 4	AFF4	0.701796	4.87625	0.0549279
interleukin 1 receptor accessory protein like 2	IL1RAPL2	0.700762	0.62163	0.0626554
methyl-CpG binding domain protein 3	MBD3	0.695867	1.25711	0.0679429
C1q and tumor necrosis factor related protein 3	C1QTNF3	0.694848	1.37063	0.0548202
leucine rich repeat containing 70	LRRC70	0.694507	0.622161	0.0559817
splicing factor 3a subunit 3	SF3A3	0.694488	2.85453	0.0982114
leucine rich repeats and IQ motif containing 1	LRRIQ1	0.693782	0.517167	0.000567152
mitochondrially encoded NADH:ubiquinone oxidoreductase core subunit 3 pseudogene 4	MTND3P4	0.693473	0.484737	0.0355068
membrane frizzled-related protein	MFRP	0.691516	0.211912	0.00281948
phosphatidylinositol glycan anchor biosynthesis class U	PIGU	0.691297	2.77214	0.09534
UDP glucuronosyltransferase family 2 member B11	UGT2B11	0.688588	0.34427	0.00365878
leucine rich repeat and fibronectin type III domain containing 5	LRFN5	0.688557	0.395717	0.00185902
ataxin 1 like	ATXN1L	0.688369	2.65791	0.0716797
ALMS1, centrosome and basal body associated protein	ALMS1	0.687335	2.98287	0.0899529
apolipoprotein B mRNA editing enzyme catalytic subunit 3G	APOBEC3G	0.686506	1.56284	0.0568014
GLI pathogenesis-related 1 like 2	GLIPR1L2	0.685991	1.3726	0.00944896
nucleolar complex associated 4 homolog	NOC4L	0.685617	1.46792	0.0599906
C1q and tumor necrosis factor related protein 5	C1QTNF5	0.684172	0.200531	0.00328349
high mobility group nucleosome binding domain 1 pseudogene 34	HMGN1P34	0.683319	0.567683	0.0130593
Ral GTPase activating protein catalytic alpha subunit 1	RALGAPA1	0.681518	3.32759	0.0676962
kelch domain containing 7A	KLHDC7A	0.678983	0.741576	0.0295543
glycophorin C (Gerbich blood group)	GYPC	0.676863	0.765557	0.0333038
dishevelled binding antagonist of beta catenin 2	DACT2	0.676462	0.473182	0.0737939
translocation associated membrane protein 1-like 1	TRAM1L1	0.675325	0.734362	0.0748669
hydroxysteroid 17-beta dehydrogenase 14	HSD17B14	0.673919	0.515131	0.0481251
solute carrier family 25 member 32	SLC25A32	0.673271	2.37179	0.0687571
KH RNA binding domain containing, signal transduction associated 2	KHDRBS2	0.672086	0.362347	0.0651448
NAD kinase 2, mitochondrial	BAI3	0.671755	0.493233	0.037814
tigger transposable element derived 3	TIGD3	0.671694	0.345242	0.00184196
zinc finger and BTB domain containing 17	ZBTB17	0.671184	1.2652	0.0412726
signal regulatory protein beta 1	SIRPB1	0.670112	0.685412	0.0222887
DEAD-box helicase 19A	DDX19A	0.668961	2.86675	0.0368704
ring finger protein 32	RNF32	0.66611	1.65568	0.0326789
amine oxidase, copper containing 2	AOC2	0.665551	0.633144	0.0166262
ER membrane associated RNA degradation	NADKD1	0.663864	2.18993	0.0820832
RNA, U6 small nuclear 1	C6orf70	0.662206	2.4792	0.0970551
speedy/RINGO cell cycle regulator family member A	SPDYA	0.659494	0.762987	0.048749
EWS RNA binding protein 1	EWSR1	0.657739	4.15239	0.0807426
RNA, U6 small nuclear 50, pseudogene	U6	0.657474	0.408836	0.0590218
ubiquitin conjugating enzyme E2 V2	UBE2V2	0.657226	2.13683	0.0728466
activin A receptor like type 1	ACVRL1	0.655692	0.864816	0.00948815
coagulation factor VIII	F8	0.653156	0.738094	0.00424603
collagen type IV alpha 3 chain	COL4A3	0.653027	0.664158	0.0428789
aminopeptidase-like 1	NPEPL1	0.645988	1.57278	0.0799507
zinc finger protein 136	ZNF136	0.644962	1.8593	0.0993163
tubby like protein 4	TULP4	0.642728	2.79892	0.0362371
ribosomal protein S6 kinase B2	RPS6KB2	0.640205	1.72726	0.0914646
SEC22 homolog A, vesicle trafficking protein	SEC22A	0.6397	1.89404	0.0501397
long intergenic non-protein coding RNA 1550	C14orf64	0.638989	0.696621	0.0261897
keratin 222	KRT222	0.638718	0.419605	0.0640448
cubilin	CUBN	0.638361	0.681484	0.0286046
myomesin 2	MYOM2	0.638055	0.456717	0.00735612
EGF containing fibulin like extracellular matrix protein 2	EFEMP2	0.636291	1.00328	0.0928259
L-2-hydroxyglutarate dehydrogenase	L2HGDH	0.635726	1.48382	0.0559817
E1A binding protein p300	EP300	0.633815	5.03728	0.0987968
keratin 10	KRT10	0.632973	1.4546	0.0343772
notch 1	NOTCH1	0.632053	0.99418	0.0736726
septin 7 pseudogene 5	SEPT7P5	0.631112	0.722507	0.0627128
TBC1 domain family member 32	C6orf170	0.630784	1.59899	0.0689943
transglutaminase 1	TGM1	0.630383	0.524538	0.0133115
hemopexin	HPX	0.629739	0.621793	0.0743749
ring finger protein 212	RNF212	0.6267	0.491037	0.0467084
potassium two pore domain channel subfamily K member 7	KCNK7	0.622949	0.426585	0.00325617
MLLT1, super elongation complex subunit	MLLT1	0.622363	2.13134	0.0480984
TP53 induced glycolysis regulatory phosphatase	C12orf5	0.621156	1.35315	0.0382374
NOVA alternative splicing regulator 1	NOVA1	0.618459	0.431202	0.0304656
zinc finger protein 337	ZNF337	0.617645	1.80075	0.0796642
histone deacetylase 3	HDAC3	0.612206	2.20564	0.0995857
family with sequence similarity 150 member B	FAM150B	0.6112	0.513987	0.0783152
diablo IAP-binding mitochondrial protein	DIABLO	0.607312	1.72386	0.0910543
C-type lectin domain family 2 member B	CLEC2B	0.606726	0.796803	0.0492385
ribosomal protein L21 pseudogene 104	RPL21P104	0.604455	0.451411	0.0562435
coiled-coil domain containing 103	CCDC103	0.60169	0.236379	0.0250168
Dmx like 1	DMXL1	0.601339	3.43682	0.087204
lysine demethylase 2B	KDM2B	0.599613	1.54945	0.043879
triggering receptor expressed on myeloid cells 1	TREM1	0.597264	0.393083	0.091164
SH3 domain and tetratricopeptide repeats 2	SH3TC2	0.595897	0.559255	0.0338014
A-kinase anchoring protein 6	AKAP6	0.595075	0.630854	0.0127005
ubiquitin specific peptidase 9, Y-linked pseudogene 4	USP9YP4	0.590428	0.836431	0.0641112
calcium voltage-gated channel auxiliary subunit gamma 4	CACNG4	0.589335	0.423403	0.0680157
glucocorticoid modulatory element binding protein 2	GMEB2	0.587693	1.31409	0.0557047
glycine N-methyltransferase	GNMT	0.586132	0.353053	0.0016323
PVRL3 antisense RNA 1	PVRL3-AS1	0.586129	0.413563	0.0264461
phosphatidylinositol-4,5-bisphosphate 3-kinase catalytic subunit delta	PIK3CD	0.585849	0.886322	0.05065
polyamine modulated factor 1 binding protein 1	PMFBP1	0.584552	0.454897	0.0566187
purine rich element binding protein B	PURB	0.581925	3.12605	0.0905483
tubulin tyrosine ligase like 10	TTLL10	0.575973	0.411085	0.0424658
basic helix-loop-helix domain containing, class B, 9	BHLHB9	0.57388	1.16654	0.0783152
annexin A8 like 1	ANXA8L2	0.570796	0.170787	0.0750648
protein tyrosine phosphatase, receptor type D	PTPRD	0.570428	0.458876	0.0178476
WNK lysine deficient protein kinase 3	WNK3	0.569559	0.602816	0.0035293
doublecortin domain containing 5	DCDC5	0.568571	0.42059	0.000780027
family with sequence similarity 184 member A	FAM184A	0.567809	0.614801	0.0228939
SRY-box 8	SOX8	0.567694	0.491684	0.0209351
kinesin light chain 2	KLC2	0.565379	1.00181	0.0481251
trafficking protein particle complex 2 pseudogene 9	TRAPPC2P9	0.564086	0.526876	0.0199683
linker for activation of T-cells family member 2	LAT2	0.563517	1.29714	0.095992
solute carrier organic anion transporter family member 1B3	SLCO1B3	0.562357	0.166823	0.0726237
spermatogenesis associated 2 like	SPATA2L	0.559922	0.904093	0.0898303
nucleoporin 160	NUP160	0.558356	2.66196	0.077108
succinyl-CoA:glutarate-CoA transferase	41883	0.556197	0.51482	0.090722
NUS1 dehydrodolichyl diphosphate synthase subunit pseudogene 2	NUS1P2	0.555193	0.171629	0.00183143
ubiquitin specific peptidase 37	USP37	0.55367	1.95007	0.0712568
solute carrier family 7 member 5 pseudogene 2	SLC7A5P2	0.55172	0.255689	0.00468
protein kinase C epsilon	PRKCE	0.551123	1.50953	0.0587062
RELT tumor necrosis factor receptor	RELT	0.55068	0.48087	0.026307
NIMA related kinase 10	NEK10	0.547272	0.53357	0.0258662
doublecortin domain containing 1	DCDC1	0.547103	0.422308	0.0130225
family with sequence similarity 71 member C	FAM71C	0.547026	0.325678	0.0472867
nucleoredoxin-like 2	NXNL2	0.54594	0.653029	0.0898303
mesoderm posterior bHLH transcription factor 2	MESP2	0.545916	0.3949	0.0756735
inhibitor of DNA binding 4, HLH protein	ID4	0.544624	0.582433	0.054788
succinyl-CoA:glutarate-CoA transferase	C7orf10	0.544597	0.469552	0.00975734
chromosome 3 open reading frame 62	C3orf62	0.543255	1.58887	0.0687571
discs large MAGUK scaffold protein 2	DLG2	0.543117	0.513007	0.000656609
docking protein 7	DOK7	0.542108	0.544575	0.0831937
phytanoyl-CoA 2-hydroxylase interacting protein like	PHYHIPL	0.539772	0.288527	0.000942736
aquaporin 12A	AQP12A	0.533734	0.297638	0.0578578
zinc finger protein 26	ZNF26	0.5334	1.92479	0.0733557
kinesin light chain 3	KLC3	0.532471	0.749619	0.0617552
glutamine-fructose-6-phosphate transaminase 2	GFPT2	0.531268	0.49893	0.090722
interleukin 6	IL6	0.527719	0.397655	0.0630918
zinc finger protein interacting with K protein 1	ZIK1	0.525235	0.64867	0.032436
dihydropyrimidinase	DPYS	0.523915	0.265871	0.00457227
zinc finger protein 667	ZNF667	0.519826	0.643507	0.0327427
chromosome 1 open reading frame 145	C1orf145	0.51929	0.5562	0.0304207
potassium voltage-gated channel subfamily B member 1	KCNB1	0.514255	0.444996	0.00185315
interleukin enhancer binding factor 3	ILF3	0.513618	3.93049	0.0898303
chromosome 3 open reading frame 18	C3orf18	0.513309	0.576302	0.0492385
protease, serine 50	PRSS50	0.512794	0.305179	0.0172479
testis-specific transcript, Y-linked 4C (non-protein coding)	TTTY4C	0.50732	0.230595	0.0605396
roundabout guidance receptor 3	ROBO3	0.50567	0.501017	0.0919476
TBC1 domain family member 24	TBC1D24	0.505455	0.850886	0.0909235
cerebellin 2 precursor	CBLN2	0.505371	0.342406	0.00212906
G protein-coupled receptor 3	GPR3	0.504242	0.476121	0.021535
ZFP82 zinc finger protein	ZFP82	0.497584	0.378629	0.00372674
	5S_rRNA	0.494962	0.294636	0.0830898
killer cell lectin like receptor D1	KLRD1	0.491688	0.894853	0.0901717
transmembrane protein 170B	TMEM170B	0.48908	0.684035	0.0369856
family with sequence similarity 65 member B	FAM65B	0.48264	0.561018	0.0172427
transmembrane protein 201	TMEM201	0.482	0.671864	0.0960594
cilia and flagella associated protein 57	RP11-328K4.1	0.480522	0.347642	0.0583429
CD7 molecule	CD7	0.471751	0.518214	0.0888755
protocadherin beta 6	PCDHB6	0.469467	0.420638	0.0575582
phosphorylase, glycogen, muscle	PYGM	0.466811	0.592766	0.0183472
forkhead box O3B pseudogene	FOXO3B	0.464135	0.291016	0.0593601
T cell receptor beta variable 5-2 (pseudogene)	TRBV5-2	0.45963	0.31662	0.064047
contactin associated protein-like 3	CNTNAP3	0.454112	0.26456	0.00185315
toll like receptor 10	TLR10	0.453497	0.604758	0.0762859
zinc finger protein 385B	ZNF385B	0.450866	0.349916	0.000817801
spermatogenesis associated 45	WDR65	0.450718	0.561518	0.0220984
fibroblast growth factor 5	FGF5	0.446988	0.808122	0.0483778
adhesion molecule with Ig like domain 3	AMIGO3	0.438835	0.14565	0.0468663
potassium voltage-gated channel subfamily Q member 3	KCNQ3	0.436832	0.508614	0.0622918
breast carcinoma amplified sequence 2 pseudogene 1	BCAS2P1	0.433622	0.643056	0.0777858
C-type lectin domain family 11 member A	CLEC11A	0.433118	0.488834	0.0867695
testis-specific transcript, Y-linked 4 (non-protein coding)	TTTY4	0.428729	0.0740061	0.00224496
VPS37D, ESCRT-I subunit	VPS37D	0.428213	0.405935	0.0948154
solute carrier family 25 member 21	SLC25A21	0.427534	0.473263	0.080283
aquaporin 8	AQP8	0.42565	0.259381	0.01484
tumor necrosis factor superfamily member 4	TNFSF4	0.42541	0.580629	0.0896155
ATPase phospholipid transporting 8B4 (putative)	ATP8B4	0.425242	0.681115	0.0605152
amylase, alpha 1A (salivary)	AMY1A	0.424302	0.260372	0.0346864
aldehyde dehydrogenase 8 family member A1	ALDH8A1	0.423062	0.520867	0.064628
insulin like growth factor binding protein acid labile subunit	IGFALS	0.422465	0.279064	0.00701571
protocadherin 11 Y-linked	PCDH11Y	0.420923	0.576237	0.0310252
mitogen-activated protein kinase 8 interacting protein 1	MAPK8IP1	0.418311	0.487958	0.0424658
ALMS1, centrosome and basal body associated protein pseudogene 1	C1orf227	0.415008	0.304136	0.0548202
olfactory receptor family 51 subfamily J member 1 (gene/pseudogene)	OR51J1	0.413093	0.280573	0.0246421
colony stimulating factor 3 receptor	CSF3R	0.402829	0.60041	0.0630918
phosphoribosyl pyrophosphate synthetase 1-like 1	PRPS1L1	0.402279	0.333779	0.0905483
OFD1 pseudogene 8, Y-linked	OFD1P8Y	0.399724	0.338989	0.0480682
sphingolipid transporter 3 (putative)	SPNS3	0.397717	0.317138	0.0118646
solute carrier family 16 member 11	SLC16A11	0.396745	0.474589	0.0450663
testis-specific transcript, Y-linked 4B (non-protein coding)	TTTY4B	0.392982	0.1584	0.00987012
CECR5 antisense RNA 1	CECR5-AS1	0.386961	0.316963	0.0479107
stress responsive DNAJB4 interacting membrane protein 1	SDIM1	0.384081	0.346323	0.0703454
deuterosome assembly protein 1	ALMS1P	0.383002	0.548165	0.0982496
WAS protein family member 5, pseudogene	WASF5P	0.370953	0.299776	0.0254576
WAS protein family member 5, pseudogene	WASF5P	0.370953	0.299776	0.0254576
WAS protein family member 5, pseudogene	WASF5P	0.370953	0.299776	0.0254576
MAGE family member A8	MAGEA8	0.368908	0.324227	0.0101545
phospholipase D family member 4	PLD4	0.364097	0.457378	0.0819145
transcription elongation factor A like 6	TCEAL6	0.363796	0.369233	0.0897531
aquaporin 4	AQP4	0.363779	0.546805	0.0762859
keratin 81	KRT81	0.362072	0.181821	0.0144658
zinc finger and BTB domain containing 8A	ZBTB8A	0.361792	0.445697	0.0681558
claudin 11	CLDN11	0.350998	0.525426	0.0906383
leukocyte immunoglobulin like receptor A1	LILRA1	0.349831	0.308032	0.0345136
olfactory receptor family 6 subfamily E member 1 pseudogene	OR6E1P	0.342868	0.178604	0.0387021
ADAM metallopeptidase with thrombospondin type 1 motif 13	ADAMTS13	0.334646	0.452545	0.086696
cysteine rich secretory protein 1	CRISP1	0.324377	0.299856	0.0493049
EDAR associated death domain	EDARADD	0.321622	0.34076	0.078424
protocadherin alpha 6	PCDHA6	0.315458	0.177911	0.0289689
cripto, FRL-1, cryptic family 1	CFC1	0.315233	0.172899	0.023762
RBPJ interacting and tubulin associated 1	CCDC67	0.314018	0.382625	0.0896155
gastrin releasing peptide receptor	GRPR	0.312955	0.294628	0.064159
keratin 40	KRT40	0.312255	0.284324	0.0130111
DMRT like family C1B	DMRTC1B	0.305219	0.207397	0.0310121
mitogen-activated protein kinase 4	MAPK4	0.304712	0.33907	0.0251316
ADCYAP receptor type I	ADCYAP1R1	0.301297	0.349416	0.0387021
immunoglobin superfamily member 21	IGSF21	0.299756	0.446599	0.0968478
zinc finger protein 736 pseudogene 2, Y-linked	ZNF736P2Y	0.299565	0.260759	0.0472741
glutamate metabotropic receptor 7	GRM7	0.299257	0.325346	0.0582173
cholinergic receptor nicotinic epsilon subunit	CHRNE	0.290661	0.19669	0.00401219
transmembrane protein 63C	TMEM63C	0.287937	0.297753	0.0390589
mesoderm posterior bHLH transcription factor 1	MESP1	0.283389	0.325415	0.0817955
phosphoglucomutase 5	PGM5	0.281916	0.466861	0.0991778
potassium calcium-activated channel subfamily U member 1	KCNU1	0.279348	0.202163	0.020124
claudin 6	CLDN6	0.276933	0.295664	0.070312
protocadherin alpha 3	PCDHA3	0.274235	0.215407	0.0483778
family with sequence similarity 135 member B	FAM135B	0.270209	0.33394	0.0195558
mitogen-activated protein kinase 8 interacting protein 2	MAPK8IP2	0.270098	0.323683	0.0615512
cytochrome P450 family 21 subfamily A member 2	CYP21A2	0.269335	0.234535	0.065975
ubiquilin 3	UBQLN3	0.266768	0.358603	0.0852733
laminin subunit beta 4	LAMB4	0.259872	0.300585	0.0489787
potassium channel tetramerization domain containing 8	KCTD8	0.253871	0.290059	0.0315453
unknown transcript	GS1-600G8.3	0.246052	0.141757	0.0690611
DS cell adhesion molecule	DSCAM	0.245471	0.278613	0.0188845
ELK2B, member of ETS oncogene family, pseudogene	ELK2BP	0.241853	0.282879	0.0615512
somatostatin receptor 5	SSTR5	0.237329	0.258038	0.0896155
olfactory receptor family 51 subfamily B member 5	OR51B5	0.235208	0.126238	0.0481251
diphthamide biosynthesis 3 pseudogene 1	DPH3P1	0.22877	0.0862745	0.0946206
cytochrome P450 family 21 subfamily A member 2	CYP21A2	0.227881	0.226352	0.0676891
enolase 1 pseudogene 1	ENO1P1	0.220051	0.0406568	0.00386637
fer-1 like family member 5	FER1L5	0.110167	0.0254592	0.0514967
E2F transcription factor 7	E2F7	-0.417042	0.464122	0.0397573
DEP domain containing 1	DEPDC1	-0.436117	0.455447	0.0570221
extra spindle pole bodies like 1, separase	ESPL1	-0.438455	0.633893	0.0402347
potassium voltage-gated channel subfamily H member 2	KCNH2	-0.488166	0.520526	0.0496674
olfactory receptor family 5 subfamily M member 11	OR5M11	-0.505423	0.31977	0.0763025
zinc finger protein 408	ZNF408	-0.507341	1.06127	0.0647975
acyl-CoA oxidase 3, pristanoyl	ACOX3	-0.514426	1.48325	0.0747561
protein kinase cAMP-dependent type I regulatory subunit beta	PRKAR1B	-0.523242	0.689656	0.0486196
olfactory receptor family 7 subfamily E member 2 pseudogene	OR7E2P	-0.526135	0.38144	0.046723
inner centromere protein	INCENP	-0.526545	1.32573	0.077108
Mab-21 domain containing 1	MB21D1	-0.58671	1.43849	0.0546838
cyclin F	CCNF	-0.593936	0.784241	0.0483778
mitochondrial fission regulator 2	C12orf52	-0.60835	1.60694	0.073932
jumonji domain containing 7	JMJD7	-0.610903	0.642405	0.0201988
bora, aurora kinase A activator	BORA	-0.626057	1.35565	0.0928794
zinc finger SWIM-type containing 3	ZSWIM3	-0.631049	0.984909	0.0580435
ankyrin repeat and BTB domain containing 1	ABTB1	-0.648321	1.82407	0.0689227
exonuclease 1	EXO1	-0.657067	0.684558	0.0925544
Hikeshi, heat shock protein nuclear import factor	FAM54A	-0.657479	0.699485	0.0316239
mitochondrial calcium uniporter dominant negative beta subunit	C11orf73	-0.665665	1.72149	0.0842761
diaphanous related formin 3	DIAPH3	-0.677428	0.628311	0.0555488
TMED7-TICAM2 readthrough	TMED7-TICAM2	-0.693755	0.769239	0.054978
RAD54 homolog B (S. cerevisiae)	RAD54B	-0.696744	0.964466	0.0294373
AKT1 substrate 1	AKT1S1	-0.697351	1.5218	0.077108
phosphate cytidylyltransferase 2, ethanolamine	PCYT2	-0.698524	1.51985	0.07807
lysine demethylase 4A	KDM4A	-0.704726	2.45146	0.0127005
flavin adenine dinucleotide synthetase 1	FLAD1	-0.709999	1.97886	0.019184
zinc finger protein 589	ZNF589	-0.716028	1.43041	0.0780969
ring finger protein 135	RNF135	-0.725693	1.72122	0.0396019
catechol-O-methyltransferase	COMT	-0.728655	2.90192	0.0884876
kinesin family member 18B	KIF18B	-0.739368	0.789648	0.0559817
ATPase family, AAA domain containing 2	ATAD2	-0.744412	1.47679	0.097795
glucose-6-phosphate isomerase	GPI	-0.744604	3.2337	0.0258662
cell division cycle associated 2	CDCA2	-0.753199	0.777834	0.0150495
centromere protein E	CENPE	-0.757489	0.920831	0.0897531
LETM1 domain containing 1	LETMD1	-0.761617	3.3296	0.0689891
acyl-CoA thioesterase 8	ACOT8	-0.763327	1.25018	0.0158816
N-acetylglucosamine-1-phosphodiester alpha-N-acetylglucosaminidase	NAGPA	-0.765351	1.87138	0.0527387
family with sequence similarity 60 member A	FAM60A	-0.7707	3.15039	0.064628
c-src tyrosine kinase	CSK	-0.776455	2.1765	0.0141993
dihydrofolate reductase	DHFR	-0.784683	1.41467	0.0183588
homeobox A3	HOXA3	-0.791091	0.555628	0.0189832
UDP-GlcNAc:betaGal beta-1,3-N-acetylglucosaminyltransferase-like 1	B3GNTL1	-0.796226	1.07656	0.0796642
zinc finger with KRAB and SCAN domains 4	ZKSCAN4	-0.797517	1.23827	0.0814858
metastasis associated 1 family member 3	MTA3	-0.803989	2.5463	0.0863555
RAD51 associated protein 1	RAD51AP1	-0.807314	0.893575	0.0385835
plexin A1	PLXNA1	-0.82037	1.56984	0.0902549
voltage dependent anion channel 1	VDAC1	-0.821037	6.18233	0.0759271
citron rho-interacting serine/threonine kinase	CIT	-0.830033	0.79883	0.0281267
oviductal glycoprotein 1	OVGP1	-0.831879	1.0243	0.0914646
receptor accessory protein 4	REEP4	-0.832113	1.85336	0.0853025
solute carrier family 12 member 8	SLC12A8	-0.833071	1.30116	0.0783152
Holliday junction recognition protein	HJURP	-0.835605	0.899719	0.0362858
diacylglycerol O-acyltransferase 1	DGAT1	-0.836517	3.01162	0.0462511
proteasome subunit beta 5	PSMB5	-0.839558	4.16007	0.0551759
protein tyrosine phosphatase, non-receptor type 6	PTPN6	-0.841375	2.12431	0.0317198
ZW10 interacting kinetochore protein	ZWINT	-0.842177	1.05644	0.0605152
SHANK associated RH domain interactor	SHARPIN	-0.847313	1.84821	0.0909235
solute carrier family 7 member 4	SLC7A4	-0.847485	0.75136	0.0984952
thyroid hormone receptor beta	THRB	-0.855456	2.97075	0.0982496
LDL receptor related protein 1	LRP1	-0.855897	3.26166	0.0936389
FtsJ RNA methyltransferase homolog 1 (E. coli)	FTSJ1	-0.860265	2.40586	0.0362858
piggyBac transposable element derived 4	PGBD4	-0.861908	1.38431	0.0823888
hexokinase 1	HK1	-0.862737	2.87611	0.0431096
eukaryotic translation initiation factor 2 alpha kinase 1	EIF2AK1	-0.863455	4.27273	0.00912956
gamma-glutamylcyclotransferase	GGCT	-0.865762	2.5085	0.0293691
adaptor related protein complex 2 mu 1 subunit	AP2M1	-0.86956	4.0534	0.0515392
CD151 molecule (Raph blood group)	CD151	-0.879643	5.08038	0.0982496
kinesin family member 4A	KIF4A	-0.880715	0.826728	0.0378877
acyl-CoA thioesterase 11	ACOT11	-0.887458	1.94787	0.0333038
major facilitator superfamily domain containing 9	MFSD9	-0.889046	1.57593	0.0450663
UDP glucuronosyltransferase family 1 member A5	UGT1A5	-0.897913	0.548479	0.049768
transcription factor 7 like 2	TCF7L2	-0.898012	4.94969	0.073932
methylenetetrahydrofolate dehydrogenase (NADP+ dependent) 2, methenyltetrahydrofolate cyclohydrolase	MTHFD2	-0.901423	1.90828	0.0290511
epithelial splicing regulatory protein 1	ESRP1	-0.906341	5.16256	0.0885598
enhancer of zeste 2 polycomb repressive complex 2 subunit	EZH2	-0.911708	1.93887	0.0511669
zinc finger DHHC-type containing 9	ZDHHC9	-0.914047	4.44595	0.0655979
solute carrier family 12 member 6	SLC12A6	-0.922433	3.21195	0.0449871
nuclear factor, erythroid 2 like 1	NFE2L1	-0.92395	3.91391	0.0223055
spindle and kinetochore associated complex subunit 3	SKA3	-0.92859	0.828265	0.0925482
adenylate cyclase 7	ADCY7	-0.92944	1.84264	0.0444564
F-box and leucine rich repeat protein 6	FBXL6	-0.92953	1.32227	0.0681258
ankyrin repeat and zinc finger domain containing 1	ANKZF1	-0.932273	2.45891	0.0208652
zinc finger protein 133	ZNF133	-0.93365	1.62022	0.0183472
ELK3, ETS transcription factor	ELK3	-0.934779	3.16815	0.0599906
inhibitor of kappa light polypeptide gene enhancer in B-cells, kinase epsilon	IKBKE	-0.935251	1.62745	0.0264502
tubulin tyrosine ligase like 12	TTLL12	-0.938	2.61194	0.0868089
5-aminoimidazole-4-carboxamide ribonucleotide formyltransferase/IMP cyclohydrolase	ATIC	-0.940434	3.72194	0.070208
SEC16 homolog B, endoplasmic reticulum export factor	SEC16B	-0.941414	0.891585	0.0035293
NOP2/Sun RNA methyltransferase family member 5 pseudogene 1	NSUN5P1	-0.944828	2.71785	0.0884876
GRAM domain containing 3	GRAMD3	-0.945708	2.38478	0.00618098
VANGL planar cell polarity protein 1	VANGL1	-0.946166	2.40181	0.0256976
arginyl aminopeptidase like 1	RNPEPL1	-0.948368	3.21674	0.0515392
PQ loop repeat containing 2 like	CCDC109B	-0.949294	1.76337	0.0274325
proline rich 13	PRR13	-0.955411	5.50248	0.0155183
caspase 3	CASP3	-0.968106	3.74093	0.0727016
nudE neurodevelopment protein 1	NDE1	-0.969275	3.0931	0.00214584
baculoviral IAP repeat containing 5	BIRC5	-0.971318	1.04889	0.0661803
fascin actin-bundling protein 1	FSCN1	-0.978629	0.734889	0.0442259
S100 calcium binding protein A5	S100A5	-0.980556	0.962605	0.0547217
granulin	GRN	-0.983187	4.97482	0.0157855
leucine rich repeat containing G protein-coupled receptor 6	LGR6	-0.986165	0.674392	0.0526437
protein tyrosine kinase 6	PTK6	-0.991356	1.96864	0.0154915
centrosomal protein 55	CEP55	-0.991821	1.08666	0.0828179
galectin 9	LGALS9	-0.99866	3.74424	0.00652215
protein kinase AMP-activated non-catalytic subunit beta 1	PRKAB1	-0.999687	3.51596	0.0504575
DEAD-box helicase 60-like	DDX60L	-1.00933	3.00585	0.0604017
retinol saturase	RETSAT	-1.00951	3.7146	0.0689943
MYB proto-oncogene like 2	MYBL2	-1.01492	0.634715	0.0170149
protein disulfide isomerase family A member 4	PDIA4	-1.02277	4.09694	0.0591515
SH3 domain containing kinase binding protein 1	SH3KBP1	-1.02566	3.60308	0.0488945
epithelial cell transforming 2	ECT2	-1.02753	2.69401	0.0738453
basigin (Ok blood group)	BSG	-1.03389	5.68712	0.0337461
Rac GTPase activating protein 1	RACGAP1	-1.03826	1.67951	0.0299139
BUB1 mitotic checkpoint serine/threonine kinase B	BUB1B	-1.04232	1.06	0.00730108
zinc finger protein 860	ZNF860	-1.04335	1.15995	0.089348
Cbl proto-oncogene B	CBLB	-1.04586	3.62136	0.0396708
poly(ADP-ribose) polymerase family member 3	PARP3	-1.04614	2.95541	0.0163922
acyl-CoA thioesterase 4	ACOT4	-1.04814	1.11044	0.0127006
indian hedgehog	IHH	-1.05226	1.77889	0.0427697
cyclin dependent kinase 7	CDK7	-1.05709	2.78832	0.0296697
platelet activating factor receptor	PTAFR	-1.0607	1.89699	0.0791946
MAX dimerization protein 4	MXD4	-1.06445	1.91583	0.0110114
thioredoxin reductase 1	TXNRD1	-1.07283	2.9553	0.0671406
MID1 interacting protein 1	MID1IP1	-1.07367	2.80312	0.0725217
cytoskeleton associated protein 2	CKAP2	-1.07662	1.82671	0.0035293
forkhead box M1	FOXM1	-1.08708	0.989105	0.0280235
receptor interacting serine/threonine kinase 3	RIPK3	-1.08827	2.90512	0.0153241
isochorismatase domain containing 2	ISOC2	-1.09602	2.04711	0.0728466
junction plakoglobin	JUP	-1.09883	5.42588	0.036341
IQ motif containing GTPase activating protein 3	IQGAP3	-1.10606	1.18821	0.0549279
islet cell autoantigen 1	ICA1	-1.10917	3.73778	0.0117987
cyclin dependent kinase inhibitor 3	CDKN3	-1.11323	0.900306	0.0853025
vitamin D (1,25- dihydroxyvitamin D3) receptor	VDR	-1.1135	2.17265	0.0737939
DDB1 and CUL4 associated factor 4	DCAF4	-1.11368	1.70833	0.032436
transforming acidic coiled-coil containing protein 3	TACC3	-1.11645	1.16067	0.0603608
Rho GTPase activating protein 11B	ARHGAP11B	-1.11785	1.35406	0.0906925
solute carrier family 26 member 6	SLC26A6	-1.11883	1.50831	0.00720285
ATPase secretory pathway Ca2+ transporting 1	ATP2C1	-1.12353	3.68654	0.00545758
cyclin B1	CCNB1	-1.12724	1.29166	0.0396019
pyrroline-5-carboxylate reductase 1	PYCR1	-1.14346	1.38513	0.00973336
NOP2/Sun RNA methyltransferase family member 5 pseudogene 2	NSUN5P2	-1.1449	2.27649	0.0112362
EF-hand domain family member D2	EFHD2	-1.14499	4.83104	0.0408184
FH2 domain containing 1	FHDC1	-1.14693	2.20241	0.0333038
calcium/calmodulin dependent protein kinase II gamma	CAMK2G	-1.15716	2.34157	0.0269276
drebrin like	C3orf55	-1.15953	1.54036	0.0545015
nucleolar and spindle associated protein 1	NUSAP1	-1.1661	1.94861	0.065975
coiled-coil-helix-coiled-coil-helix domain containing 10	CHCHD10	-1.16612	1.81657	0.0578578
neuron navigator 1	NAV1	-1.16623	2.13167	0.0605152
ferritin light chain	FTL	-1.17139	9.036	0.0309673
solute carrier family 4 member 11	SLC4A11	-1.17171	1.36943	0.0722562
galectin 3 binding protein	LGALS3BP	-1.19497	5.66186	0.011343
WD repeat domain, phosphoinositide interacting 1	WIPI1	-1.20072	2.57342	0.00852878
axonemal dynein light chain domain containing 1	AXDND1	-1.20478	1.10625	0.0272541
breast carcinoma amplified sequence 1	BCAS1	-1.20914	4.49066	0.082211
family with sequence similarity 109 member A	FAM109A	-1.21315	1.68174	0.0264478
caspase recruitment domain family member 11	CARD11	-1.21609	2.63624	0.0789118
chromosome 5 open reading frame 30	C5orf30	-1.21683	2.30492	0.0370584
nuclear receptor subfamily 2 group F member 6	NR2F6	-1.22124	3.57548	0.00785727
G-protein signaling modulator 2	GPSM2	-1.22512	1.27642	0.0117641
tripartite motif containing 2	TRIM2	-1.22795	4.74089	0.0337461
monoglyceride lipase	MGLL	-1.2289	4.34382	0.013004
eukaryotic translation initiation factor 3 subunit C	EIF3C	-1.2337	5.83035	0.0647492
N-methylpurine DNA glycosylase	MPG	-1.2375	2.0966	0.0177099
nudix hydrolase 8	NUDT8	-1.2504	1.64514	0.0277748
G protein-coupled receptor 35	GPR35	-1.25353	2.01692	0.00984875
5'-nucleotidase domain containing 2	NT5DC2	-1.2649	1.07159	0.0428789
SH3 domain binding glutamate rich protein like 3	SH3BGRL3	-1.26711	7.40069	0.0202746
embigin	EMB	-1.2784	3.18948	0.0035293
phosphoglucomutase 2 like 1	PGM2L1	-1.28789	2.91374	0.0147366
phospholipase B domain containing 1	PLBD1	-1.29062	4.8478	0.0565513
prolyl endopeptidase	PREP	-1.29313	3.20333	0.0805521
potassium channel tetramerization domain containing 14	KCTD14	-1.2951	2.8855	0.0987444
ubiquitin specific peptidase 54	USP54	-1.29571	3.65514	0.066128
regulatory factor X5	RFX5	-1.30341	2.21528	0.00134759
Rho GTPase activating protein 11A	ARHGAP11A	-1.30607	1.21569	0.00211801
coiled-coil domain containing 53	CCDC53	-1.30887	2.81421	0.0752695
family with sequence similarity 162 member A	FAM162A	-1.31533	3.56533	0.078424
tubulin alpha 4a	TUBA4A	-1.31545	4.02709	0.046723
potassium channel tetramerization domain containing 1	KCTD1	-1.3178	2.66014	0.00905987
centromere protein F	CENPF	-1.33632	1.44192	0.0232513
protein regulator of cytokinesis 1	PRC1	-1.33874	1.64328	0.0178476
ribonucleotide reductase regulatory subunit M2	RRM2	-1.34502	1.45001	0.03168
ALG3, alpha-1,3- mannosyltransferase	ALG3	-1.35156	2.97949	0.00241279
SFT2 domain containing 2	SFT2D2	-1.35645	4.5163	0.0784666
histone cluster 2 H2B family member d (pseudogene)	HIST2H2BD	-1.36729	1.11642	0.0898303
STEAP3 metalloreductase	STEAP3	-1.36979	2.2316	0.0459255
deltex E3 ubiquitin ligase 4	DTX4	-1.3777	3.25886	0.0250168
Rho related BTB domain containing 1	RHOBTB1	-1.38016	2.62379	0.0632094
paired like homeodomain 1	PITX1	-1.39239	1.1071	0.00142005
neuromedin U	NMU	-1.39601	1.10763	0.0251316
kelch like family member 3	KLHL3	-1.39625	2.14473	0.0604017
coactosin like F-actin binding protein 1	COTL1	-1.39929	4.35559	0.0470248
X-linked Kx blood group	XK	-1.41105	1.76616	0.0104382
transketolase	TKT	-1.41404	2.98037	0.0618133
quiescin sulfhydryl oxidase 1	QSOX1	-1.41517	4.93779	0.00785419
ST6 N-acetylgalactosaminide alpha-2,6-sialyltransferase 1	ST6GALNAC1	-1.4179	4.91122	0.0337121
mitochondrial ribosomal protein L15	MRPL15	-1.42034	2.86522	0.0105501
solute carrier family 39 member 11	SLC39A11	-1.42155	3.96578	0.0468118
Rho family GTPase 3	RND3	-1.42571	2.21986	0.0154915
peptidylprolyl isomerase F	PPIF	-1.43941	2.85301	0.00358393
Rho/Rac guanine nucleotide exchange factor 2	ARHGEF2	-1.44424	3.21902	0.0466302
frequently rearranged in advanced T-cell lymphomas 2	FRAT2	-1.45154	2.27579	0.0657761
proline rich 15	PRR15	-1.45168	3.06901	0.0211199
transcription factor AP-2 alpha	TFAP2A	-1.45772	1.02525	0.0679733
dual adaptor of phosphotyrosine and 3-phosphoinositides 1	DAPP1	-1.46395	2.33931	0.0337461
ankyrin repeat and BTB domain containing 2	ABTB2	-1.47041	1.79339	0.0468663
histone cluster 1 H1 family member c	HIST1H1C	-1.47908	4.31919	0.066128
histone cluster 2 H2A family member a3	HIST2H2AA3	-1.48198	2.66503	0.0531687
sorcin	SRI	-1.48264	4.44838	0.0796642
RAB25, member RAS oncogene family	RAB25	-1.48398	6.31324	0.0213345
RNA exonuclease 2	REXO2	-1.48783	3.32962	0.0895554
LIM domain and actin binding 1	LIMA1	-1.49521	6.68947	0.00289054
G protein-coupled receptor class C group 5 member A	GPRC5A	-1.49968	7.20782	0.0767856
UDP glucuronosyltransferase family 1 member A7	UGT1A7	-1.50689	1.04281	0.0405662
gem nuclear organelle associated protein 6	GEMIN6	-1.50731	2.16671	0.00744491
histone cluster 1 H2A family member i	HIST1H2AI	-1.50804	2.32762	0.0223055
steroid 5 alpha-reductase 1	SRD5A1	-1.50912	1.90145	0.0533094
cyclin G2	CCNG2	-1.51187	2.34883	0.0220984
Fc fragment of IgG receptor and transporter	FCGRT	-1.516	3.62276	0.0161142
mucin 12, cell surface associated	MUC12	-1.52316	0.961238	0.0027086
insulin like growth factor 2 mRNA binding protein 3	IGF2BP3	-1.53011	0.805655	0.0989844
2'-5'-oligoadenylate synthetase like	OASL	-1.53714	2.16167	0.09978
solute carrier family 39 member 4	SLC39A4	-1.5384	2.6855	0.021419
TIMP metallopeptidase inhibitor 1	TIMP1	-1.55919	6.42676	0.0171399
solute carrier family 45 member 3	SLC45A3	-1.56295	2.69146	0.0737939
late endosomal/lysosomal adaptor, MAPK and MTOR activator 2	LAMTOR2	-1.56343	3.26892	0.00510287
lipoma HMGIC fusion partner-like 2	LHFPL2	-1.56828	3.10398	0.0322036
proprotein convertase subtilisin/kexin type 6	PCSK6	-1.57433	2.11876	0.0486166
promyelocytic leukemia	PML	-1.57534	3.25365	0.00426792
tescalcin	TESC	-1.57888	4.76797	0.0143365
PYD and CARD domain containing	PYCARD	-1.58045	2.64492	0.0142352
actin filament associated protein 1 like 2	AFAP1L2	-1.59994	2.36319	0.00944896
leucine rich repeat containing G protein-coupled receptor 4	LGR4	-1.60194	4.40354	0.0364078
solute carrier family 39 member 14	SLC39A14	-1.60691	4.34633	0.0100659
cofilin 1 pseudogene 5	CFL1P5	-1.61008	2.05305	0.0728466
wolframin ER transmembrane glycoprotein	WFS1	-1.61156	2.49364	0.000259901
gap junction protein beta 5	GJB5	-1.61671	1.1213	0.0820512
TPX2, microtubule nucleation factor	TPX2	-1.6276	1.57572	0.0226888
2'-5'-oligoadenylate synthetase 1	OAS1	-1.64673	3.20992	0.0452574
lysophosphatidic acid receptor 5	LPAR5	-1.64872	2.93821	0.00124913
phospholipase C epsilon 1	PLCE1	-1.649	2.31904	0.0337121
sperm antigen with calponin homology and coiled-coil domains 1	SPECC1	-1.65965	2.48802	0.00234965
histone cluster 1 H2A family member l	HIST1H2AL	-1.66025	2.32451	0.00506052
thymosin beta 10	TMSB10	-1.67179	8.46901	0.00474811
G protein-coupled receptor kinase 5	GRK5	-1.69744	2.2413	0.000394224
polypeptide N-acetylgalactosaminyltransferase 4	GALNT4	-1.70002	3.27617	0.0843804
chromosome 4 open reading frame 48	C4orf48	-1.7083	1.41086	0.0674431
carbonyl reductase 1	CBR1	-1.72806	3.47262	0.0532382
pleckstrin and Sec7 domain containing 3	PSD3	-1.72915	2.61687	0.00290899
PDZ and LIM domain 7	PDLIM7	-1.76628	2.27382	0.0724325
tribbles pseudokinase 2	TRIB2	-1.78304	3.12198	0.0396542
crystallin lambda 1	CRYL1	-1.78504	3.3429	0.00285657
steroid 5 alpha-reductase 3	SRD5A3	-1.79167	3.1966	0.0486601
topoisomerase (DNA) II alpha	TOP2A	-1.81268	1.76363	0.0283073
ectonucleoside triphosphate diphosphohydrolase 5	ENTPD5	-1.82693	2.76426	0.0403339
T-box 15	TBX15	-1.83161	1.3311	0.0351332
homeobox B7	HOXB7	-1.84132	1.09894	0.0425087
diacylglycerol kinase alpha	DGKA	-1.86086	2.93838	0.0436864
fer-1 like family member 4, pseudogene	FER1L4	-1.88203	2.74896	0.0174005
hephaestin	HEPH	-1.89669	3.5482	0.0155153
ubiquitin conjugating enzyme E2 C	UBE2C	-1.90202	1.4174	0.0277406
chromosome 10 open reading frame 10	C10orf10	-1.90283	3.74719	0.0203955
glycerol-3-phosphate dehydrogenase 1-like	GPD1L	-1.90873	3.10915	0.00282122
capping actin protein, gelsolin like	CAPG	-1.91143	4.21258	0.00634495
anillin actin binding protein	ANLN	-1.914	1.45902	0.000737663
villin like	VILL	-1.92165	3.28401	0.00451031
src kinase associated phosphoprotein 2	SKAP2	-1.92288	3.10335	0.00112564
solute carrier family 6 member 14	SLC6A14	-1.93725	2.94585	0.0559817
paraneoplastic Ma antigen 1	PNMA1	-1.94406	3.3969	0.0868195
oxysterol binding protein like 10	OSBPL10	-1.95074	1.71874	0.000997501
leucine rich repeat containing 66	LRRC66	-1.96269	2.99616	0.0300857
creatine kinase, mitochondrial 1B	CKMT1B	-1.97321	3.23902	0.0206617
extracellular matrix protein 1	ECM1	-1.98733	2.46471	0.0883503
STEAP family member 1	STEAP1	-1.98868	2.91331	0.000663058
peptidylglycine alpha-amidating monooxygenase	PAM	-1.98907	2.88806	0.0265719
pituitary tumor-transforming 1	PTTG1	-1.9912	1.63617	0.00503353
acyl-CoA synthetase long-chain family member 5	ACSL5	-1.99143	5.09881	0.0104382
transmembrane protein 154	TMEM154	-1.99418	2.16651	0.0118109
transmembrane protease, serine 4	TMPRSS4	-2.01934	4.85642	0.00399617
BCL2 like 14	BCL2L14	-2.02259	2.34419	0.00134759
receptor transporter protein 4	RTP4	-2.02465	2.63442	0.0053147
cadherin related family member 2	CDHR2	-2.0518	3.26885	0.00617535
polypeptide N-acetylgalactosaminyltransferase 6	GALNT6	-2.06955	3.48812	0.0112362
proteasome 26S subunit, ATPase 1 pseudogene 2	PSMC1P2	-2.07018	2.18712	0.0124664
marker of proliferation Ki-67	MKI67	-2.07999	2.12709	0.0361249
complement component 4 binding protein beta	C4BPB	-2.09861	2.60757	0.0877722
aminoacylase 1	ACY1	-2.13012	2.27896	0.0188726
selectin P ligand	SELPLG	-2.14331	2.14934	0.0110384
short chain dehydrogenase/reductase family 16C, member 5	SDR16C5	-2.14695	2.60271	0.0217676
solute carrier family 9 member A3	SLC9A3	-2.17325	1.38946	0.0845412
cofilin 1	CFL1	-2.17366	5.40126	0.00730108
oxysterol binding protein like 7	OSBPL7	-2.17493	3.10302	0.000394224
UDP glucuronosyltransferase family 1 member A10	UGT1A10	-2.18275	2.33865	0.0487629
cadherin 3	CDH3	-2.19937	1.74112	0.0368704
legumain	LGMN	-2.21985	5.60762	0.00339367
GATA binding protein 4	GATA4	-2.23303	3.02122	0.000578394
proline rich 15 like	PRR15L	-2.24492	4.71283	0.0045468
lysophosphatidylcholine acyltransferase 4	LPCAT4	-2.25354	5.13108	0.0019136
leucine rich repeat containing 31	LRRC31	-2.2587	1.85714	0.0334477
tissue specific transplantation antigen P35B	TSTA3	-2.26958	3.01751	0.00220609
solute carrier family 9 member A2	SLC9A2	-2.30835	2.78564	0.0348023
synaptotagmin like 2	SYTL2	-2.37958	5.09549	0.0201988
tsukushi, small leucine rich proteoglycan	TSKU	-2.38461	2.3833	0.000452195
NME/NM23 nucleoside diphosphate kinase 1	NME1	-2.3982	2.89574	0.00269692
sulfatase 2	SULF2	-2.40098	2.09081	0.0265719
isocitrate dehydrogenase (NADP(+)) 1, cytosolic	IDH1	-2.40941	4.13858	0.008271
NAD(P)H quinone dehydrogenase 1	NQO1	-2.45764	5.33969	0.0016323
matrix remodeling associated 5	MXRA5	-2.46776	4.22241	0.0793061
serpin family B member 5	SERPINB5	-2.4817	3.62313	0.044561
clathrin light chain B	CLTB	-2.48931	4.6611	0.0176484
Family With Sequence Similarity 108, Member C1	FAM108C1	-2.512	4.11094	0.0209351
creatine kinase, mitochondrial 1A	CKMT1A	-2.56736	3.16894	0.00161824
synaptotagmin 17	SYT17	-2.57376	2.31011	0.0140365
DEAQ-box RNA dependent ATPase 1	DQX1	-2.60703	2.04536	0.000208985
uncoupling protein 2	UCP2	-2.72925	3.25114	0.0385835
NME/NM23 nucleoside diphosphate kinase 2	NME2	-2.77353	5.51785	0.0627128
FYVE, RhoGEF and PH domain containing 5	FGD5	-2.79181	2.53231	0.000137799
amine oxidase, copper containing 1	ABP1	-2.94982	3.6091	7.18e-05
potassium voltage-gated channel subfamily E regulatory subunit 3	KCNE3	-2.96798	4.58441	0.00262095
cystatin SN	CST1	-2.98198	1.52695	0.00239754
deleted in lymphocytic leukemia, 7	DLEU7	-2.99906	1.88934	0.00287559
peptidase inhibitor 3	PI3	-2.9997	2.45117	0.068868
stearoyl-CoA desaturase	SCD	-3.05277	4.17958	0.00835389
nuclear receptor subfamily 1 group I member 2	NR1I2	-3.14261	2.51344	0.00119039
phospholipase A2 group X	PLA2G10	-3.17604	3.94335	0.000471149
cell migration inducing hyaluronan binding protein	KIAA1199	-3.25074	2.38451	0.00290899
placenta specific 8	PLAC8	-3.33636	3.82309	0.0120462
cystatin C	CST3	-3.37659	6.30325	0.0152703
cytochrome P450 family 2 subfamily S member 1	CYP2S1	-3.45109	6.05292	0.011531
MDS1 and EVI1 complex locus	MECOM	-3.76696	4.57075	3.75e-05
sulfotransferase family 1C member 2	SULT1C2	-3.87768	5.40664	0.0593467
peroxisome proliferator activated receptor gamma	PPARG	-3.97045	3.8431	2.11e-06
cathepsin E	CTSE	-4.00825	8.74154	0.049768
thioredoxin interacting protein	TXNIP	-4.13336	6.54913	0.00336914
claudin 18	CLDN18	-4.17368	7.51381	0.0137112
midkine (neurite growth-promoting factor 2)	MDK	-4.28123	4.563	7.37e-05
interleukin 2 receptor subunit gamma	IL2RG	-4.43129	3.51651	0.00111036
annexin A10	ANXA10	-4.51085	5.46763	0.01682
interferon alpha inducible protein 27	IFI27	-4.69412	6.01026	0.00415919
WAP four-disulfide core domain 2	WFDC2	-4.78364	5.18368	0.0209426
FXYD domain containing ion transport regulator 3	FXYD3	-5.07836	5.84024	0.000135389
regenerating family member 4	REG4	-7.38599	5.30466	0.0234462
