# Supplementary material for: IL2RG, identified as overexpressed by RNA-seq profiling of pancreatic intraepithelial neoplasia, mediates pancreatic cancer growth
Source: Oncotarget. 2017 Aug 3;8(48):83370–83. doi: 10.18632/oncotarget.19848 (PMC5663522; doi:10.18632/oncotarget.19848)
Supplement: Supplementary file 5 [file oncotarget-08-83370-s005.xlsx]

## Sheet: Sheet1
Table S4: Differential expression: All PanINs vs normal pancreatic duct samples
Gene Description	Gene ID	logFC	Average Expression TPM	Adjusted P-value
1-acylglycerol-3-phosphate O-acyltransferase 4	AGPAT4	1.2988	1.2113	0.0067
2'-5'-oligoadenylate synthetase like	OASL	-1.551	2.1617	0.0812
3-oxoacid CoA-transferase 1	OXCT1	-1.2841	2.2146	0.0922
4-aminobutyrate aminotransferase	ABAT	-1.0628	2.0962	0.0157
4-hydroxy-2-oxoglutarate aldolase 1	HOGA1	0.8797	0.6126	0.0039
5-aminoimidazole-4-carboxamide ribonucleotide formyltransferase/IMP cyclohydrolase	ATIC	-1.0701	3.7219	0.024
6-phosphofructo-2-kinase/fructose-2,6-biphosphatase 3	PFKFB3	3.6219	3.9661	0.058
6-pyruvoyltetrahydropterin synthase	PTS	1.5783	3.0644	0.0157
Abelson helper integration site 1	AHI1	0.9914	3.3035	0.0062
abhydrolase domain containing 11	ABHD11	1.6051	2.5254	0.0021
actin filament associated protein 1 like 2	AFAP1L2	-1.2016	2.3632	0.0533
actin related protein 2/3 complex subunit 3	ARPC3	-1.2874	5.3015	0.0658
activating signal cointegrator 1 complex subunit 1	ASCC1	1.2256	2.3356	0.0008
activating transcription factor 4	ATF4	0.9107	5.7925	0.0214
activin A receptor like type 1	ACVRL1	0.6275	0.8648	0.0093
acyl-CoA oxidase 3, pristanoyl	ACOX3	-0.6133	1.4832	0.0186
acyl-CoA synthetase long-chain family member 5	ACSL5	-1.8255	5.0988	0.0144
acyl-CoA synthetase short-chain family member 3	ACSS3	1.5152	0.7329	0
acyl-CoA thioesterase 4	ACOT4	-1.0023	1.1104	0.0129
acyloxyacyl hydrolase	AOAH	1.806	1.0414	0.001
ADAM metallopeptidase with thrombospondin type 1 motif 13	ADAMTS13	0.34	0.4525	0.0659
adaptor related protein complex 2 mu 1 subunit	AP2M1	-0.7753	4.0534	0.0823
ADCYAP receptor type I	ADCYAP1R1	0.2698	0.3494	0.061
adenosine deaminase, RNA specific B2 (inactive)	ADARB2	0.822	0.4965	0.0009
adenylate cyclase 5	ADCY5	1.9687	0.8555	0
adenylate cyclase 9	ADCY9	1.0777	1.6975	0.0047
adenylate kinase 3 pseudogene 5	AK3P5	2.5727	2.4678	0.0001
adenylate kinase 4	AK4	-1.2028	3.7212	0.0281
adenylate kinase 7	AK7	0.7774	1.3324	0.0383
adhesion molecule with Ig like domain 3	AMIGO3	0.4682	0.1457	0.023
ADP ribosylation factor like GTPase 13B	ARL13B	0.7389	1.8934	0.0179
ADP ribosylation factor like GTPase 14	ARL14	2.5608	4.8345	0.003
ADP ribosylation factor like GTPase 4C	ARL4C	2.0968	2.6366	0.0114
AF4/FMR2 family member 4	AFF4	0.6975	4.8762	0.0452
AFG3 like AAA ATPase 2 pseudogene 1	AFG3L2P1	1.0311	1.8276	0.013
agrin	AGRN	0.9847	2.0814	0.0596
A-kinase anchoring protein 6	AKAP6	0.543	0.6309	0.0181
A-kinase anchoring protein 7	AKAP7	2.8895	1.5492	0
A-kinase anchoring protein 9	AKAP9	0.9618	4.2681	0.0852
akirin 1	AKIRIN1	0.9658	3.7411	0.0193
AKT1 substrate 1	AKT1S1	-0.679	1.5218	0.0748
alcohol dehydrogenase 1A (class I), alpha polypeptide	ADH1A	2.3342	1.4519	0.0019
aldehyde dehydrogenase 1 family member A2	ALDH1A2	2.5935	0.7939	0
aldehyde dehydrogenase 2 family (mitochondrial)	ALDH2	-1.1383	6.1954	0.061
aldehyde dehydrogenase 3 family member B1	ALDH3B1	1.2036	2.7876	0.0514
aldehyde oxidase 1	AOX1	1.2362	0.5249	0
aldo-keto reductase family 1 member A1	AKR1A1	-1.0562	3.6156	0.033
aldo-keto reductase family 1 member C1	AKR1C1	2.2876	2.6554	0.0042
aldo-keto reductase family 1 member C2	AKR1C2	1.8607	1.9443	0.0021
aldo-keto reductase family 1 member C4	AKR1C4	1.3141	1.0347	0.0021
ALG10, alpha-1,2-glucosyltransferase	ALG10	0.6814	0.8711	0.0888
ALG3, alpha-1,3- mannosyltransferase	ALG3	-1.2519	2.9795	0.003
alpha kinase 3	ALPK3	1.4278	1.1427	0.0332
alpha-1-microglobulin/bikunin precursor	AMBP	2.8376	1.2715	0
aminoacylase 1	ACY1	-1.7037	2.279	0.0635
aminoadipate-semialdehyde synthase	AASS	1.4036	1.8719	0.0609
aminopeptidase-like 1	NPEPL1	0.6555	1.5728	0.0612
amphiregulin	AREG	2.9435	3.4712	0.0341
amylase, alpha 1A (salivary)	AMY1A	0.4234	0.2604	0.027
amylase, alpha 2A (pancreatic)	AMY2A	5.4861	2.1677	0.0002
amylase, alpha 2B (pancreatic)	AMY2B	3.1648	2.5304	0.0036
androgen receptor	AR	1.6186	0.8631	0.0001
angiopoietin 1	ANGPT1	1.3043	0.6487	0
angiotensinogen	AGT	3.9024	1.6576	0.0013
anillin actin binding protein	ANLN	-1.0849	1.459	0.0494
ankyrin repeat and sterile alpha motif domain containing 1B	ANKS1B	0.6892	0.709	0.0382
ankyrin repeat and zinc finger domain containing 1	ANKZF1	-0.8448	2.4589	0.0309
ankyrin repeat domain 44	ANKRD44	1.1057	1.5852	0.001
annexin A10	ANXA10	-5.4316	5.4676	0.0024
annexin A9	ANXA9	1.9894	1.8773	0.003
APC down-regulated 1	APCDD1	5.1222	2.4655	0
apolipoprotein E	APOE	1.174	1.072	0.0135
apolipoprotein H	APOH	1.8723	0.5537	0
apoptosis enhancing nuclease	AEN	1.6176	2.1913	0.0016
aquaporin 1 (Colton blood group)	AQP1	4.0394	2.0134	0.0036
aquaporin 12B	AQP12B	0.76	0.2985	0.0519
aquaporin 8	AQP8	0.3682	0.2594	0.0309
ArfGAP with RhoGAP domain, ankyrin repeat and PH domain 2	ARAP2	0.8406	3.0534	0.0955
arginase 2	ARG2	1.4567	2.3015	0.0206
arginine demethylase and lysine hydroxylase	JMJD6	1.3417	2.183	0.0071
argininosuccinate synthase 1	ASS1	2.0503	3.1986	0.0232
argininosuccinate synthetase 1 pseudogene 12	ASS1P12	0.87	1.0874	0.011
arginyl aminopeptidase like 1	RNPEPL1	-1.0095	3.2167	0.0266
ARHGEF26 antisense RNA 1	ARHGEF26-AS1	0.8586	1.8482	0.0731
armadillo repeat containing, X-linked 4	ARMCX4	0.64	1.9168	0.0831
asparaginase like 1	ASRGL1	3.4138	1.9432	0.0004
aspartate beta-hydroxylase	ASPH	-1.37	5.0157	0.0317
aspartoacylase	ASPA	0.9523	0.9603	0.0127
astrotactin 2	ASTN2	0.8118	2.0369	0.0411
ataxin 10	ATXN10	1.366	2.5154	0.0161
ataxin 7	ATXN7	1.0121	4.1251	0.0235
ATP binding cassette subfamily B member 1	ABCB1	3.2908	1.3023	0.0001
ATP binding cassette subfamily C member 2	ABCC2	0.3212	0.4766	0.0856
ATP citrate lyase	ACLY	1.0388	4.1782	0.0039
ATP synthase, H+ transporting, mitochondrial Fo complex subunit C1 (subunit 9) pseudogene 5	ATP5G1P5	-2.237	2.9259	0.0303
ATPase 13A1	ATP13A1	-0.493	2.0325	0.0784
ATPase 13A3	ATP13A3	0.8437	3.6338	0.0587
ATPase H+ transporting V1 subunit G1 pseudogene 4	ATP6V1G1P4	0.7095	0.3519	0.007
ATPase phospholipid transporting 10A (putative)	ATP10A	1.7417	0.7804	0
ATPase plasma membrane Ca2+ transporting 1	ATP2B1	1.2358	2.9096	0.0074
ATPase secretory pathway Ca2+ transporting 1	ATP2C1	-0.917	3.6865	0.0193
AT-rich interaction domain 5A	ARID5A	1.2126	1.1349	0.005
axonemal dynein light chain domain containing 1	AXDND1	-1.083	1.1062	0.0421
BAI1 associated protein 2	BAIAP2	1.8708	1.9234	0.0013
Bardet-Biedl syndrome 1	BBS1	0.9717	1.4623	0.0062
Bardet-Biedl syndrome 9	BBS9	1.0901	2.5706	0.0356
basic helix-loop-helix family member e40	BHLHE40	1.3604	6.9025	0.0757
basigin (Ok blood group)	BSG	-1.0114	5.6871	0.0303
B-cell CLL/lymphoma 10	BCL10	1.0222	3.5888	0.0658
B-cell CLL/lymphoma 11B	BCL11B	-0.7736	1.5843	0.0184
B-cell CLL/lymphoma 6	BCL6	1.9504	3.6265	0.0531
BCL2 family apoptosis regulator	MCL1	1.8805	6.5639	0.0945
BCL2 interacting protein 3	BNIP3	1.3282	1.5231	0.0072
BCL2 like 14	BCL2L14	-2.1057	2.3442	0.0005
BCL2, apoptosis regulator	BCL2	1.5102	1.0227	0
BEN domain containing 7	BEND7	1.0392	2.6971	0.0383
beta-carotene oxygenase 2	BCO2	3.4825	1.3799	0
BicC family RNA binding protein 1	BICC1	3.4458	2.5011	0.0025
bile acid-CoA:amino acid N-acyltransferase	BAAT	2.406	1.3292	0.0022
BMP and activin membrane bound inhibitor	BAMBI	2.0801	1.5215	0.0005
BMP2 inducible kinase	BMP2K	0.6875	2.4301	0.0931
bolA family member 2	BOLA2	-0.9835	2.1159	0.0434
bolA family member 2B	BOLA2B	-1.0042	2.3839	0.021
bone morphogenetic protein 2	BMP2	1.4255	3.6444	0.0668
bone morphogenetic protein receptor type 1B	BMPR1B	2.5539	0.7879	0.0002
bradykinin receptor B1	BDKRB1	0.6228	0.7764	0.0841
bradykinin receptor B2	BDKRB2	1.5319	1.6252	0.0008
B-Raf proto-oncogene, serine/threonine kinase	BRAF	0.706	3.305	0.0901
brain expressed X-linked 1	BEX1	1.0751	0.7552	0.0116
brain expressed X-linked 2	BEX2	2.6113	3.057	0.0993
brain expressed X-linked 4	BEX4	2.9116	2.0085	0.0002
brain expressed X-linked 5	BEX5	3.5009	2.1284	0.0009
BRCA1 associated ATM activator 1	BRAT1	0.6514	1.3908	0.0233
breakpoint cluster region pseudogene 3	BCRP3	0.6022	0.4328	0.0073
breast carcinoma amplified sequence 1	BCAS1	-1.3466	4.4907	0.0345
bridging integrator 1	BIN1	1.0122	2.1218	0.0145
BTB domain and CNC homolog 1	BACH1	0.7884	2.8949	0.0481
BTB domain containing 6	BTBD6	2.1368	1.9813	0.0095
C1q and tumor necrosis factor related protein 5	C1QTNF5	0.6537	0.2005	0.003
cadherin 6	CDH6	1.6379	1.287	0.0095
cadherin EGF LAG seven-pass G-type receptor 2	CELSR2	1.01	0.7658	0.0001
cadherin related family member 2	CDHR2	-1.7323	3.2689	0.0166
calcium voltage-gated channel auxiliary subunit gamma 4	CACNG4	0.7095	0.4234	0.0153
calcium voltage-gated channel subunit alpha1 H	CACNA1H	1.1351	0.7561	0.0001
calneuron 1	CALN1	1.723	0.5917	0
cAMP responsive element binding protein 5	CREB5	1.7847	1.6729	0.0309
cAMP responsive element modulator	CREM	1.5119	1.7673	0.0031
cannabinoid receptor 1	CNR1	1.6252	0.5364	0
CAP-Gly domain containing linker protein 1	CLIP1	0.6973	3.6312	0.0924
capping actin protein, gelsolin like	CAPG	-1.6957	4.2126	0.0116
carbohydrate sulfotransferase 4	CHST4	3.8316	3.0934	0.0066
carbohydrate sulfotransferase 9	CHST9	2.6074	1.4847	0.0059
carbonyl reductase 1	CBR1	-2.045	3.4726	0.0126
carboxyl ester lipase	CEL	3.6814	1.0907	0.0002
carboxyl ester lipase pseudogene	CELP	1.9241	0.695	0.0014
carboxylesterase 1	CES1	4.7537	2.7878	0.0007
carboxypeptidase A1	CPA1	5.3813	2.0893	0.0002
carboxypeptidase A2	CPA2	3.8702	1.2566	0.0009
carboxypeptidase B1	CPB1	4.962	1.9942	0.0004
cardiotrophin 1	CTF1	0.7495	0.8341	0.064
cardiotrophin-like cytokine factor 1	CLCF1	2.4199	4.0113	0.0512
casein kinase 1 delta	CSNK1D	0.9745	3.9431	0.0034
caseinolytic mitochondrial matrix peptidase chaperone subunit	CLPX	-0.7261	3.2396	0.0907
caspase 9	CASP9	1.6133	1.7125	0.0001
catechol-O-methyltransferase	COMT	-0.6959	2.9019	0.0974
catenin delta 2	CTNND2	1.7368	0.8584	0.0007
cathepsin E	CTSE	-4.2693	8.7415	0.0251
Cbl proto-oncogene B	CBLB	-0.8694	3.6214	0.0968
C-C motif chemokine ligand 3	CCL3	1.909	0.9603	0.0065
C-C motif chemokine ligand 3 like 1	CCL3L1	1.6173	0.5571	0.0004
C-C motif chemokine ligand 3 like 3	CCL3L3	1.0486	0.4926	0.0207
C-C motif chemokine ligand 4	CCL4	2.4671	1.653	0.0043
C-C motif chemokine ligand 4 like 1	CCL4L1	1.4023	0.4814	0.0008
C-C motif chemokine ligand 4 like 2	CCL4L2	1.4687	0.5837	0.0003
CD200 molecule	CD200	0.7727	0.7279	0.0012
CD300a molecule	CD300A	0.7932	0.8689	0.0378
CD81 molecule	CD81	1.6358	3.269	0.0939
CD9 molecule	CD9	2.0631	4.8711	0.0109
CDC like kinase 1	CLK1	1.5996	4.6587	0.0185
CECR5 antisense RNA 1	CECR5-AS1	0.3482	0.317	0.0719
cell adhesion molecule 1	CADM1	1.2951	1.169	0.0004
centrosomal protein 112	CEP112	1.2771	1.7396	0.0449
centrosomal protein 128	CEP128	0.7639	1.1688	0.009
cerebellin 2 precursor	CBLN2	0.4786	0.3424	0.0021
ChaC glutathione specific gamma-glutamylcyclotransferase 1	CHAC1	1.848	1.1202	0.0328
chloride intracellular channel 5	CLIC5	2.8909	1.7309	0
chloride voltage-gated channel 2	CLCN2	0.8813	1.3261	0.0846
chloride voltage-gated channel 5	CLCN5	1.1925	2.2898	0.0461
choline kinase alpha	CHKA	1.5033	2.6835	0.0015
cholinergic receptor muscarinic 3	CHRM3	1.2493	1.7504	0.0637
cholinergic receptor nicotinic epsilon subunit	CHRNE	0.2527	0.1967	0.0088
chromatin assembly factor 1 subunit B	CHAF1B	0.9062	1.3647	0.0021
chromodomain helicase DNA binding protein 1	CHD1	0.8682	3.7128	0.0135
chromodomain helicase DNA binding protein 2	CHD2	1.1435	4.5083	0.0094
chromogranin A	CHGA	0.7615	0.8237	0.0461
chromosome 1 open reading frame 131	C1orf131	-1.1009	2.774	0.0574
chromosome 1 open reading frame 145	C1orf145	0.6076	0.5562	0.0066
chromosome 1 open reading frame 162	C1orf162	1.0396	1.2566	0.034
chromosome 1 open reading frame 186	C1orf186	2.1695	1.9054	0.003
chromosome 1 open reading frame 198	C1orf198	1.0368	3.2579	0.0343
chromosome 10 open reading frame 54	C10orf54	1.2866	1.9252	0.0379
chromosome 11 open reading frame 54	C11orf54	0.7912	2.9598	0.0298
chromosome 11 open reading frame 91	C11orf91	1.2391	1.4374	0.0208
chromosome 11 open reading frame 95	C11orf95	1.2247	1.2151	0.0004
chromosome 17 open reading frame 107	C17orf107	0.6962	0.5614	0.0115
chromosome 17 open reading frame 58	C17orf58	-0.7397	1.5628	0.0878
chromosome 2 open reading frame 72	C2orf72	1.4775	3.1214	0.0547
chromosome 5 open reading frame 30	C5orf30	-1.0707	2.3049	0.0652
chromosome 5 open reading frame 42	C5orf42	2.0902	2.6587	0.0004
chromosome 5 open reading frame 63	C5orf63	-0.7199	1.12	0.0743
chromosome 6 open reading frame 223	C6orf223	1.0652	1.006	0.0952
chromosome 8 open reading frame 58	C8orf58	1.2708	1.1409	0.0012
chromosome 9 open reading frame 3	C9orf3	0.8607	3.0243	0.0392
chymotrypsin C	CTRC	4.1481	1.4271	0.0003
chymotrypsin like	CTRL	2.2811	1.4391	0.0118
chymotrypsin like elastase family member 2A	CELA2A	4.923	1.8247	0.0002
chymotrypsin like elastase family member 2B	CELA2B	2.6719	0.7761	0.0001
chymotrypsin like elastase family member 3A	CELA3A	5.073	1.9503	0.0004
chymotrypsin like elastase family member 3B	CELA3B	4.1754	1.408	0.0002
chymotrypsinogen B1	CTRB1	5.6167	2.3784	0.001
chymotrypsinogen B2	CTRB2	5.0761	1.9285	0.0008
ciliary neurotrophic factor receptor	CNTFR	1.4983	0.7518	0.0009
clathrin light chain B	CLTB	-2.7762	4.6611	0.005
claudin 18	CLDN18	-4.0689	7.5138	0.0118
claudin 3	CLDN3	4.5998	1.7187	0
claudin 4	CLDN4	3.3467	3.9432	0.0066
claudin 9	CLDN9	0.8812	0.701	0.0056
claudin domain containing 1	CLDND1	1.0228	3.2898	0.0754
cleavage and polyadenylation factor I subunit 1	CLP1	-0.8114	1.4962	0.0974
cleavage and polyadenylation specific factor 7	CPSF7	0.7994	3.1442	0.0179
coactosin like F-actin binding protein 1	COTL1	-1.2786	4.3556	0.0646
coagulation factor III, tissue factor	F3	3.1789	4.793	0.001
coagulation factor VIII	F8	0.4633	0.7381	0.0417
coagulation factor XI	F11	1.1836	0.9742	0.0095
COBW domain containing 2	CBWD2	0.89	3.1157	0.038
coenzyme Q10A	COQ10A	0.7854	1.8926	0.0846
coenzyme Q7, hydroxylase	COQ7	1.1845	1.9929	0.0093
cofilin 1	CFL1	-2.1442	5.4013	0.0054
coiled-coil domain containing 103	CCDC103	0.6632	0.2364	0.0084
coiled-coil domain containing 14	CCDC14	0.9072	3.2764	0.035
coiled-coil domain containing 141	CCDC141	1.4855	0.5739	0
coiled-coil domain containing 148	CCDC148	0.9236	1.0969	0.0439
coiled-coil domain containing 3	CCDC3	1.2407	1.1955	0.0232
coiled-coil domain containing 40	CCDC40	0.7714	0.8984	0.092
coiled-coil domain containing 53	CCDC53	-1.5512	2.8142	0.0197
coiled-coil domain containing 57	CCDC57	0.727	1.9072	0.027
coiled-coil domain containing 74A	CCDC74A	0.8476	0.5478	0.0149
coiled-coil domain containing 85A	CCDC85A	0.2455	0.3216	0.0582
coiled-coil-helix-coiled-coil-helix domain containing 10	CHCHD10	-1.1139	1.8166	0.061
colipase	CLPS	6.2032	2.7153	0.0005
collagen type IV alpha 3 chain	COL4A3	0.6117	0.6642	0.0513
collagen type XVIII alpha 1 chain	COL18A1	1.4538	0.9886	0.0043
collapsin response mediator protein 1	CRMP1	0.8505	0.7902	0.0013
complement C6	C6	4.0564	2.6805	0.0308
contactin 4	CNTN4	1.5325	0.7198	0
contactin associated protein-like 3	CNTNAP3	0.4937	0.2646	0.0005
cordon-bleu WH2 repeat protein	COBL	0.8822	2.382	0.0536
coronin 1C	CORO1C	0.937	3.1883	0.0439
creatine kinase B	CKB	1.7207	2.1222	0.0159
creatine kinase, mitochondrial 1A	CKMT1A	-2.5351	3.1689	0.001
creatine kinase, mitochondrial 1B	CKMT1B	-1.9592	3.239	0.0159
cripto, FRL-1, cryptic family 1	CFC1	0.2588	0.1729	0.0655
cryptochrome circadian clock 1	CRY1	1.6928	2.1345	0.0034
cryptochrome circadian clock 2	CRY2	1.2839	2.6421	0.0002
crystallin lambda 1	CRYL1	-2.076	3.3429	0.0004
c-src tyrosine kinase	CSK	-0.6814	2.1765	0.0268
CUB and zona pellucida like domains 1	CUZD1	1.5769	1.2242	0.0352
CUGBP, Elav-like family member 6	CELF6	0.8433	1.0603	0.0703
C-X-C motif chemokine ligand 1	CXCL1	3.5722	3.1539	0.0568
C-X-C motif chemokine receptor 2	CXCR2	0.4976	0.3663	0.0637
cyclic nucleotide gated channel alpha 1	CNGA1	1.4345	1.3755	0.003
cyclin and CBS domain divalent metal cation transport mediator 3	CNNM3	0.7443	2.0982	0.0871
cyclin dependent kinase 20	CDK20	1.0887	1.3036	0.0007
cyclin dependent kinase 3	CDK3	0.8336	0.4781	0.0211
cyclin dependent kinase 7	CDK7	-1.1302	2.7883	0.0134
cyclin dependent kinase inhibitor 1C	CDKN1C	2.9817	1.4192	0
cyclin dependent kinase like 1	CDKL1	1.2839	1.9447	0.0024
cyclin G2	CCNG2	-1.3181	2.3488	0.0426
cyclin H	CCNH	1.011	2.9533	0.0037
cyclin L1	CCNL1	1.271	4.9725	0.0035
cyclin T2 pseudogene 1	CCNT2P1	0.4573	0.6689	0.0722
cystatin C	CST3	-3.9338	6.3033	0.0028
cysteine and serine rich nuclear protein 1	CSRNP1	2.1925	2.7012	0.0341
cysteine rich protein 2	CRIP2	2.4158	1.5648	0.0009
cysteine rich secretory protein 2	CRISP2	2.2272	0.7292	0.0003
cysteine rich transmembrane BMP regulator 1	CRIM1	0.8786	3.8658	0.0688
cystin 1	CYS1	2.2221	0.9061	0
cytochrome b reductase 1	CYBRD1	2.2222	3.3338	0.0262
cytochrome b5 domain containing 1	CYB5D1	0.774	2.871	0.0685
cytochrome c oxidase subunit 5B	COX5B	-0.7188	4.5285	0.0808
cytochrome c, somatic pseudogene 30	CYCSP30	1.7089	4.0918	0.0069
cytochrome P450 family 2 subfamily C member 8	CYP2C8	3.31	1.988	0
cytochrome P450 family 2 subfamily S member 1	CYP2S1	-3.3981	6.0529	0.009
cytochrome P450 family 21 subfamily A member 2	CYP21A2	0.2221	0.2264	0.0642
cytochrome P450 family 21 subfamily A member 2	CYP21A2	0.2607	0.2345	0.0651
cytochrome P450 family 39 subfamily A member 1	CYP39A1	1.0671	0.553	0
cytochrome P450 family 4 subfamily A member 11	CYP4A11	0.8792	0.7537	0.0095
cytochrome P450 family 4 subfamily V member 2	CYP4V2	1.1657	3.3498	0.0132
cytohesin 3	CYTH3	1.0117	1.4237	0.013
cytoplasmic FMR1 interacting protein 2	CYFIP2	1.183	1.6336	0.0593
cytoplasmic polyadenylation element binding protein 2	CPEB2	1.158	2.1838	0.0136
cytoplasmic polyadenylation element binding protein 4	CPEB4	0.9486	3.1725	0.032
cytoskeleton associated protein 2	CKAP2	-0.9172	1.8267	0.0092
DAB2, clathrin adaptor protein	DAB2	1.2009	1.9176	0.0197
D-box binding PAR bZIP transcription factor	DBP	-0.4447	0.5583	0.0698
DDB1 and CUL4 associated factor 4	DCAF4	-1.0596	1.7083	0.0343
DEAD-box helicase 5	DDX5	1.0171	6.4194	0.0864
DEAD-box helicase 60-like	DDX60L	-1.1663	3.0059	0.0179
DEAQ-box RNA dependent ATPase 1	DQX1	-1.7835	2.0454	0.0047
death associated protein kinase 1	DAPK1	1.1769	4.0577	0.0442
defective in cullin neddylation 1 domain containing 3	DCUN1D3	1.0038	2.2249	0.0394
defensin beta 1	DEFB1	2.7958	3.9626	0.0663
deiodinase, iodothyronine type I	DIO1	0.9194	0.6404	0.0213
DENN domain containing 5A	DENND5A	0.73	1.4654	0.0585
deoxyuridine triphosphatase pseudogene 6	DUTP6	1.4464	1.2382	0.0014
DEP domain containing 7	DEPDC7	1.371	0.8501	0.0001
dermatan sulfate epimerase-like	DSEL	2.7497	2.0005	0.0292
desmocollin 3	DSC3	1.4468	0.8704	0.0809
dihydrofolate reductase	DHFR	-0.7107	1.4147	0.0277
dihydropyrimidinase	DPYS	0.5039	0.2659	0.0042
dipeptidyl peptidase 7	DPP7	1.0009	2.4819	0.0784
discs large MAGUK scaffold protein 2	DLG2	0.5097	0.513	0.0007
dishevelled binding antagonist of beta catenin 2	DACT2	0.6707	0.4732	0.0639
DLC1 Rho GTPase activating protein	DLC1	0.9895	1.048	0.0179
DMRT like family C1B	DMRTC1B	0.2899	0.2074	0.0333
DNA damage inducible 1 homolog 1	DDI1	0.7705	0.4678	0.0022
DnaJ heat shock protein family (Hsp40) member A1	DNAJA1	1.0808	5.4913	0.0757
DnaJ heat shock protein family (Hsp40) member B5	DNAJB5	0.9354	0.9161	0.0049
docking protein 5	DOK5	3.5463	1.083	0
docking protein 7	DOK7	0.5801	0.5446	0.0461
DOT1 like histone lysine methyltransferase	DOT1L	1.2528	1.8005	0.0005
double C2 domain alpha	DOC2A	0.4118	0.2725	0.0456
doublecortin domain containing 1	DCDC1	0.4507	0.4223	0.0383
doublecortin domain containing 5	DCDC5	0.4544	0.4206	0.0036
DS cell adhesion molecule	DSCAM	0.21	0.2786	0.0414
DS cell adhesion molecule like 1	DSCAML1	2.0446	0.7466	0
dual specificity phosphatase 2	DUSP2	1.5246	0.8407	0.0074
dual specificity phosphatase 4	DUSP4	2.3417	3.2619	0.0046
dual specificity phosphatase 5	DUSP5	2.2082	1.6642	0.0004
dual specificity phosphatase 8	DUSP8	1.1419	2.2177	0.068
dual specificity tyrosine phosphorylation regulated kinase 3	DYRK3	1.439	1.2922	0.0003
dynamin 1	DNM1	1.431	1.123	0.0771
dynein axonemal heavy chain 6	DNAH6	0.8054	1.0485	0.0543
dynein heavy chain domain 1	DNHD1	0.848	1.1979	0.0023
dystrobrevin alpha	DTNA	1.8895	0.7952	0
E74 like ETS transcription factor 3	ELF3	1.3773	6.2268	0.0289
early B-cell factor 4	EBF4	1.0239	0.7585	0.0051
ectonucleoside triphosphate diphosphohydrolase 5	ENTPD5	-1.9469	2.7643	0.0196
EDAR associated death domain	EDARADD	0.3109	0.3408	0.0802
EF-hand calcium binding domain 11	EFCAB11	1.0837	1.1171	0.0621
EF-hand calcium binding domain 2	EFCAB2	0.6357	1.2251	0.0244
EF-hand calcium binding domain 6	EFCAB6	0.8298	1.3439	0.0577
EF-hand domain family member D2	EFHD2	-1.2418	4.831	0.0176
EGF containing fibulin like extracellular matrix protein 1	EFEMP1	3.7582	1.6833	0
EH domain containing 4	EHD4	0.9673	3.2743	0.0306
ELK2B, member of ETS oncogene family, pseudogene	ELK2BP	0.2245	0.2829	0.0779
elongation factor for RNA polymerase II	ELL	0.7512	1.1756	0.0085
elongation factor for RNA polymerase II 2	ELL2	1.6573	3.1011	0.0047
ELOVL fatty acid elongase 5	ELOVL5	0.9752	3.0305	0.0152
embigin	EMB	-1.022	3.1895	0.0152
emerin	EMD	0.8254	2.7667	0.0967
Enah/Vasp-like	EVL	1.0611	1.4154	0.0105
endonuclease/exonuclease/phosphatase family domain containing 1	EEPD1	1.7746	2.737	0.0021
endoplasmic reticulum protein 27	ERP27	1.1289	0.8948	0.0974
ENO1 antisense RNA 1	ENO1-AS1	0.633	0.2271	0.0484
enolase 1 pseudogene 1	ENO1P1	0.2199	0.0407	0.0024
enolase 1 pseudogene 3	ENO1P3	1.0969	1.1151	0.0132
enoyl-CoA hydratase domain containing 2	ECHDC2	0.9129	3.7412	0.0828
eosinophil granule ontogeny transcript (non-protein coding)	EGOT	2.0768	1.2174	0
epidermal growth factor receptor	EGFR	0.8935	3.8206	0.0153
erythrocyte membrane protein band 4.1 like 4A	EPB41L4A	1.8817	3.3784	0.0003
ETS proto-oncogene 2, transcription factor	ETS2	2.088	4.5902	0.0157
eukaryotic translation initiation factor 2 alpha kinase 1	EIF2AK1	-0.691	4.2727	0.0338
eukaryotic translation initiation factor 3 subunit C	EIF3C	-1.3457	5.8303	0.0296
EvC ciliary complex subunit 1	EVC	1.6335	0.8293	0
EvC ciliary complex subunit 2	EVC2	1.0352	0.5557	0
EYA transcriptional coactivator and phosphatase 2	EYA2	1.807	1.9504	0.03
family with sequence similarity 109 member A	FAM109A	-1.0227	1.6817	0.0613
family with sequence similarity 118 member A	FAM118A	0.8888	1.621	0.0863
family with sequence similarity 131 member A	FAM131A	1.0172	1.5047	0.0003
family with sequence similarity 135 member B	FAM135B	0.2613	0.3339	0.0182
family with sequence similarity 162 member A	FAM162A	-1.4644	3.5653	0.0329
family with sequence similarity 184 member A	FAM184A	0.5152	0.6148	0.0336
family with sequence similarity 27 member B	FAM27B	1.179	0.2738	0.0002
family with sequence similarity 27 member E3	FAM27E3	1.3506	0.5192	0.0021
family with sequence similarity 46 member A	FAM46A	2.3811	3.9872	0.0021
family with sequence similarity 60 member A	FAM60A	-0.7337	3.1504	0.0702
family with sequence similarity 65 member B	FAM65B	0.3716	0.561	0.0739
family with sequence similarity 71 member C	FAM71C	0.5232	0.3257	0.0495
Fas apoptotic inhibitory molecule	FAIM	1.3326	2.5118	0.0074
fatty acid binding protein 5 pseudogene 7	FABP5P7	-2.0478	3.3955	0.0816
F-box protein 21	FBXO21	0.8845	3.0086	0.0901
Fc fragment of IgG receptor and transporter	FCGRT	-1.5952	3.6228	0.0075
FCH and double SH3 domains 2	FCHSD2	0.7992	2.4668	0.0232
FER tyrosine kinase	FER	0.841	2.3274	0.0506
fer-1 like family member 4, pseudogene	FER1L4	-1.6563	2.749	0.032
fer-1 like family member 5	FER1L5	0.1098	0.0255	0.0411
fer-1 like family member 6	FER1L6	-2.9093	4.7725	0.0939
FERM domain containing 3	FRMD3	0.9635	1.5267	0.0153
FERM domain containing 8	FRMD8	1.3041	1.9677	0.0057
fermitin family member 1	FERMT1	-1.9946	4.254	0.0974
fermitin family member 2	FERMT2	1.4465	1.4785	0.0042
ferritin light chain	FTL	-1.3182	9.036	0.0093
FGGY carbohydrate kinase domain containing	FGGY	1.7056	1.7648	0.0004
FH2 domain containing 1	FHDC1	-1.288	2.2024	0.0105
fibrinogen like 1	FGL1	0.6075	0.3645	0.0769
fibroblast growth factor 19	FGF19	2.9203	0.9786	0.0002
fibroblast growth factor 5	FGF5	0.4443	0.8081	0.0391
fibroblast growth factor receptor 1	FGFR1	1.1362	0.9326	0.0012
fibroblast growth factor receptor 2	FGFR2	1.6186	3.0816	0.0223
fibronectin leucine rich transmembrane protein 2	FLRT2	3.8427	1.6718	0
fidgetin, microtubule severing factor	FIGN	0.7954	0.6574	0.0228
flavin containing monooxygenase 10, pseudogene	FMO10P	0.5716	0.7466	0.0556
flavin containing monooxygenase 11, pseudogene	FMO11P	0.5559	0.8762	0.0863
flotillin 1	FLOT1	0.9578	5.3143	0.0482
folate receptor 1	FOLR1	4.3663	3.0765	0.0016
follistatin like 3	FSTL3	1.3835	1.4867	0.0846
forkhead box A1	FOXA1	1.5878	1.5559	0.0429
forkhead box O3B pseudogene	FOXO3B	0.4749	0.291	0.0408
forkhead box P2	FOXP2	0.8226	0.4797	0.0002
Fos proto-oncogene, AP-1 transcription factor subunit	FOS	2.5258	7.1133	0.0052
FosB proto-oncogene, AP-1 transcription factor subunit	FOSB	4.0534	3.787	0.013
fragile histidine triad	FHIT	1.604	2.6201	0.0241
FRAS1 related extracellular matrix protein 2	FREM2	1.4049	1.5903	0.0309
Fraser extracellular matrix complex subunit 1	FRAS1	2.4454	2.4636	0.0135
frizzled class receptor 1	FZD1	0.9112	1.8397	0.0368
fukutin related protein	FKRP	0.8775	1.0624	0.0185
FXYD domain containing ion transport regulator 2	FXYD2	4.6288	2.7074	0.0017
FXYD domain containing ion transport regulator 3	FXYD3	-4.8104	5.8402	0.0001
FXYD domain containing ion transport regulator 4	FXYD4	1.7438	0.7473	0.0011
FYVE, RhoGEF and PH domain containing 3	FGD3	1.0724	0.7267	0.001
FYVE, RhoGEF and PH domain containing 5	FGD5	-2.52	2.5323	0.0002
G kinase anchoring protein 1	GKAP1	0.8243	1.2212	0.023
G protein nucleolar 1 (putative)	GNL1	1.1042	1.8527	0.0198
G protein subunit alpha z	GNAZ	1.3735	1.4725	0.0574
G protein subunit beta 5	GNB5	1.2913	1.8798	0.0516
G protein-coupled receptor 3	GPR3	0.5261	0.4761	0.0114
G protein-coupled receptor 35	GPR35	-1.1023	2.0169	0.0185
G protein-coupled receptor class C group 5 member C	GPRC5C	1.0048	2.3373	0.0524
G protein-coupled receptor kinase 5	GRK5	-1.4285	2.2413	0.0011
GABA type A receptor associated protein like 1	GABARAPL1	2.1459	3.5876	0.0008
galactosidase beta 1 like 2	GLB1L2	-0.7622	1.5354	0.0922
galectin 2	LGALS2	4.2421	3.3732	0.07
galectin 3 binding protein	LGALS3BP	-1.1975	5.6619	0.0076
galectin 9	LGALS9	-1.1306	3.7442	0.0013
gamma-aminobutyric acid type A receptor alpha4 subunit	GABRA4	0.9516	0.6715	0.0602
gamma-aminobutyric acid type A receptor alpha5 subunit	GABRA5	2.0588	0.5324	0
gamma-aminobutyric acid type A receptor beta1 subunit	GABRB1	0.727	0.4047	0.0085
gamma-butyrobetaine hydroxylase 1	BBOX1	2.7459	0.8299	0.0002
gamma-glutamylcyclotransferase	GGCT	-0.7579	2.5085	0.0538
gamma-glutamyltransferase 1	GGT1	1.5818	1.8428	0.0841
gastrin releasing peptide receptor	GRPR	0.3252	0.2946	0.0404
GATA binding protein 4	GATA4	-2.3249	3.0212	0.0002
GATS, stromal antigen 3 opposite strand	GATS	2.7188	1.2852	0.0006
gem nuclear organelle associated protein 6	GEMIN6	-1.4372	2.1667	0.0074
gephyrin	GPHN	0.6253	2.1261	0.0955
ghrelin and obestatin prepropeptide	GHRL	4.4988	2.1803	0.0009
GLI family zinc finger 3	GLI3	1.1969	0.6869	0.0067
GLI pathogenesis-related 1 like 2	GLIPR1L2	0.7376	1.3726	0.0033
GLIS family zinc finger 2	GLIS2	1.7465	1.0897	0.0004
GLIS family zinc finger 3	GLIS3	1.9216	2.9767	0.0531
glucocorticoid modulatory element binding protein 2	GMEB2	0.6782	1.3141	0.0161
glucosaminyl (N-acetyl) transferase 1, core 2	GCNT1	-2.3966	4.0303	0.0685
glucose-6-phosphatase catalytic subunit	G6PC	1.5908	0.9047	0.0154
glucuronidase, beta pseudogene 11	GUSBP11	0.8127	1.6031	0.0159
glutamate metabotropic receptor 7	GRM7	0.3391	0.3253	0.0194
glutamate metabotropic receptor 8	GRM8	1.0533	0.4561	0
glutaminase	GLS	0.9744	2.7855	0.0092
glutathione peroxidase 1	GPX1	-0.9509	4.4353	0.0409
glutathione S-transferase kappa 1	GSTK1	-0.7336	5.3198	0.0885
glutathione S-transferase mu 2	GSTM2	2.0448	2.4206	0.0497
glyceraldehyde-3-phosphate dehydrogenase pseudogene 66	GAPDHP66	0.7061	0.383	0.0391
glycerol kinase	GK	2.5227	1.6892	0.0021
glycerol-3-phosphate dehydrogenase 1-like	GPD1L	-1.627	3.1091	0.0072
glycerophosphocholine phosphodiesterase 1	GPCPD1	0.9601	2.115	0.0798
glycine N-methyltransferase	GNMT	0.5693	0.3531	0.0012
glypican 1	GPC1	1.7509	1.2028	0
G-protein signaling modulator 1	GPSM1	0.3777	0.3899	0.0172
GRAM domain containing 3	GRAMD3	-0.9958	2.3848	0.0025
granulin	GRN	-0.8576	4.9748	0.0309
growth arrest specific 2 like 3	GAS2L3	1.2121	2.1484	0.0089
growth arrest specific 5 (non-protein coding)	GAS5	-1.3681	5.6319	0.0659
growth differentiation factor 15	GDF15	3.1793	2.676	0.0787
growth factor receptor bound protein 10	GRB10	1.8323	2.3369	0.0013
growth factor receptor bound protein 14	GRB14	2.1084	1.4164	0.0002
GTP binding protein overexpressed in skeletal muscle	GEM	3.0873	2.7823	0.0089
guanidinoacetate N-methyltransferase	GAMT	1.0925	1.0206	0.0027
guanine deaminase	GDA	2.1097	3.8455	0.0326
guanylate cyclase 1 soluble subunit alpha 2	GUCY1A2	1.9152	0.8584	0.0109
guanylate cyclase activator 2A	GUCA2A	2.8185	0.7278	0
guanylate cyclase activator 2B	GUCA2B	1.3429	0.4727	0.001
HCLS1 binding protein 3	HS1BP3	0.5002	1.1831	0.0698
heat shock protein family A (Hsp70) member 4 like	HSPA4L	1.6113	1.5255	0.003
hematopoietic cell signal transducer	HCST	0.7668	0.7493	0.0222
hematopoietically expressed homeobox	HHEX	1.4398	1.5463	0.0089
hemoglobin subunit beta	HBB	2.1005	1.0878	0.0172
hemopexin	HPX	0.6318	0.6218	0.0601
heparan sulfate 6-O-sulfotransferase 1	HS6ST1	1.5423	1.4093	0.0001
heparan sulfate-glucosamine 3-sulfotransferase 1	HS3ST1	2.0022	3.8737	0.013
hephaestin	HEPH	-1.7208	3.5482	0.023
hepsin	HPN	2.2534	1.3616	0.0276
hes family bHLH transcription factor 4	HES4	1.013	0.5161	0
heterogeneous nuclear ribonucleoprotein A1 pseudogene 9	HNRNPA1P9	1.2233	0.509	0.0002
heterogeneous nuclear ribonucleoprotein H3	HNRNPH3	0.9791	4.8264	0.0926
hexokinase 1	HK1	-1.0091	2.8761	0.0105
high mobility group nucleosomal binding domain 2 pseudogene 9	HMGN2P9	0.9708	0.4792	0.0073
high mobility group nucleosome binding domain 1 pseudogene 34	HMGN1P34	0.5042	0.5677	0.0766
highly divergent homeobox	HDX	0.761	1.043	0.0666
histone cluster 1 H2A family member l	HIST1H2AL	-1.2595	2.3245	0.0306
HLF, PAR bZIP transcription factor	HLF	0.7234	0.87	0.0482
homer scaffolding protein 1	HOMER1	1.0579	1.3708	0.0329
homer scaffolding protein 2	HOMER2	2.0081	2.9066	0.0685
hormonally up-regulated Neu-associated kinase	HUNK	1.1675	1.1699	0.0145
human immunodeficiency virus type I enhancer binding protein 2	HIVEP2	1.0593	3.6962	0.0784
huntingtin interacting protein 1 related	HIP1R	0.8343	2.4275	0.0333
hyaluronan binding protein 4	HABP4	1.2613	1.6967	0.0051
HYDIN, axonemal central pair apparatus protein	HYDIN	1.1518	0.5834	0
hydroxypyruvate isomerase (putative)	HYI	1.6658	2.3492	0.0042
hydroxysteroid 17-beta dehydrogenase 14	HSD17B14	0.6685	0.5151	0.0393
hydroxysteroid 17-beta dehydrogenase 3	HSD17B3	1.3054	1.1413	0.0852
immediate early response 2	IER2	1.4131	4.242	0.025
indian hedgehog	IHH	-1.0648	1.7789	0.0306
inhibitor of DNA binding 4, HLH protein	ID4	0.6017	0.5824	0.0215
inositol polyphosphate-1-phosphatase	INPP1	1.5272	4.653	0.0037
inositol-3-phosphate synthase 1	ISYNA1	1.0304	1.2627	0.0626
inositol-trisphosphate 3-kinase C	ITPKC	1.709	2.5443	0.0079
insulin induced gene 1	INSIG1	1.8128	3.1393	0.0516
insulin like growth factor binding protein acid labile subunit	IGFALS	0.4226	0.2791	0.0046
integrator complex subunit 6	INTS6	1.0523	3.1343	0.0106
integrin subunit beta 1	ITGB1	1.8858	5.0054	0.0069
integrin subunit beta 3 binding protein	ITGB3BP	-0.9426	1.5134	0.0631
interferon alpha inducible protein 27	IFI27	-4.6565	6.0103	0.0029
interferon related developmental regulator 1	IFRD1	1.0483	2.2727	0.0163
interleukin 1 receptor accessory protein	IL1RAP	2.201	2.2974	0.0002
interleukin 1 receptor like 2	IL1RL2	2.3284	0.8098	0.0069
interleukin 1 receptor type 1	IL1R1	1.7282	2.5875	0.0477
interleukin 10 receptor subunit alpha	IL10RA	0.7873	1.1342	0.0192
interleukin 11 receptor subunit alpha	IL11RA	0.9864	1.375	0.0893
interleukin 18	IL18	1.5623	4.4587	0.0034
interleukin 2 receptor subunit gamma	IL2RG	-2.7751	3.5165	0.0336
interleukin enhancer binding factor 3	ILF3	0.5834	3.9305	0.0339
intersectin 1	ITSN1	0.8792	2.7523	0.0239
intraflagellar transport 81	IFT81	0.8949	2.0101	0.003
IQ motif containing with AAA domain 1	IQCA1	1.5575	0.6166	0.0006
islet cell autoantigen 1	ICA1	-1.0623	3.7378	0.0116
isocitrate dehydrogenase (NADP(+)) 1, cytosolic	IDH1	-2.5255	4.1386	0.0035
JAZF zinc finger 1	JAZF1	0.8343	2.0162	0.0981
Josephin domain containing 1	JOSD1	1.7645	3.5423	0.0007
jumonji domain containing 7	JMJD7	-0.5072	0.6424	0.0537
kallikrein B1	KLKB1	1.45	1.3021	0.0139
kaptin, actin binding protein	KPTN	0.6122	0.8307	0.0939
KCNQ1 opposite strand/antisense transcript 1 (non-protein coding)	KCNQ1OT1	1.0771	2.8255	0.0161
kelch domain containing 7A	KLHDC7A	0.6296	0.7416	0.0371
kelch like family member 3	KLHL3	-1.7748	2.1447	0.0083
kelch like family member 5	KLHL5	1.0467	1.4447	0.0037
keratin 10	KRT10	0.6438	1.4546	0.0231
keratin 13	KRT13	0.94	0.5305	0.0356
keratin 18 pseudogene 37	KRT18P37	1.2307	0.7548	0.0002
keratin 18 pseudogene 42	KRT18P42	1.0872	0.6014	0.0004
keratin 18 pseudogene 5	KRT18P5	2.0724	2.1339	0.0003
keratin 222	KRT222	0.6614	0.4196	0.0411
keratin 4	KRT4	1.3612	0.5602	0
keratin 40	KRT40	0.2975	0.2843	0.0135
keratin 8	KRT8	1.9212	6.996	0.0542
keratin 80	KRT80	3.6154	2.1315	0
keratin 81	KRT81	0.2604	0.1818	0.0958
KH RNA binding domain containing, signal transduction associated 2	KHDRBS2	0.6275	0.3623	0.0801
KIAA0232	KIAA0232	0.9893	3.2176	0.0135
KIAA0319	KIAA0319	1.7655	0.737	0
KIAA0513	KIAA0513	-0.9409	1.8934	0.0552
KIAA0895	KIAA0895	0.7484	1.9223	0.0463
KIAA0922	KIAA0922	0.8843	1.2703	0.0359
KIAA1147	KIAA1147	-1.1211	3.7063	0.0338
KIAA1328	KIAA1328	0.9347	1.6668	0.0371
KIAA1456	KIAA1456	0.806	0.3957	0.0135
killer cell lectin like receptor D1	KLRD1	0.4737	0.8949	0.0952
kinesin family member C3	KIFC3	1.1924	1.0766	0.0473
kinesin light chain 2	KLC2	0.6886	1.0018	0.0085
kinesin light chain 3	KLC3	0.5074	0.7496	0.0664
Kruppel like factor 10	KLF10	1.701	3.6708	0.0112
Kruppel like factor 15	KLF15	0.8925	0.59	0.0059
Kruppel like factor 16	KLF16	0.7969	1.8661	0.0411
kynureninase pseudogene 3	KYNUP3	0.3123	0.307	0.0685
L-2-hydroxyglutarate dehydrogenase	L2HGDH	0.6996	1.4838	0.0229
lactate dehydrogenase A like 6B	LDHAL6B	1.7937	1.0594	0.0839
laminin subunit alpha 5	LAMA5	1.3263	1.344	0.003
laminin subunit beta 4	LAMB4	0.2411	0.3006	0.0617
large tumor suppressor kinase 2	LATS2	1.4734	2.5282	0.0916
late endosomal/lysosomal adaptor, MAPK and MTOR activator 2	LAMTOR2	-1.6509	3.2689	0.002
LDL receptor related protein 1	LRP1	-0.945	3.2617	0.0437
LDL receptor related protein 5 like	LRP5L	0.8423	1.2627	0.0175
lecithin-cholesterol acyltransferase	LCAT	1.2088	1.1634	0.0038
legumain	LGMN	-2.2529	5.6076	0.0018
LETM1 domain containing 1	LETMD1	-0.7337	3.3296	0.0702
leucine rich repeat and fibronectin type III domain containing 5	LRFN5	0.6959	0.3957	0.001
leucine rich repeat containing 36	LRRC36	1.5016	0.9826	0.0022
leucine rich repeat containing 66	LRRC66	-2.1682	2.9962	0.0105
leucine rich repeat containing 7	LRRC7	1.8178	0.5073	0
leucine rich repeat containing 70	LRRC70	0.7899	0.6222	0.018
leucine rich repeat containing 8 family member E	LRRC8E	1.005	1.0016	0.0344
leucine rich repeat transmembrane neuronal 2	LRRTM2	1.2357	2.5531	0.0309
leucine rich repeats and calponin homology domain containing 4	LRCH4	0.7775	1.6535	0.0391
leucine rich repeats and IQ motif containing 1	LRRIQ1	0.6156	0.5172	0.001
leucine, glutamate and lysine rich 1	LEKR1	0.4337	0.3759	0.0366
leukemia inhibitory factor	LIF	1.7931	2.4483	0.0366
leukocyte immunoglobulin like receptor A1	LILRA1	0.3111	0.308	0.0574
leukocyte immunoglobulin like receptor B4	LILRB4	0.6995	0.6467	0.0652
leukotriene C4 synthase	LTC4S	0.8639	0.4926	0.0069
LIM and calponin homology domains 1	LIMCH1	1.6712	1.4247	0.0056
LIM domain and actin binding 1	LIMA1	-1.7331	6.6895	0.0004
LIM domain only 2	LMO2	1.6286	2.0862	0.0574
limb bud and heart development	LBH	1.6134	2.0241	0.076
lin-7 homolog A, crumbs cell polarity complex component	LIN7A	2.2231	0.7511	0
lipin 1	LPIN1	1.2003	3.4138	0.0702
lipocalin 12	LCN12	0.5681	0.6532	0.0841
lipoma HMGIC fusion partner-like 2	LHFPL2	-1.6083	3.104	0.02
lipopolysaccharide induced TNF factor	LITAF	1.1608	4.6135	0.0508
LON peptidase N-terminal domain and ring finger 1	LONRF1	1.4699	2.5623	0.0023
low density lipoprotein receptor	LDLR	1.3251	6.5636	0.0365
lymphocyte antigen 6 complex, locus G5B	LY6G5B	0.6865	0.8584	0.0601
lymphocyte antigen 6 complex, locus G5B	LY6G5B	0.6865	0.8584	0.0601
lymphocyte antigen 6 complex, locus G5B	LY6G5B	0.6865	0.8584	0.0601
lymphocyte antigen 6 complex, locus G5B	LY6G5B	0.6865	0.8584	0.0601
lymphocyte antigen 6 complex, locus G5B	LY6G5B	0.6865	0.8584	0.0601
lysine demethylase 4A	KDM4A	-0.7687	2.4515	0.0041
lysine demethylase 6B	KDM6B	1.6162	3.0544	0.0974
LysM domain containing 3	LYSMD3	0.7749	1.0799	0.0568
lysophosphatidic acid receptor 5	LPAR5	-1.5071	2.9382	0.0016
lysophosphatidylcholine acyltransferase 4	LPCAT4	-1.9853	5.1311	0.0037
lysosomal associated membrane protein 2	LAMP2	0.8787	4.097	0.013
lysyl oxidase like 4	LOXL4	2.3907	1.869	0.0009
MAF bZIP transcription factor F	MAFF	1.7753	3.0543	0.0132
MAF bZIP transcription factor K	MAFK	0.8236	1.35	0.0048
MAGE family member A8	MAGEA8	0.3261	0.3242	0.0185
MAGE family member H1	MAGEH1	1.1186	1.1879	0.0831
MAP3K12 binding inhibitory protein 1	MBIP	1.4717	2.8163	0.009
MAP7 domain containing 1	MAP7D1	1.3078	2.2508	0.0644
mastermind like transcriptional coactivator 2	MAML2	1.3479	3.1499	0.0135
matrix metallopeptidase 1	MMP1	-4.2258	4.9475	0.0681
MAX dimerization protein 4	MXD4	-1.1307	1.9158	0.0044
MDS1 and EVI1 complex locus	MECOM	-3.827	4.5708	0
melanocortin 1 receptor	MC1R	0.9956	0.4966	0.0035
membrane bound O-acyltransferase domain containing 4	MBOAT4	1.8509	0.7008	0
membrane frizzled-related protein	MFRP	0.6565	0.2119	0.0027
membrane palmitoylated protein 1	MPP1	1.8976	1.1393	0.0002
membrane palmitoylated protein 3	MPP3	1.2758	2.4407	0.0145
membrane palmitoylated protein 6	MPP6	1.8948	1.8688	0.0006
membrane palmitoylated protein 7	MPP7	1.0899	2.0838	0.0018
mesoderm posterior bHLH transcription factor 1	MESP1	0.2951	0.3254	0.0536
mesoderm posterior bHLH transcription factor 2	MESP2	0.5489	0.3949	0.0602
methylenetetrahydrofolate reductase	MTHFR	0.9035	1.8695	0.0095
methyltransferase like 15 pseudogene 1	METTL15P1	1.0017	1.9911	0.0628
MICAL like 1	MICALL1	0.8303	1.9978	0.0132
microtubule associated tumor suppressor candidate 2	MTUS2	1.8748	0.6129	0
MID1 interacting protein 1	MID1IP1	-1.1472	2.8031	0.0388
midkine (neurite growth-promoting factor 2)	MDK	-4.0474	4.563	0.0001
miR-17-92a-1 cluster host gene	MIR17HG	1.6327	1.9607	0.0022
mitochondrial intermediate peptidase pseudogene 1	MIPEPP1	1.2896	2.0762	0.032
mitochondrial ribosomal protein L15	MRPL15	-1.2362	2.8652	0.0214
mitochondrial ribosomal protein L28	MRPL28	0.8387	1.64	0.0172
mitochondrial ribosomal protein S36 pseudogene 4	MRPS36P4	2.5722	1.388	0.014
mitochondrially encoded NADH:ubiquinone oxidoreductase core subunit 3 pseudogene 4	MTND3P4	0.662	0.4847	0.0373
mitogen-activated protein kinase 10	MAPK10	0.7472	0.9466	0.0477
mitogen-activated protein kinase 4	MAPK4	0.251	0.3391	0.067
mitogen-activated protein kinase 6 pseudogene 3	MAPK6PS3	1.8738	3.396	0.0559
mitogen-activated protein kinase 8 interacting protein 1	MAPK8IP1	0.3958	0.488	0.0475
mitogen-activated protein kinase 8 interacting protein 2	MAPK8IP2	0.2454	0.3237	0.0884
mitogen-activated protein kinase kinase 3	MAP2K3	2.3123	2.9563	0.0001
mitogen-activated protein kinase kinase kinase 14	MAP3K14	0.9575	1.586	0.0371
MLX interacting protein like	MLXIPL	2.1062	1.5376	0.0149
monoglyceride lipase	MGLL	-1.1272	4.3438	0.0179
MTUS2 antisense RNA 1	MTUS2-AS1	2.027	0.5469	0
mucin 15, cell surface associated	MUC15	1.2673	0.5007	0.001
mucin 2, oligomeric mucus/gel-forming	MUC2	1.3868	0.6042	0.0514
multiple EGF like domains 6	MEGF6	1.0754	0.8064	0.0008
MUM1 like 1	MUM1L1	0.9067	0.9133	0.089
musashi RNA binding protein 2	MSI2	0.8919	2.8945	0.0207
mutS homolog 6	MSH6	0.816	2.768	0.0196
myeloid associated differentiation marker	MYADM	2.5142	5.1686	0.0185
myeloid leukemia factor 1	MLF1	1.7581	1.2981	0.001
myomesin 2	MYOM2	0.6546	0.4567	0.0038
myosin heavy chain 10	MYH10	1.0249	1.6194	0.0295
myosin heavy chain 3	MYH3	0.9611	0.8726	0.001
myosin phosphatase Rho interacting protein	MPRIP	0.8353	3.0489	0.0375
myosin XVIIIA	MYO18A	0.7321	2.3977	0.0338
myotubularin related protein 12	MTMR12	1.0251	3.6403	0.0132
amine oxidase, copper containing 1	ABP1	-2.3947	3.6091	0.0003
drebrin like	KIAA1199	-2.3506	2.3845	0.0268
cell migration inducing hyaluronan binding protein	FAM108C1	-2.1727	4.1109	0.0426
abhydrolase domain containing 17C	FAM21B	-1.2973	2.066	0.038
WASH complex subunit 2A	C3orf55	-1.2525	1.5404	0.0251
PQ loop repeat containing 2 like	CCDC109B	-0.8629	1.7634	0.0392
mitochondrial calcium uniporter dominant negative beta subunit	WDR65	0.3684	0.5615	0.0639
cilia and flagella associated protein 57	C1orf227	0.388	0.3041	0.0655
spermatogenesis associated 45	C14orf64	0.5168	0.6966	0.078
long intergenic non-protein coding RNA 1550	C12orf5	0.5197	1.3532	0.0901
TP53 induced glycolysis regulatory phosphatase	C6orf225	0.5774	0.675	0.0561
family with sequence similarity 229 member B	C7orf10	0.6004	0.4696	0.0027
succinyl-CoA:glutarate-CoA transferase	BAI3	0.6005	0.4932	0.0602
adhesion G protein-coupled receptor B3	SKINTL	0.6923	0.5316	0.0075
Skint1 like (pseudogene)	HNRPLL	0.6927	2.4683	0.0664
heterogeneous nuclear ribonucleoprotein L like	METTL21D	0.7507	1.7415	0.0986
valosin containing protein lysine methyltransferase	PAK7	0.7533	0.3863	0
p21 (RAC1) activated kinase 5	FAM183B	0.8449	0.4926	0.0114
family with sequence similarity 183 member B, pseudogene	FXC1	0.859	3.1907	0.0134
translocase of inner mitochondrial membrane 10B	MLLT4	0.8753	4.1586	0.0173
afadin, adherens junction formation factor	TENC1	0.9087	2.0874	0.0075
tensin 2	IL28RA	0.9134	1.2038	0.0365
interferon lambda receptor 1	ERO1LB	0.9474	1.5628	0.0818
endoplasmic reticulum oxidoreductase 1 beta	FAM195B	0.9556	1.3805	0.0922
MAPK regulated corepressor interacting protein 1	GPR64	0.9761	1.7352	0.0875
adhesion G protein-coupled receptor G2	C16orf5	0.98	1.4121	0.0461
cell death inducing p53 target 1	PRR24	1.0083	1.1594	0.0685
InaF motif containing 1	C10orf108	1.0573	2.4902	0.0225
proline rich 26	C12orf44	1.0754	2.4034	0.0222
autophagy related 101	ZNF542	1.0784	0.996	0.0007
zinc finger protein 542, pseudogene	CTSL1	1.1406	2.6697	0.0201
cathepsin L	TTC18	1.2522	1.3066	0.0025
cilia and flagella associated protein 70	ZNF295	1.3489	2.4574	0.0032
zinc finger and BTB domain containing 21	MST1P9	1.459	2.2972	0.0689
macrophage stimulating 1 like	KBTBD10	1.4702	0.8926	0.0008
kelch like family member 41	GALNTL4	1.5932	0.8937	0.0004
polypeptide N-acetylgalactosaminyltransferase 18	AGPAT9	1.697	1.6644	0.0306
lysophosphatidylcholine acyltransferase 1	FAM27A	1.9141	1.3823	0.0028
glycerol-3-phosphate acyltransferase 3	IL8	2.284	1.0953	0.0008
family with sequence similarity 27 member C	C3orf45	2.2953	1.1219	0
C-X-C motif chemokine ligand 8	C8orf42	2.7262	1.2862	0
leucine rich single-pass membrane protein 2	SNORA42	2.9241	0.7055	0.0008
testis development related protein	RNU2-2	3.3147	1.6188	0.0025
small nucleolar RNA, H/ACA box 80E	NAGPA	-1.0116	1.8714	0.0048
RNA, U2 small nuclear 2, pseudogene	NQO1	-2.7136	5.3397	0.0003
NEDD4 binding protein 1	N4BP1	-0.6154	3.5194	0.0678
Nedd4 family interacting protein 2	NDFIP2	0.8636	2.5723	0.0279
nephroblastoma overexpressed	NOV	3.5484	1.2958	0
neuregulin 1	NRG1	1.0528	0.4653	0.0001
neuroblastoma breakpoint family member 21, pseudogene	NBPF21P	0.8234	1.1321	0.0307
neuron derived neurotrophic factor	NDNF	2.3658	1.3174	0.001
neuronal calcium sensor 1	NCS1	0.8089	0.7346	0.0044
neuronal cell adhesion molecule	NRCAM	2.5661	1.2528	0.0003
neuropilin 1	NRP1	1.8875	2.3269	0
neutral cholesterol ester hydrolase 1	NCEH1	1.0109	3.3685	0.0482
NFKB inhibitor alpha	NFKBIA	1.6041	5.0319	0.0006
NGFI-A binding protein 2	NAB2	1.6155	1.4646	0.0002
nischarin	NISCH	0.8721	2.1033	0.0168
nitric oxide synthase trafficking	NOSTRIN	1.8885	3.9486	0
NLR family pyrin domain containing 3	NLRP3	0.6142	0.527	0.0013
NME/NM23 family member 5	NME5	1.2292	1.6224	0.0281
NME/NM23 nucleoside diphosphate kinase 1	NME1	-2.289	2.8957	0.0025
NME/NM23 nucleoside diphosphate kinase 2	NME2	-3.2272	5.5179	0.0179
NME/NM23 nucleoside diphosphate kinase 2 pseudogene 1	NME2P1	-0.7429	3.7697	0.0848
N-methylpurine DNA glycosylase	MPG	-1.3246	2.0966	0.0073
non-POU domain containing, octamer-binding pseudogene 2	NONOP2	0.7761	1.6236	0.0427
non-SMC condensin II complex subunit H2	NCAPH2	1.0972	1.6459	0.0073
non-specific cytotoxic cell receptor protein 1 homolog (zebrafish)	NCCRP1	0.397	0.721	0.0985
notch 1	NOTCH1	0.6126	0.9942	0.0727
NOTCH-regulated ankyrin repeat protein	NRARP	1.8154	2.7154	0.0064
NOVA alternative splicing regulator 1	NOVA1	0.5392	0.4312	0.0574
NPPA antisense RNA 1	NPPA-AS1	0.8338	1.055	0.021
nuclear autoantigenic sperm protein	NASP	0.8365	3.1611	0.0516
nuclear factor, interleukin 3 regulated	NFIL3	2.2637	2.3034	0.0005
nuclear receptor coactivator 5	NCOA5	0.7116	3.2835	0.0802
nuclear receptor subfamily 1 group H member 4	NR1H4	2.9915	1.1337	0
nuclear receptor subfamily 1 group I member 2	NR1I2	-2.5476	2.5134	0.0047
nuclear receptor subfamily 2 group F member 6	NR2F6	-1.1865	3.5755	0.0067
nuclear receptor subfamily 4 group A member 1	NR4A1	4.1635	3.5359	0.013
nuclear receptor subfamily 4 group A member 3	NR4A3	1.885	1.3961	0.0516
nuclear RNA export factor 1	NXF1	0.6814	3.9809	0.0871
nucleolar complex associated 4 homolog	NOC4L	0.6779	1.4679	0.0519
nucleoporin 160	NUP160	0.6565	2.662	0.0215
nucleoporin 98	NUP98	0.7845	3.4033	0.0211
nucleoredoxin-like 2	NXNL2	0.5657	0.653	0.0615
nudE neurodevelopment protein 1	NDE1	-0.7552	3.0931	0.0118
nudE neurodevelopment protein 1 like 1	NDEL1	1.3365	3.8304	0.0422
nudix hydrolase 22	NUDT22	-1.007	1.6697	0.0448
nudix hydrolase 8	NUDT8	-1.2285	1.6451	0.0232
NUS1 dehydrodolichyl diphosphate synthase subunit pseudogene 2	NUS1P2	0.5717	0.1716	0.0008
obscurin, cytoskeletal calmodulin and titin-interacting RhoGEF	OBSCN	0.3472	0.4721	0.0849
OCIA domain containing 2	OCIAD2	-4.0703	4.8961	0.0237
OFD1 pseudogene 8, Y-linked	OFD1P8Y	0.4297	0.339	0.0224
olfactomedin 1	OLFM1	1.2663	0.7771	0.002
olfactory receptor family 51 subfamily B member 5	OR51B5	0.2457	0.1262	0.0279
olfactory receptor family 51 subfamily J member 1 (gene/pseudogene)	OR51J1	0.3911	0.2806	0.0268
olfactory receptor family 52 subfamily B member 5 pseudogene	OR52B5P	0.9643	0.458	0.0048
olfactory receptor family 6 subfamily E member 1 pseudogene	OR6E1P	0.2926	0.1786	0.0812
oncomodulin	OCM	0.818	0.5129	0.0197
optic atrophy 3 (autosomal recessive, with chorea and spastic paraplegia)	OPA3	0.6988	2.2285	0.0762
ornithine decarboxylase 1	ODC1	2.6473	5.1556	0.0241
oxidized low density lipoprotein receptor 1	OLR1	1.6962	1.314	0.0139
oxysterol binding protein like 10	OSBPL10	-1.2903	1.7187	0.021
oxysterol binding protein like 7	OSBPL7	-1.8342	3.103	0.0011
paired like homeodomain 1	PITX1	-0.8432	1.1071	0.0513
palmitoyl-protein thioesterase 1	PPT1	1.1677	3.3627	0.0083
pancreatic lipase	PNLIP	5.9016	2.2146	0.0002
pancreatic lipase related protein 1	PNLIPRP1	2.8463	0.981	0.001
pancreatic lipase related protein 2 (gene/pseudogene)	PNLIPRP2	4.2167	1.1648	0
paraneoplastic Ma antigen 1	PNMA1	-1.9235	3.3969	0.078
PARK2 coregulated	PACRG	0.954	0.9327	0.0684
partner and localizer of BRCA2	PALB2	-1.1315	2.6282	0.068
parvin gamma	PARVG	0.6778	0.73	0.025
paternally expressed 10	PEG10	2.461	1.1013	0.0001
PBX/knotted 1 homeobox 1	PKNOX1	0.9332	2.007	0.0109
PCF11 cleavage and polyadenylation factor subunit	PCF11	0.9782	3.9245	0.0069
PDZ and LIM domain 1	PDLIM1	1.2397	5.8594	0.0595
PDZ domain containing 1	PDZK1	2.5437	2.1462	0.0011
penta-EF-hand domain containing 1	PEF1	0.8778	2.7607	0.0459
peptidyl arginine deiminase 2	PADI2	1.3074	0.9105	0.0003
peptidylglycine alpha-amidating monooxygenase	PAM	-2.1375	2.8881	0.0113
peptidylprolyl isomerase E like pseudogene	PPIEL	1.1937	1.1881	0.012
peptidylprolyl isomerase F	PPIF	-1.4339	2.853	0.0023
period circadian clock 2	PER2	1.7304	3.7367	0.0645
peroxisomal biogenesis factor 11 gamma	PEX11G	0.9492	0.6869	0.0079
peroxisome proliferator activated receptor gamma	PPARG	-3.5985	3.8431	0
peroxisome proliferator-activated receptor gamma, coactivator-related 1	PPRC1	0.8202	3.4674	0.0631
PHD finger protein 1	PHF1	1.1134	3.1105	0.0403
PHD finger protein 13	PHF13	0.8119	1.4354	0.0718
phenylalanine hydroxylase	PAH	3.3962	0.8778	0
phorbol-12-myristate-13-acetate-induced protein 1	PMAIP1	1.1986	1.6279	0.0095
phosphatase and actin regulator 3	PHACTR3	2.483	1.1814	0.0002
phosphatidylinositol 4-kinase alpha pseudogene 2	PI4KAP2	0.8233	1.7304	0.0115
phosphatidylinositol-4-phosphate 5-kinase like 1	PIP5KL1	1.3731	0.7113	0.0007
phosphatidylinositol-4-phosphate 5-kinase type 1 alpha	PIP5K1A	1.4553	3.7861	0.0001
phosphodiesterase 3A	PDE3A	2.2208	1.2424	0
phosphodiesterase 9A	PDE9A	1.5742	0.9199	0.0022
phosphoenolpyruvate carboxykinase 1	PCK1	3.6589	1.9267	0.0652
phosphoglucomutase 2 like 1	PGM2L1	-1.0107	2.9137	0.058
phosphoinositide-3-kinase adaptor protein 1	PIK3AP1	1.7176	2.4199	0.0218
phosphoinositide-3-kinase interacting protein 1	PIK3IP1	-1.1595	2.8912	0.0179
phospholipase A2 group IB	PLA2G1B	5.2757	2.0211	0.0002
phospholipase A2 group X	PLA2G10	-3.6146	3.9433	0.0001
phospholipase B domain containing 1	PLBD1	-1.3223	4.8478	0.0381
phospholipase C like 2	PLCL2	0.9629	2.2678	0.0187
phospholipase D family member 4	PLD4	0.3669	0.4574	0.0652
phospholipase D1	PLD1	1.4403	4.2735	0.0163
phosphomannomutase 1	PMM1	1.2794	1.4105	0.0974
phosphoribosyl pyrophosphate synthetase 1-like 1	PRPS1L1	0.428	0.3338	0.0532
phosphoribosylaminoimidazole carboxylase, phosphoribosylaminoimidazole succinocarboxamide synthetase pseudogene 7	PAICSP7	0.7949	1.7481	0.092
phosphorylase, glycogen, muscle	PYGM	0.4439	0.5928	0.0192
phosphoserine phosphatase	PSPH	0.7442	1.399	0.0186
phytanoyl-CoA 2-hydroxylase interacting protein like	PHYHIPL	0.5484	0.2885	0.0004
pituitary tumor-transforming 1	PTTG1	-1.2639	1.6362	0.0923
placenta specific 8	PLAC8	-3.3656	3.8231	0.0077
plakophilin 4	PKP4	0.6829	4.5063	0.0655
plasminogen activator, urokinase receptor	PLAUR	1.9953	5.4105	0.0015
platelet derived growth factor C	PDGFC	1.5538	2.4321	0.0072
platelet derived growth factor D	PDGFD	1.601	2.1124	0.0062
pleckstrin and Sec7 domain containing 3	PSD3	-1.7432	2.6169	0.0016
pleckstrin homology like domain family A member 2	PHLDA2	1.7618	3.473	0.001
polo like kinase 3	PLK3	1.3714	2.4901	0.0279
poly(A) RNA polymerase D7, non-canonical	PAPD7	1.0402	3.1872	0.0059
poly(ADP-ribose) polymerase family member 3	PARP3	-0.8791	2.9554	0.0411
polyamine modulated factor 1 binding protein 1	PMFBP1	0.6316	0.4549	0.0267
polycomb group ring finger 5	PCGF5	0.9494	3.6691	0.0132
polycystic kidney and hepatic disease 1 (autosomal recessive)	PKHD1	2.9961	2.2733	0.0194
polycystin 1, transient receptor potential channel interacting pseudogene 1	PKD1P1	0.9027	1.6497	0.0974
polycystin 2, transient receptor potential cation channel	PKD2	1.1613	2.112	0.0547
polyhomeotic homolog 1	PHC1	0.898	2.0835	0.0152
polypeptide N-acetylgalactosaminyltransferase 4	GALNT4	-2.1162	3.2762	0.0162
polypeptide N-acetylgalactosaminyltransferase 6	GALNT6	-2.1814	3.4881	0.0048
POM121 and ZP3 fusion	POMZP3	1.009	2.0454	0.0126
POM121 transmembrane nucleoporin	POM121	0.6974	3.3919	0.0215
POM121 transmembrane nucleoporin C	POM121C	0.6253	3.6314	0.027
potassium calcium-activated channel subfamily M alpha 1	KCNMA1	2.4383	0.8478	0
potassium calcium-activated channel subfamily U member 1	KCNU1	0.2476	0.2022	0.0346
potassium channel tetramerization domain containing 1	KCTD1	-1.4665	2.6601	0.0022
potassium channel tetramerization domain containing 14	KCTD14	-1.5187	2.8855	0.0309
potassium channel tetramerization domain containing 16	KCTD16	1.5475	0.5674	0.0037
potassium channel tetramerization domain containing 8	KCTD8	0.2278	0.2901	0.0496
potassium two pore domain channel subfamily K member 7	KCNK7	0.685	0.4266	0.0008
potassium voltage-gated channel interacting protein 3	KCNIP3	0.3337	0.4186	0.0802
potassium voltage-gated channel subfamily B member 1	KCNB1	0.4927	0.445	0.0016
potassium voltage-gated channel subfamily E regulatory subunit 3	KCNE3	-3.2612	4.5844	0.0006
potassium voltage-gated channel subfamily J member 16	KCNJ16	3.1635	1.6601	0.001
POU class 6 homeobox 2	POU6F2	3.2364	0.9124	0
PQ loop repeat containing 1	PQLC1	0.974	1.4283	0.0114
PR/SET domain 5	PRDM5	0.8385	1.2049	0.0641
pre-mRNA processing factor 38A	PRPF38A	0.9896	3.5494	0.0321
prickle planar cell polarity protein 1	PRICKLE1	2.1026	0.7019	0
pro-apoptotic WT1 regulator	PAWR	0.9939	2.6432	0.0074
proline and serine rich coiled-coil 1	PSRC1	1.3306	0.745	0.001
proline rich 13	PRR13	-0.9532	5.5025	0.0113
proline rich 15	PRR15	-1.1827	3.069	0.0627
proline rich 15 like	PRR15L	-1.6211	4.7128	0.0391
proline rich protein HaeIII subfamily 1	PRH1	0.4818	0.2558	0.0766
prolyl endopeptidase	PREP	-1.2688	3.2033	0.0754
promyelocytic leukemia	PML	-1.4606	3.2536	0.0054
propionyl-CoA carboxylase beta subunit	PCCB	-1.7061	1.9848	0.0536
proprotein convertase subtilisin/kexin type 6	PCSK6	-1.5029	2.1188	0.0516
prostaglandin E receptor 4	PTGER4	-0.8179	2.2412	0.0867
protease, serine 1	PRSS1	5.9295	4.0377	0.0141
protease, serine 3	PRSS3	3.0739	3.9913	0.0304
protease, serine 45	PRSS45	0.9694	0.3591	0.0012
protease, serine 50	PRSS50	0.6035	0.3052	0.003
proteasome subunit beta 5	PSMB5	-0.7587	4.1601	0.0812
protein disulfide isomerase family A member 4	PDIA4	-0.9199	4.0969	0.0896
protein kinase AMP-activated non-catalytic subunit beta 1	PRKAB1	-1.0216	3.516	0.034
protein kinase C eta	PRKCH	0.8246	1.6122	0.0586
protein kinase cAMP-dependent type I regulatory subunit beta	PRKAR1B	-0.471	0.6897	0.0731
protein phosphatase 1 regulatory subunit 15A	PPP1R15A	1.7009	3.8906	0.0137
protein phosphatase 1 regulatory subunit 15B	PPP1R15B	0.9808	4.0538	0.0285
protein phosphatase 2 regulatory subunit Bbeta	PPP2R2B	0.8591	0.3296	0.0061
protein phosphatase 2 regulatory subunit Bdelta	PPP2R2D	1.053	2.0588	0.002
protein phosphatase 4 regulatory subunit 1	PPP4R1	0.9775	4.1934	0.0392
protein tyrosine kinase 6	PTK6	-0.7847	1.9686	0.0576
protein tyrosine phosphatase type IVA, member 1	PTP4A1	1.4396	5.3051	0.0179
protein tyrosine phosphatase, non-receptor type 13	PTPN13	1.7863	1.8406	0.0673
protein tyrosine phosphatase, non-receptor type 6	PTPN6	-0.7858	2.1243	0.0382
protein tyrosine phosphatase, receptor type S	PTPRS	2.7134	1.9593	0.0185
protein tyrosine phosphatase, receptor type U	PTPRU	1.5704	1.4966	0.0487
protocadherin 11 Y-linked	PCDH11Y	0.3635	0.5762	0.0615
protocadherin alpha 6	PCDHA6	0.2967	0.1779	0.0331
protocadherin beta 6	PCDHB6	0.4212	0.4206	0.0882
PTPRF interacting protein alpha 1	PPFIA1	0.8327	3.2045	0.0069
PTPRF interacting protein alpha 2	PPFIA2	0.689	0.4808	0.003
purine rich element binding protein B	PURB	0.6276	3.126	0.0488
purinergic receptor P2Y1	P2RY1	1.3572	1.0354	0.0027
PVRL3 antisense RNA 1	PVRL3-AS1	0.5757	0.4136	0.0221
PWWP domain containing 2B	PWWP2B	0.6058	1.4404	0.0856
pyridoxal (pyridoxine, vitamin B6) kinase	PDXK	0.6278	2.5542	0.0813
pyrroline-5-carboxylate reductase 1	PYCR1	-1.1753	1.3851	0.0051
pyruvate dehydrogenase kinase 4	PDK4	1.2172	3.2065	0.0569
pyruvate dehyrogenase phosphatase catalytic subunit 1	PDP1	1.0864	2.8808	0.0444
QKI, KH domain containing RNA binding	QKI	0.7023	1.7094	0.0486
quiescin sulfhydryl oxidase 1	QSOX1	-1.2282	4.9378	0.0167
RAB guanine nucleotide exchange factor 1	RABGEF1	0.8108	1.6392	0.0103
RAB25, member RAS oncogene family	RAB25	-1.4042	6.3132	0.0232
RAB27B, member RAS oncogene family	RAB27B	-1.5012	4.0544	0.0065
RAB37, member RAS oncogene family	RAB37	1.7718	1.1101	0.0012
RAB3A interacting protein	RAB3IP	1.254	2.5575	0.001
RAB42, member RAS oncogene family, pseudogene 1	RAB42P1	0.4643	0.3225	0.0599
RAB9A, member RAS oncogene family pseudogene 2	RAB9AP2	1.6076	2.5773	0.009
RAB9A, member RAS oncogene family pseudogene 5	RAB9AP5	1.6421	2.5743	0.006
RAD17 checkpoint clamp loader component pseudogene 2	RAD17P2	1.5411	1.2193	0.0018
RAD54 homolog B (S. cerevisiae)	RAD54B	-0.651	0.9645	0.0351
radial spoke head 4 homolog A	RSPH4A	0.7126	0.9464	0.0537
Ral GTPase activating protein catalytic alpha subunit 1	RALGAPA1	0.7139	3.3276	0.0408
ral guanine nucleotide dissociation stimulator	RALGDS	2.0995	2.649	0.0036
RALY RNA binding protein-like	RALYL	2.6813	1.2176	0.0002
RANBP2-like and GRIP domain containing 5	RGPD5	1.2633	3.0051	0.0174
Rap guanine nucleotide exchange factor 6	RAPGEF6	0.7128	1.8088	0.0198
Ras association domain family member 7	RASSF7	1.1414	3.3269	0.0506
Ras association domain family member 8	RASSF8	0.9799	2.0878	0.0351
Ras converting CAAX endopeptidase 1	RCE1	0.9241	1.8107	0.0129
ras homolog family member B	RHOB	1.9693	6.5778	0.0644
RAS protein activator like 1	RASAL1	-0.8549	1.8126	0.0597
ras related dexamethasone induced 1	RASD1	2.284	1.6108	0.0389
Ras related GTP binding D	RRAGD	1.1806	0.8619	0.001
RB binding protein 8, endonuclease	RBBP8	0.963	4.1439	0.0655
rearranged L-myc fusion	RLF	1.2061	2.9604	0.0835
REC8 meiotic recombination protein	REC8	1.5352	2.5561	0.0016
receptor activity modifying protein 1	RAMP1	1.2707	1.3993	0.0769
receptor interacting serine/threonine kinase 4	RIPK4	1.3218	3.6361	0.032
receptor transporter protein 4	RTP4	-1.7847	2.6344	0.0105
reelin	RELN	3.5821	1.3052	0.0002
regenerating family member 4	REG4	-5.7284	5.3047	0.0913
regulator of calcineurin 1	RCAN1	0.9555	1.6204	0.0718
regulator of calcineurin 2	RCAN2	0.9818	1.2025	0.0601
regulator of G-protein signaling 17	RGS17	0.6255	0.7665	0.0887
regulator of G-protein signaling 2	RGS2	5.2144	3.7724	0.0008
regulator of G-protein signaling 3	RGS3	0.8226	2.2439	0.0712
regulator of G-protein signaling 7	RGS7	0.8096	0.6766	0.0538
regulatory factor X2	RFX2	1.7333	1.2796	0.07
regulatory factor X5	RFX5	-1.1122	2.2153	0.0034
retinoic acid receptor alpha	RARA	0.6921	2.3227	0.079
retinoic acid receptor responder 1	RARRES1	1.5327	1.4354	0
retinoic acid receptor responder 2	RARRES2	3.5271	2.2175	0.003
retinol binding protein 1	RBP1	3.0425	2.1994	0.0041
retinol saturase	RETSAT	-1.031	3.7146	0.0497
Rho family GTPase 3	RND3	-1.0378	2.2199	0.0945
Rho GTPase activating protein 11A	ARHGAP11A	-0.934	1.2157	0.0221
Rho GTPase activating protein 23	ARHGAP23	0.6942	0.6972	0.0495
Rho guanine nucleotide exchange factor 17	ARHGEF17	1.0239	1.2044	0.0186
Rho related BTB domain containing 1	RHOBTB1	-1.7293	2.6238	0.0101
Rho/Rac guanine nucleotide exchange factor 18	ARHGEF18	1.3204	2.3671	0.0352
Rho/Rac guanine nucleotide exchange factor 2	ARHGEF2	-1.4714	3.219	0.0317
rhomboid 5 homolog 1	RHBDF1	1.1174	2.1382	0.0762
ribonuclease A family member 7	RNASE7	1.0494	0.6204	0.0142
ribosomal protein L21 pseudogene 104	RPL21P104	0.5772	0.4514	0.0597
ribosomal protein L31 pseudogene 3	RPL31P3	1.0582	1.2592	0.0136
ribosomal protein L36a pseudogene 15	RPL36AP15	1.0298	1.9576	0.0221
ribosomal protein lateral stalk subunit P0	RPLP0	-1.2272	7.0853	0.059
ribosomal protein S2	RPS2	-2.9997	6.5482	0.0439
ribosomal protein S20 pseudogene 22	RPS20P22	1.475	0.7158	0.0012
ribosomal protein S4X pseudogene 15	RPS4XP15	1.0393	1.9398	0.0291
ribosomal protein S6 kinase A5	RPS6KA5	1.002	1.4553	0.002
ribosomal protein S6 kinase B2	RPS6KB2	0.6594	1.7273	0.0652
ribosomal protein SA pseudogene 47	RPSAP47	-0.6088	0.5684	0.0523
RIC3 acetylcholine receptor chaperone	RIC3	1.155	1.17	0.0222
RIC8 guanine nucleotide exchange factor B	RIC8B	1.162	2.0278	0.0011
ring finger protein 144A	RNF144A	0.7875	0.9391	0.0308
ring finger protein 19A, RBR E3 ubiquitin protein ligase	RNF19A	1.1543	4.2781	0.0285
ring finger protein 212	RNF212	0.7566	0.491	0.0088
ring finger protein 32	RNF32	0.7482	1.6557	0.0102
RING1 and YY1 binding protein	RYBP	1.0515	3.225	0.0652
RNA binding motif protein 39	RBM39	0.6742	5.3743	0.0995
RNA binding motif protein, Y-linked, family 2, member G pseudogene	RBMY2GP	0.8183	0.9383	0.0179
RNA binding motif protein, Y-linked, family 2, member J pseudogene	RBMY2JP	0.9615	1.5769	0.0333
RNA binding motif single stranded interacting protein 2	RBMS2	0.9705	3.1417	0.0215
RNA binding protein with multiple splicing	RBPMS	1.278	3.7372	0.0162
RNA binding region (RNP1, RRM) containing 3	RNPC3	1.1594	3.7176	0.025
RNA exonuclease 2	REXO2	-1.5256	3.3296	0.0651
RNA, U11 small nuclear	RNU11	2.5304	1.7339	0.0038
RNA, U12 small nuclear	RNU12	1.6741	1.1916	0.0208
roundabout guidance receptor 3	ROBO3	0.5713	0.501	0.0365
RUN and SH3 domain containing 2	RUSC2	1.012	1.6274	0.0292
RUN domain containing 3B	RUNDC3B	0.7039	0.5741	0.0003
runt related transcription factor 1	RUNX1	-0.9212	3.9338	0.0948
RWD domain containing 2B	RWDD2B	-0.8122	2.5168	0.0461
S100 calcium binding protein P	S100P	-5.2778	6.5517	0.0365
SAP30 binding protein	SAP30BP	1.1149	3.1424	0.0179
sarcoglycan epsilon	SGCE	2.6121	1.7792	0.0001
scavenger receptor class A member 3	SCARA3	1.374	1.4709	0.0137
SEC16 homolog B, endoplasmic reticulum export factor	SEC16B	-0.6892	0.8916	0.0291
secretoglobin family 1A member 1	SCGB1A1	0.906	0.3532	0.0046
secretoglobin family 3A member 1	SCGB3A1	5.8857	3.121	0.0015
secretogranin V	SCG5	1.0597	0.949	0.0249
selectin P ligand	SELPLG	-1.5449	2.1493	0.0766
semaphorin 3B	SEMA3B	2.5167	2.6031	0.0002
semaphorin 3E	SEMA3E	2.0225	1.0059	0.0007
semaphorin 4A	SEMA4A	3.0985	1.9834	0.0165
semaphorin 4D	SEMA4D	0.879	2.0673	0.0344
semaphorin 5A	SEMA5A	1.613	1.1859	0.0021
semaphorin 6A	SEMA6A	2.1752	2.4487	0.0021
septin 7 pseudogene 5	SEPT7P5	0.6899	0.7225	0.028
serine active site containing 1	SERAC1	0.7387	1.9484	0.0542
serine and arginine rich splicing factor 12	SRSF12	0.6301	0.8294	0.0571
serine and arginine rich splicing factor 2	SRSF2	1.0172	5.9848	0.0902
serine and arginine rich splicing factor 3	SRSF3	1.0028	4.9211	0.0791
serine hydroxymethyltransferase 1	SHMT1	1.083	2.046	0.0521
serine palmitoyltransferase small subunit A	SPTSSA	1.6783	3.0756	0.0052
serine/threonine kinase 17a	STK17A	1.0355	3.1488	0.0025
serine/threonine kinase 3	STK3	0.8949	2.5263	0.0427
serine/threonine kinase 32B	STK32B	1.2014	0.7956	0.0075
serine/threonine kinase 40	STK40	1.0455	2.4818	0.0405
serpin family A member 6	SERPINA6	3.1836	1.5053	0
serpin family B member 5	SERPINB5	-2.4112	3.6231	0.0415
SERTA domain containing 1	SERTAD1	2.1447	2.7895	0.0181
serum/glucocorticoid regulated kinase 1	SGK1	3.8161	4.5392	0.0586
SET binding protein 1	SETBP1	2.0167	1.5749	0
SET domain containing 6	SETD6	0.8189	2.8763	0.0326
SFT2 domain containing 3	SFT2D3	-0.6034	0.8525	0.0959
SH2 domain containing 4A	SH2D4A	-1.0234	3.9699	0.0974
SH3 domain and tetratricopeptide repeats 2	SH3TC2	0.6603	0.5593	0.012
SH3 domain binding glutamate rich protein like 3	SH3BGRL3	-1.3888	7.4007	0.007
SH3 domain containing kinase binding protein 1	SH3KBP1	-0.8881	3.6031	0.0926
SHANK associated RH domain interactor	SHARPIN	-0.8512	1.8482	0.0754
shisa family member 9	SHISA9	1.0689	0.9887	0.0056
signal regulatory protein alpha	SIRPA	1.6053	2.4762	0.0513
signal regulatory protein beta 1	SIRPB1	0.5665	0.6854	0.0525
signal transducer and activator of transcription 4	STAT4	0.7476	0.7619	0.0703
SIK family kinase 3	SIK3	0.9635	2.3881	0.0116
single stranded DNA binding protein 2	SSBP2	0.5713	2.4115	0.0668
single-minded family bHLH transcription factor 1	SIM1	1.9372	0.6375	0
SLIT-ROBO Rho GTPase activating protein 1	SRGAP1	0.8988	3.435	0.0852
SLIT-ROBO Rho GTPase activating protein 3	SRGAP3	1.1137	0.876	0.0001
small nuclear ribonucleoprotein polypeptide N	SNRPN	1.527	2.0088	0.0076
small nuclear RNA activating complex polypeptide 2	SNAPC2	0.6995	1.3101	0.089
small nucleolar RNA host gene 9	SNHG9	1.0127	2.3644	0.0893
small nucleolar RNA, C/D box 3B-1	SNORD3B-1	1.8035	1.1159	0.0077
small nucleolar RNA, C/D box 3B-2	SNORD3B-2	1.7042	0.657	0.0008
small nucleolar RNA, C/D box 97	SNORD97	2.1805	0.3935	0.0035
small nucleolar RNA, H/ACA box 25	SNORA25	2.1392	0.3841	0.0038
small nucleolar RNA, H/ACA box 2B	SNORA2B	2.1994	0.831	0.0275
small nucleolar RNA, H/ACA box 41	SNORA41	1.9503	0.7228	0.0267
small nucleolar RNA, H/ACA box 67	SNORA67	1.9185	0.4354	0.0067
small nucleolar RNA, H/ACA box 70	SNORA70	3.0624	1.6726	0.0113
small nucleolar RNA, H/ACA box 73A	SNORA73A	0.9516	0.5658	0.0873
small proline rich protein 2A	SPRR2A	0.8707	0.2505	0.0002
small proline rich protein 3	SPRR3	0.9094	0.4428	0.0021
SNF related kinase	SNRK	1.7787	3.0401	0.0002
SNRPN upstream reading frame	SNURF	1.4757	2.1086	0.0047
solute carrier family 12 member 4	SLC12A4	0.8502	1.5633	0.0186
solute carrier family 12 member 7	SLC12A7	1.627	2.6849	0.0002
solute carrier family 12 member 8	SLC12A8	-0.8228	1.3012	0.07
solute carrier family 15 member 1	SLC15A1	1.8061	2.7133	0.0946
solute carrier family 15 member 2	SLC15A2	0.9083	0.8506	0.0716
solute carrier family 16 member 11	SLC16A11	0.3629	0.4746	0.0615
solute carrier family 17 member 4	SLC17A4	4.2482	1.6212	0
solute carrier family 2 member 2	SLC2A2	3.2464	1.8808	0.0002
solute carrier family 22 member 17	SLC22A17	0.7258	0.6993	0.0141
solute carrier family 22 member 5	SLC22A5	1.4212	2.4109	0.0002
solute carrier family 25 member 18	SLC25A18	0.3228	0.3856	0.0519
solute carrier family 25 member 21	SLC25A21	0.4661	0.4733	0.0389
solute carrier family 25 member 25	SLC25A25	1.8029	3.2744	0.03
solute carrier family 25 member 27	SLC25A27	1.5825	1.3027	0.0056
solute carrier family 25 member 29	SLC25A29	1.4237	2.1913	0.0077
solute carrier family 25 member 33	SLC25A33	0.8901	1.5407	0.0804
solute carrier family 25 member 44	SLC25A44	2.2959	3.5573	0
solute carrier family 26 member 6	SLC26A6	-0.8546	1.5083	0.0383
solute carrier family 27 member 2	SLC27A2	-1.1492	1.4935	0.0214
solute carrier family 3 member 2	SLC3A2	1.1927	2.6392	0.0556
solute carrier family 38 member 11	SLC38A11	2.1673	1.538	0.0727
solute carrier family 39 member 11	SLC39A11	-1.7769	3.9658	0.0066
solute carrier family 39 member 14	SLC39A14	-1.4621	4.3463	0.0148
solute carrier family 39 member 4	SLC39A4	-1.2749	2.6855	0.0574
solute carrier family 45 member 3	SLC45A3	-1.7351	2.6915	0.0309
solute carrier family 6 member 13	SLC6A13	0.4618	0.2758	0.0762
solute carrier family 6 member 14	SLC6A14	-2.0465	2.9458	0.0308
solute carrier family 6 member 8	SLC6A8	1.6636	3.4199	0.0467
solute carrier family 7 member 1	SLC7A1	1.4355	3.5473	0.0166
solute carrier family 7 member 5 pseudogene 2	SLC7A5P2	0.6139	0.2557	0.0011
solute carrier family 7 member 7	SLC7A7	2.439	2.6541	0.0045
solute carrier family 7 member 8	SLC7A8	-1.378	3.0203	0.0314
solute carrier family 9 member A1	SLC9A1	-1.1674	4.4681	0.0784
solute carrier family 9 member A2	SLC9A2	-2.5831	2.7856	0.0115
solute carrier organic anion transporter family member 1B3	SLCO1B3	0.5891	0.1668	0.0443
solute carrier organic anion transporter family member 3A1	SLCO3A1	1.4222	1.4394	0.0254
solute carrier organic anion transporter family member 4C1	SLCO4C1	2.471	0.8117	0
somatostatin receptor 1	SSTR1	-1.4263	1.8899	0.0986
somatostatin receptor 5	SSTR5	0.2516	0.258	0.0534
sorbin and SH3 domain containing 2	SORBS2	1.3368	2.8179	0.0249
sorcin	SRI	-1.6008	4.4484	0.0411
SPARC/osteonectin, cwcv and kazal like domains proteoglycan 2	SPOCK2	1.3456	0.8053	0.0271
SPC25, NDC80 kinetochore complex component	SPC25	1.1394	2.21	0.0083
spectrin repeat containing nuclear envelope protein 1	SYNE1	0.9246	0.9144	0.0057
speedy/RINGO cell cycle regulator family member A	SPDYA	0.7016	0.763	0.0248
spen family transcriptional repressor	SPEN	1.1045	4.0983	0.0106
sperm antigen with calponin homology and coiled-coil domains 1	SPECC1	-1.6781	2.488	0.0012
sperm antigen with calponin homology and coiled-coil domains 1 like	SPECC1L	1.056	1.6256	0.0018
sperm associated antigen 9	SPAG9	1.0863	3.1739	0.0366
sphingolipid transporter 2	SPNS2	2.1734	1.0348	0
sphingolipid transporter 3 (putative)	SPNS3	0.3868	0.3171	0.0105
sphingomyelin phosphodiesterase acid like 3B	SMPDL3B	-1.208	2.6928	0.0706
sphingomyelin synthase 1	SGMS1	0.8884	2.5795	0.0317
sphingomyelin synthase 2	SGMS2	3.422	3.3936	0.0427
splicing factor 1	SF1	1.0584	4.4511	0.0112
splicing factor proline and glutamine rich	SFPQ	1.0397	4.9935	0.0055
src kinase associated phosphoprotein 2	SKAP2	-1.5983	3.1033	0.0036
SRY-box 6	SOX6	1.4723	1.5692	0
SRY-box 8	SOX8	0.4292	0.4917	0.0967
ST3 beta-galactoside alpha-2,3-sialyltransferase 5	ST3GAL5	1.931	1.8883	0.0164
ST6 N-acetylgalactosaminide alpha-2,6-sialyltransferase 1	ST6GALNAC1	-1.3829	4.9112	0.0306
ST8 alpha-N-acetyl-neuraminide alpha-2,8-sialyltransferase 3	ST8SIA3	2.0605	2.0184	0.0074
stannin	SNN	1.1458	1.6782	0.0222
STEAP family member 1	STEAP1	-2.0271	2.9133	0.0003
STEAP3 metalloreductase	STEAP3	-1.5178	2.2316	0.0172
STEAP4 metalloreductase	STEAP4	3.4364	1.6987	0
stearoyl-CoA desaturase	SCD	-2.1642	4.1796	0.0678
stearoyl-CoA desaturase 5	SCD5	1.3305	2.0167	0.0081
sterile alpha motif domain containing 4A	SAMD4A	0.9485	1.3987	0.0871
steroid 5 alpha-reductase 3	SRD5A3	-1.7057	3.1966	0.0524
sterol regulatory element binding transcription factor 1	SREBF1	0.9283	2.519	0.0484
stomatin	STOM	1.6305	3.2717	0.0411
stress responsive DNAJB4 interacting membrane protein 1	SDIM1	0.4201	0.3463	0.032
succinate dehydrogenase complex flavoprotein subunit A pseudogene 2	SDHAP2	1.2209	3.2976	0.0194
sulfotransferase family 1C member 2	SULT1C2	-4.5253	5.4066	0.0161
sulfotransferase family 1C member 4	SULT1C4	1.9655	1.0264	0.0005
sulfotransferase family 2B member 1	SULT2B1	2.1966	1.0988	0
suppressor of cytokine signaling 6	SOCS6	1.3809	2.6715	0.0174
suppressor of tumorigenicity 20	ST20	0.9773	1.0448	0.0939
SWI/SNF related, matrix associated, actin dependent regulator of chromatin, subfamily a, member 2	SMARCA2	0.6908	3.8272	0.0738
synaptogyrin 1	SYNGR1	2.0153	1.3028	0.0001
synaptonemal complex protein 2	SYCP2	1.0158	0.8752	0.0239
synaptosome associated protein 25	SNAP25	1.1815	0.9155	0.0946
synaptotagmin 17	SYT17	-1.9009	2.3101	0.0802
synaptotagmin 8	SYT8	2.0282	1.6334	0.0112
synaptotagmin like 2	SYTL2	-2.3048	5.0955	0.0185
syncollin	SYCN	3.9545	1.0156	0.0001
syntabulin	SYBU	1.3159	2.4914	0.0185
syntaxin 2	STX2	0.9729	1.7522	0.0618
syntaxin 3	STX3	1.2072	2.8606	0.0017
syntaxin binding protein 3	STXBP3	1.3763	3.8142	0.003
T cell receptor beta variable 5-2 (pseudogene)	TRBV5-2	0.4289	0.3166	0.0786
tachykinin precursor 1	TAC1	0.9199	0.4535	0.0582
tandem C2 domains, nuclear	TC2N	1.1272	4.8192	0.0561
TBC1 domain family member 8	TBC1D8	2.2772	2.9901	0.0482
TCDD inducible poly(ADP-ribose) polymerase	TIPARP	2.1043	3.9841	0.0025
TEA domain transcription factor 1	TEAD1	1.1058	3.8341	0.0132
tensin 1	TNS1	1.8974	2.7739	0.0012
tensin 3	TNS3	0.9209	2.8294	0.027
TERF2 interacting protein	TERF2IP	0.7441	3.8842	0.089
tescalcin	TESC	-2.0085	4.768	0.0011
testin LIM domain protein	TES	1.1563	4.5766	0.0148
testis-specific transcript, Y-linked 2 (non-protein coding)	TTTY2	1.4867	0.5124	0.0042
testis-specific transcript, Y-linked 2B (non-protein coding)	TTTY2B	1.4963	0.5087	0.0021
testis-specific transcript, Y-linked 4 (non-protein coding)	TTTY4	0.433	0.074	0.0012
testis-specific transcript, Y-linked 4B (non-protein coding)	TTTY4B	0.4374	0.1584	0.0025
tetraspanin 18	TSPAN18	0.9821	0.9423	0.0076
tetraspanin 4	TSPAN4	1.1796	0.8449	0.0053
tetraspanin 7	TSPAN7	1.0778	0.8627	0.0231
tetraspanin 8	TSPAN8	-5.6641	7.2829	0.0507
tetratricopeptide repeat domain 28	TTC28	1.1169	1.8168	0.0338
TGFB1-induced anti-apoptotic factor 1	TIAF1	0.9388	0.3676	0.0033
TGF-beta activated kinase 1/MAP3K7 binding protein 3 pseudogene 1	TAB3P1	1.1796	1.4545	0.0099
thioredoxin domain containing 5	TXNDC5	-1.8433	2.1086	0.0481
thioredoxin interacting protein	TXNIP	-4.0559	6.5491	0.0025
THO complex 6	THOC6	1.3717	2.5204	0.0233
three prime repair exonuclease 1	TREX1	-0.904	1.9875	0.0878
thymocyte selection associated high mobility group box	TOX	1.1555	1.1839	0.0311
thymosin beta 10	TMSB10	-1.4145	8.469	0.013
thyroid hormone receptor beta	THRB	-1.1652	2.9707	0.0101
tigger transposable element derived 3	TIGD3	0.7132	0.3452	0.0006
TIMP metallopeptidase inhibitor 1	TIMP1	-1.4861	6.4268	0.0179
tissue factor pathway inhibitor 2	TFPI2	3.871	1.2589	0
tissue specific transplantation antigen P35B	TSTA3	-2.331	3.0175	0.001
titin	TTN	1.1849	1.3366	0.0072
titin-cap	TCAP	0.6837	0.6468	0.0421
TMF1-regulated nuclear protein 1	TRNP1	-2.3487	4.7024	0.02
TNF receptor superfamily member 10d	TNFRSF10D	1.2275	2.5975	0.0831
TNF receptor superfamily member 11b	TNFRSF11B	2.3881	2.3223	0.0866
TNF receptor superfamily member 12A	TNFRSF12A	2.8308	4.7541	0.006
TNF receptor superfamily member 19	TNFRSF19	1.1045	0.6052	0.0009
TNFRSF1A associated via death domain	TRADD	-1.0746	2.7668	0.0461
trafficking protein particle complex 2 pseudogene 9	TRAPPC2P9	0.5188	0.5269	0.0268
transcription elongation factor A2	TCEA2	0.8982	1.2389	0.0306
transducer of ERBB2, 1	TOB1	1.2499	6.3459	0.028
transducer of ERBB2, 2	TOB2	1.1796	4.2469	0.0013
transducin like enhancer of split 1	TLE1	0.8305	2.682	0.0723
transducin like enhancer of split 2	TLE2	1.9045	1.3304	0
transformer 2 beta homolog (Drosophila)	TRA2B	0.946	3.6417	0.07
transforming acidic coiled-coil containing protein 1	TACC1	2.1616	4.0169	0.0128
transforming growth factor beta 2	TGFB2	1.7528	1.4661	0.0046
transglutaminase 1	TGM1	0.6401	0.5245	0.0082
transient receptor potential cation channel subfamily V member 1	TRPV1	0.8245	1.3267	0.0018
transient receptor potential cation channel subfamily V member 6	TRPV6	3.1331	1.4699	0.0001
transketolase	TKT	-1.3844	2.9804	0.0572
transmembrane protease, serine 4	TMPRSS4	-2.2551	4.8564	0.0009
transmembrane protein 107	TMEM107	1.9429	1.8223	0.0003
transmembrane protein 136	TMEM136	1.8056	1.5813	0.0004
transmembrane protein 154	TMEM154	-2.094	2.1665	0.0053
transmembrane protein 177	TMEM177	-0.8233	1.5038	0.0185
transmembrane protein 212	TMEM212	0.8466	2.6088	0.0536
transmembrane protein 25	TMEM25	0.7882	1.1502	0.0582
transmembrane protein 27	TMEM27	2.4921	0.8127	0
transmembrane protein 30B	TMEM30B	1.3209	4.4922	0.0395
transmembrane protein 41A	TMEM41A	0.7296	3.0347	0.0442
transmembrane protein 63C	TMEM63C	0.2789	0.2978	0.0371
transmembrane protein 86B	TMEM86B	1.0831	1.1255	0.001
transmembrane protein 88	TMEM88	1.5596	1.8868	0.0884
transmembrane protein 8B	TMEM8B	0.8219	1.2521	0.0524
transthyretin	TTR	3.5483	2.9921	0.0232
trefoil factor 1	TFF1	-7.6967	9.6625	0.0439
tribbles pseudokinase 1	TRIB1	2.6371	5.0171	0.0019
tribbles pseudokinase 3	TRIB3	1.4378	0.7108	0.0002
tripartite motif containing 2	TRIM2	-1.3567	4.7409	0.0123
tRNA splicing endonuclease subunit 2	TSEN2	-0.8266	2.6222	0.0981
trophinin	TRO	1.4949	0.6464	0
troponin C1, slow skeletal and cardiac type	TNNC1	3.9407	1.2483	0
troponin I2, fast skeletal type	TNNI2	4.2343	1.8488	0
TSC22 domain family member 3	TSC22D3	1.2245	3.77	0.0478
TSPY like 2	TSPYL2	2.0963	2.0272	0
tsukushi, small leucine rich proteoglycan	TSKU	-2.4703	2.3833	0.0002
TTC28 antisense RNA 1	TTC28-AS1	1.4483	1.4721	0.0034
tubulin alpha 4a	TUBA4A	-1.3671	4.0271	0.0278
tubulin beta 6 class V	TUBB6	2.8063	2.1671	0.0003
tubulin polymerization promoting protein family member 3	TPPP3	2.7972	1.8708	0.0568
tubulin tyrosine ligase like 12	TTLL12	-1.0657	2.6119	0.0325
tubulin tyrosine ligase like 7	TTLL7	1.7684	1.6411	0.0035
tubulointerstitial nephritis antigen like 1	TINAGL1	1.7458	3.1359	0.0098
tumor protein D52-like 1	TPD52L1	1.7946	2.0314	0.0059
tumor protein p53 binding protein 2	TP53BP2	1.216	3.4844	0.0047
tumor protein p53 inducible nuclear protein 2	TP53INP2	1.6682	3.5147	0.0757
tumor protein p53 inducible protein 11	TP53I11	1.1786	3.8732	0.0542
TXK tyrosine kinase	TXK	0.9135	0.7969	0.0005
tyrosylprotein sulfotransferase 1	TPST1	-1.0561	1.9416	0.0601
ubiquitin C	UBC	1.7482	7.4894	0.0027
ubiquitin conjugating enzyme E2 L2 (pseudogene)	UBE2L2	1.6686	1.087	0.0008
ubiquitin conjugating enzyme E2 V2	UBE2V2	0.6348	2.1368	0.0733
ubiquitin specific peptidase 2	USP2	1.3642	1.0551	0.0001
ubiquitin specific peptidase 36	USP36	1.0873	2.9047	0.0024
ubiquitin specific peptidase 37	USP37	0.6181	1.9501	0.0281
ubiquitin specific peptidase 9, Y-linked pseudogene 4	USP9YP4	0.6374	0.8364	0.0311
UDP glucuronosyltransferase family 1 member A10	UGT1A10	-1.8707	2.3387	0.098
UDP glucuronosyltransferase family 2 member B11	UGT2B11	0.6007	0.3443	0.0077
UDP glucuronosyltransferase family 2 member B15	UGT2B15	2.8156	4.0632	0.0888
UDP-GlcNAc:betaGal beta-1,3-N-acetylglucosaminyltransferase 5	B3GNT5	1.2392	3.5699	0.0461
unc-13 homolog B	UNC13B	1.2288	3.1532	0.0437
unc-13 homolog C	UNC13C	2.09	0.9866	0.0047
unc-5 netrin receptor C	UNC5C	0.7189	0.6451	0.0062
uroplakin 3B-like	UPK3BL	0.8071	1.1606	0.0519
urothelial cancer associated 1 (non-protein coding)	UCA1	2.7043	1.5943	0.0047
VANGL planar cell polarity protein 1	VANGL1	-0.8378	2.4018	0.0439
vascular endothelial growth factor A	VEGFA	1.483	3.8292	0.0001
vascular endothelial zinc finger 1	VEZF1	0.8355	4.6326	0.0637
vasorin	VASN	1.2095	0.7468	0.0001
ventricular zone expressed PH domain containing 1	VEPH1	1.8227	0.7368	0
vestigial like family member 1	VGLL1	3.3991	0.9448	0
villin like	VILL	-1.4691	3.284	0.0265
vitronectin	VTN	3.8505	1.2756	0.0001
voltage dependent anion channel 1	VDAC1	-0.8212	6.1823	0.0626
vomeronasal 2 receptor 9 pseudogene	VN2R9P	1.1503	1.3152	0.0027
von Willebrand factor D and EGF domains	VWDE	0.8321	0.6804	0.0487
VPS18, CORVET/HOPS core subunit	VPS18	0.7725	1.7709	0.0541
VPS37B, ESCRT-I subunit	VPS37B	0.7244	3.0865	0.0702
VPS37D, ESCRT-I subunit	VPS37D	0.4248	0.4059	0.0852
V-set and immunoglobulin domain containing 1	VSIG1	-3.3783	5.0528	0.0274
V-set and immunoglobulin domain containing 2	VSIG2	-1.2843	5.6763	0.0512
V-set and transmembrane domain containing 2 like	VSTM2L	1.6423	1.0559	0.0395
V-set domain containing T cell activation inhibitor 1	VTCN1	2.2037	1.1201	0.0172
WAP four-disulfide core domain 2	WFDC2	-4.3074	5.1837	0.0326
WAS protein family member 1	WASF1	0.8887	0.7954	0.0411
WAS protein family member 3	WASF3	0.6921	0.8924	0.0977
WAS protein family member 5, pseudogene	WASF5P	0.3146	0.2998	0.0574
WAS protein family member 5, pseudogene	WASF5P	0.3146	0.2998	0.0574
WAS protein family member 5, pseudogene	WASF5P	0.3146	0.2998	0.0574
WD repeat and SOCS box containing 1	WSB1	1.0616	4.8694	0.0344
WD repeat domain 34	WDR34	0.9689	2.2824	0.0172
WD repeat domain 6	WDR6	1.4114	3.0715	0.0025
WD repeat domain 7	WDR7	0.8172	2.21	0.0884
WD repeat domain 81	WDR81	-0.6036	1.0252	0.0364
WD repeat domain 91	WDR91	0.6149	1.2674	0.0559
WD repeat domain, phosphoinositide interacting 1	WIPI1	-1.0069	2.5734	0.0229
Wilms tumor 1 interacting protein	WTIP	0.8244	0.5778	0.0021
WNK lysine deficient protein kinase 2	WNK2	1.69	0.8225	0
WNK lysine deficient protein kinase 3	WNK3	0.5325	0.6028	0.0041
Wnt family member 7A	WNT7A	2.2068	1.4091	0.0592
Wnt family member 7B	WNT7B	2.8398	1.2837	0.0001
wolframin ER transmembrane glycoprotein	WFS1	-1.5977	2.4936	0.0002
WW and C2 domain containing 1	WWC1	1.6748	3.3374	0.0031
WW and C2 domain containing 2	WWC2	1.4223	2.4359	0.0135
WW domain containing transcription regulator 1	WWTR1	1.3508	2.8854	0.0432
X-linked Kx blood group	XK	-1.292	1.7662	0.0145
ZFP82 zinc finger protein	ZFP82	0.4046	0.3786	0.014
zinc and ring finger 3	ZNRF3	0.8759	1.2645	0.0267
zinc finger and BTB domain containing 38	ZBTB38	1.3877	3.7298	0.001
zinc finger and BTB domain containing 44	ZBTB44	1.1706	3.0131	0.0224
zinc finger and BTB domain containing 46	ZBTB46	0.6078	0.8397	0.0652
zinc finger and SCAN domain containing 18	ZSCAN18	2.0496	1.5333	0.0008
zinc finger CCCH-type, RNA binding motif and serine/arginine rich 1	ZRSR1	0.9835	0.7437	0.0738
zinc finger CCHC-type containing 11	ZCCHC11	1.0789	2.0577	0.0655
zinc finger CCHC-type containing 2	ZCCHC2	1.1804	2.9603	0.0722
zinc finger matrin-type 1	ZMAT1	1.454	2.2216	0.0184
zinc finger protein 133	ZNF133	-0.7176	1.6202	0.0787
zinc finger protein 135	ZNF135	1.094	0.6585	0.0001
zinc finger protein 154	ZNF154	1.0361	0.4357	0.0116
zinc finger protein 208	ZNF208	0.8489	0.6408	0.0001
zinc finger protein 26	ZNF26	0.5049	1.9248	0.0839
zinc finger protein 331	ZNF331	2.0963	1.6634	0.0889
zinc finger protein 385B	ZNF385B	0.3967	0.3499	0.0015
zinc finger protein 395	ZNF395	0.8159	1.9252	0.0259
zinc finger protein 440	ZNF440	1.055	2.8067	0.0363
zinc finger protein 483	ZNF483	1.025	1.3475	0.0278
zinc finger protein 667	ZNF667	0.462	0.6435	0.0547
zinc finger protein 704	ZNF704	1.0985	2.4856	0.0007
zinc finger protein 736 pseudogene 11, Y-linked	ZNF736P11Y	0.8036	0.1477	0.0003
zinc finger protein 736 pseudogene 12, Y-linked	ZNF736P12Y	0.7581	0.2316	0.0046
zinc finger protein 736 pseudogene 2, Y-linked	ZNF736P2Y	0.3049	0.2608	0.0325
zinc finger protein 770	ZNF770	-0.6783	2.3657	0.0291
zinc finger protein 799	ZNF799	0.9057	1.0105	0.0181
zinc finger protein 830	ZNF830	1.0375	3.3352	0.0519
zinc finger protein interacting with K protein 1	ZIK1	0.4446	0.6487	0.0719
zinc finger SWIM-type containing 3	ZSWIM3	-0.6018	0.9849	0.0618
zinc finger with KRAB and SCAN domains 4	ZKSCAN4	-0.7619	1.2383	0.089
ZXD family zinc finger C	ZXDC	0.5883	2.5886	0.0873
